# Supplementary material for: Cell Wall Carbohydrate Dynamics during the Differentiation of Infection Structures by the Apple Scab Fungus, Venturia inaequalis
Source: Microbiol Spectr. 2023 Apr 11;11(3):e04219-22. doi: 10.1128/spectrum.04219-22 (PMC10269774; doi:10.1128/spectrum.04219-22)
Supplement: Supplemental file 3 — Supplemental material. Download spectrum.04219-22-s0003.xlsx, XLSX file, 1.0 MB [file spectrum.04219-22-s0003.xlsx]

## Sheet: Protein
Protein	Score	Coverage	# Proteins	# Unique Peptides	# Peptides	# PSMs	# AAs	MW [kDa]	calc. pI
g10703	342.43	0.3952	1	73	73	239	2275	252.7	6.43
g18082	161.72	0.3352	1	53	53	135	2094	232.5	6.24
g18083	128.82	0.2628	1	45	45	116	1861	204.6	6.25
g6347	208.38	0.2313	1	42	42	144	2209	237.3	6.38
g15362	274.45	0.5514	1	42	42	131	700	79.7	4.96
g16048	174.67	0.3434	1	38	38	117	1197	131.1	6.34
g15038	224.76	0.5452	1	37	37	135	840	93.5	6.79
g10558	246.64	0.5712	1	31	31	121	653	70.8	5.21
g5539	183.58	0.4755	1	30	30	98	797	88.4	6.81
g17685	165.68	0.339	1	30	30	95	1056	116.8	6.4
g14571	109.48	0.3799	1	28	28	51	766	86.2	7.12
g5333	70.79	0.3818	1	27	27	43	888	97.3	8.91
g6474	107.41	0.5758	1	27	27	47	587	62	5.86
g4718	51.36	0.2376	1	25	26	37	1313	143	7.46
g12463	184.21	0.5487	1	26	26	113	667	72.6	8.21
g15437	74.9	0.3803	1	26	26	33	902	102.2	6.25
g607	61.13	0.294	1	24	24	26	1075	118.8	9.11
g1655	55.81	0.3019	1	23	23	29	987	107	7.74
g10802	229.89	0.5996	1	23	23	116	477	52.7	6.57
g9956	112.2	0.5846	1	22	22	48	455	48.9	6.23
g21712	43.16	0.3459	1	22	22	28	714	79.6	5.35
g7391	61.99	0.3219	1	21	21	32	671	72.8	5.96
g2928	129.1	0.5587	1	20	20	63	460	49.9	5.53
g14881	31.57	0.2229	1	20	20	22	1171	128.5	5.71
g19900	121.13	0.2318	1	20	20	90	1031	113.5	5.52
g23021	204.75	0.5497	1	20	20	85	513	55.1	5.36
g2237	28.65	0.1657	1	19	19	21	1798	187.4	4.25
g9601	36.81	0.2434	1	19	19	19	875	97.5	5.38
g13770	69.2	0.371	1	19	19	35	628	69.9	6.81
g16053	28.87	0.1579	1	19	19	34	1678	189.3	5.39
g2012	62.4	0.561	1	18	18	36	369	39.7	10.78
g4278	19.06	0.1144	1	18	18	19	1845	204.1	6.18
g6720	152.51	0.3264	1	18	18	75	677	73.6	5.01
g9703	306.16	0.7208	1	18	18	174	265	28.3	7.49
g12465	85.44	0.4182	1	18	18	69	483	52.9	6.28
g19373	74.98	0.3776	1	18	18	38	617	68.5	6.96
g20546	45.05	0.4389	1	18	18	22	524	56.3	4.83
g22508	23.32	0.2525	1	18	18	20	990	105.9	4.22
g4981	39.23	0.306	1	17	17	19	964	98.4	4.87
g6964	42.53	0.213	1	16	17	24	878	94.4	5.53
g10014	64	0.326	1	17	17	37	684	74.6	5.94
g12172	87.38	0.2809	1	17	17	50	769	84.3	5.86
g16059	97.37	0.5228	1	17	17	44	438	47.1	5.4
g726	87.23	0.4935	1	16	16	45	385	42.3	6.02
g1004	61.88	0.404	1	16	16	27	448	50.8	6.25
g2660	25.24	0.0943	1	16	16	28	2142	235.9	6.28
g4992	159.11	0.6228	1	16	16	80	342	36.3	8.75
g23551	54.49	0.4126	1	16	16	30	475	52	8.15
g12340	61.02	0.2163	1	15	15	33	786	85	6.83
g14597	41.05	0.3202	1	15	15	21	609	67.1	5.72
g14814	312.47	0.3559	1	15	15	167	458	49.8	9.13
g17515	63.26	0.2102	1	15	15	36	904	96.8	8.41
g18020	28.17	0.2551	1	15	15	16	886	96.8	8.78
g1624	93.4	0.5017	1	14	14	36	293	31.5	9.28
g8638	44.75	0.6192	1	14	14	25	260	28.7	8.94
g8871	20.07	0.1654	1	14	14	15	1052	116.8	5.55
g10665	32.72	0.317	1	14	14	16	530	58.5	6.34
g15601	18.87	0.2367	1	14	14	16	731	78.4	9.25
g19600	49.56	0.3532	1	14	14	25	555	60.2	6
g20951	113.34	0.4698	1	14	14	50	364	39.4	7.96
g22506	35.52	0.2285	1	14	14	17	884	98.9	5.68
g240	28.56	0.173	1	13	13	18	792	87.9	5.59
g2226	43.82	0.2712	1	13	13	22	579	64	5
g5877	27.18	0.4863	1	13	13	19	255	29	9.99
g7444	25.4	0.2813	1	13	13	20	391	44.2	10.17
g9366	35.34	0.2832	1	13	13	16	512	54.7	7.56
g10717	38.51	0.4479	1	13	13	22	413	45	8.51
g11756	51.5	0.6059	1	11	13	26	269	29.7	4.75
g12248	26.18	0.2608	1	13	13	14	510	56.1	8.88
g14828	146.76	0.4903	1	13	13	105	310	33.6	9.88
g21563	23.55	0.1481	1	13	13	17	1067	120.9	6.37
g23025	25.26	0.1946	1	13	13	16	699	79.8	6.01
g1846	19.15	0.2771	2	12	12	16	545	61.5	8
g6685	55.25	0.2348	1	12	12	37	690	76.7	6.65
g8950	71.31	0.3955	1	9	12	40	397	44.1	6.64
g10760	27.84	0.3275	1	12	12	14	458	48.3	8.47
g12594	36.18	0.4167	1	12	12	19	324	35.3	6.02
g15981	132.24	0.4316	1	12	12	75	373	41.4	5.82
g17314	49.44	0.2997	2	12	12	26	397	44.5	5.36
g18266	39.1	0.2632	1	12	12	25	513	58.7	6.51
g18563	36.71	0.4545	1	10	12	21	319	35.2	4.87
g20401	27.63	0.3657	1	12	12	12	402	43.9	9.01
g271	69.48	0.4259	1	11	11	28	371	41.8	7.94
g3955	11.39	0.2086	1	11	11	11	719	80.2	5.27
g5133	22.44	0.2255	1	11	11	13	612	68	4.97
g9048	24.71	0.2994	1	11	11	11	521	55.1	5.01
g9743	99.24	0.3229	1	11	11	55	449	48.7	6.13
g10180	22.84	0.2363	1	11	11	12	491	51.5	8.69
g11204	19.83	0.3169	1	11	11	16	426	47.3	6.76
g11613	41.07	0.2824	1	11	11	21	517	57.2	5.55
g11706	21.25	0.181	1	11	11	12	873	96.2	4.68
g16344	22.66	0.3558	1	11	11	12	416	44.4	7.03
g17527	61.44	0.6073	1	11	11	29	247	26.7	6.24
g18384	29.14	0.4886	1	11	11	13	350	38.8	5.85
g18866	27.14	0.435	1	11	11	17	200	22.2	10.1
g20787	35.77	0.4389	1	11	11	19	262	29.3	10.17
g21763	15.71	0.1509	1	11	11	13	908	99.7	5.4
g22888	29.69	0.1701	1	11	11	21	1011	108.1	8.22
g23950	23.77	0.1421	2	11	11	15	943	103.9	5.4
g24008	17.59	0.1524	1	11	11	11	1043	119	4.93
g583	36.13	0.386	1	10	10	17	285	30.2	8.82
g976	59.88	0.1515	1	10	10	36	931	101	5.2
g1607	29.83	0.32	1	10	10	13	400	44.4	8.51
g4682	13.33	0.1282	1	10	10	13	811	91.8	6.28
g4886	48.69	0.6628	1	10	10	27	172	18.5	5.3
g5371	25.16	0.1673	1	10	10	11	741	80.3	8.22
g6908	24.1	0.4198	1	10	10	17	243	27.5	9.96
g7293	31.36	0.4398	1	10	10	20	241	27.2	7.44
g7773	37.04	0.5207	1	10	10	18	169	18.3	8.65
g9548	11.38	0.0904	1	10	10	12	1505	169	5.48
g10951	45.7	0.255	1	10	10	26	502	55.9	5.3
g12254	40.06	0.2935	1	10	10	18	385	42.1	8.19
g12372	8.73	0.101	1	10	10	11	1139	128.4	7.46
g13080	57.98	0.5343	1	10	10	24	204	21.9	6.35
g14625	23.13	0.3812	1	10	10	11	362	39.5	6.1
g18143	31.84	0.3626	1	10	10	13	262	29.1	10.32
g18506	18.47	0.1829	1	10	10	10	645	72.4	6.1
g19004	33.04	0.3233	1	10	10	17	464	50.5	9.41
g20866	26.64	0.5659	1	10	10	19	205	22	6.7
g21362	20.21	0.2704	1	10	10	10	636	67.3	4.96
g24003	29.1	0.4361	1	10	10	12	266	28.6	5.54
g213	15.75	0.3133	1	9	9	12	383	42.6	6.64
g692	26.17	0.3721	1	9	9	12	215	24.4	10.77
g1105	9.14	0.4017	1	9	9	11	229	25.2	6.4
g1333	37.18	0.5271	1	9	9	25	203	22.9	10.11
g2022	17.34	0.2393	1	9	9	13	468	51.4	5.82
g2474	41.29	0.4339	1	9	9	22	295	33.9	6.73
g3257	24.92	0.3743	1	9	9	16	187	20.7	9.42
g3266	9.28	0.1263	1	9	9	10	1053	120.2	6.01
g4530	21.15	0.4696	1	9	9	10	230	26	6.65
g4750	26.31	0.7278	1	9	9	16	169	18.9	4.77
g5759	48.83	0.3797	1	9	9	30	316	35	7.08
g6844	17.93	0.1981	1	9	9	12	540	58.7	6.9
g7624	9.64	0.0849	1	9	9	10	1355	144.4	9.51
g8275	39.49	0.2529	1	9	9	20	526	57.6	6.57
g13379	25.14	0.2679	1	9	9	11	418	44.7	6.8
g13503	11.93	0.1283	1	9	9	9	1130	126.9	6.67
g14137	17.75	0.33	1	9	9	10	297	32.2	8.1
g14242	47.26	0.3411	1	9	9	27	302	33.2	8.69
g15391	32.23	0.1907	1	9	9	20	624	69.1	6.64
g15445	24.11	0.1524	1	9	9	11	932	96.6	5.9
g17558	20.39	0.1043	1	9	9	13	1218	135.8	6.74
g17855	10.22	0.095	1	9	9	9	1231	131.7	5.07
g17908	18.24	0.4513	1	9	9	12	226	24.1	9.73
g18995	16.45	0.0964	1	9	9	10	1286	137	6.32
g19458	36.87	0.3715	1	9	9	25	253	29.3	10.11
g20031	26.14	0.2857	1	9	9	13	385	41.7	8.91
g20780	21.15	0.3595	1	9	9	10	242	25.9	8.76
g21545	16.8	0.1801	1	9	9	14	572	63.9	7.14
g21952	19.35	0.5658	1	9	9	13	152	16.8	10.42
g22050	63.66	0.4783	1	9	9	46	253	28.1	7.88
g22395	20.09	0.4895	1	9	9	13	190	22	10.32
g22562	15.89	0.1016	1	9	9	13	896	99.1	8.15
g23626	19.9	0.1544	1	9	9	10	758	81.5	6
g23925	40.79	0.4848	1	9	9	24	264	28.7	10.27
g1401	10.7	0.0854	1	8	8	9	1311	142	5.69
g2564	9.81	0.1113	1	8	8	8	1141	125.7	5.73
g3191	25.6	0.4274	1	8	8	12	248	27.4	6.73
g7398	17.3	0.2806	1	8	8	8	360	38.1	7.56
g7954	18.06	0.2249	1	8	8	8	538	59.9	8.02
g9009	54.88	0.3714	1	8	8	21	315	33.9	5.02
g9724	24.56	0.1035	1	8	8	13	1362	150	6.81
g9972	14.64	0.1882	1	8	8	13	558	62.5	5.81
g10036	96.53	0.491	1	8	8	38	167	19.5	6.54
g10670	32.81	0.4656	1	8	8	15	305	32.9	7.47
g11744	27.84	0.2271	1	8	8	11	480	53.1	5.92
g12358	25.06	0.5344	1	5	8	15	189	21.4	6.29
g12689	28.01	0.128	1	8	8	16	672	74.6	6.32
g12766	16.87	0.4	1	8	8	9	215	24	8.81
g13105	36.24	0.259	1	8	8	16	390	42.5	6.34
g13148	17.27	0.6057	1	8	8	12	175	19.6	7.4
g13936	17.23	0.1044	1	8	8	10	958	105.8	5.53
g14058	21.44	0.1918	1	8	8	15	417	46.3	5.58
g17870	89.92	0.6903	1	8	8	45	155	16.3	6.95
g18335	18.43	0.1178	1	8	8	8	917	101.9	4.97
g18387	15.54	0.3046	1	8	8	8	348	37.4	6.37
g18537	11.54	0.0606	1	8	8	10	1600	179.1	6.34
g18636	14.79	0.1892	1	8	8	10	703	79.8	6.47
g19610	33.35	0.4366	1	8	8	16	213	23.7	6.54
g21547	17.38	0.1117	1	8	8	12	886	97.6	6.07
g21568	6	0.0462	1	8	8	8	2381	259.2	5.41
g24183	43.76	0.6533	1	8	8	17	150	16.1	10.71
g1117	14.02	0.4126	1	7	7	17	143	16	10.15
g1201	7.22	0.1592	1	7	7	8	515	56.1	8.03
g1495	13	0.302	1	7	7	8	149	16.8	10.49
g1706	13.47	0.3684	1	7	7	13	95	10.3	10.1
g1771	14.23	0.0764	1	7	7	13	1152	126.5	7.08
g2531	80.52	0.4539	1	7	7	55	141	15.6	7.15
g2770	30.96	0.4773	1	7	7	17	132	15.2	10.62
g2790	3.31	0.0705	1	7	7	9	1178	131.4	5.43
g3132	62.92	0.3968	1	7	7	31	189	21.2	9.39
g3249	15.31	0.2371	1	7	7	7	388	42.5	5.78
g3691	18.32	0.2633	1	7	7	8	376	40.6	6.4
g4600	7.04	0.075	1	7	7	7	1080	124.1	6.02
g6941	12.75	0.25	1	7	7	8	348	37.9	5.57
g7350	12.97	0.2362	1	7	7	8	398	41.4	7.64
g7701	17.63	0.3865	1	7	7	9	251	27.9	5.03
g8610	10.7	0.1535	1	7	7	7	593	63.9	8.34
g8807	20.73	0.2987	1	7	7	8	318	34.4	5.58
g10184	20.08	0.3056	1	7	7	12	252	27.1	6.61
g10876	11.01	0.0556	1	7	7	8	1602	173.2	6.9
g11543	25.47	0.2699	1	7	7	16	326	33.6	9.45
g11590	13.81	0.1586	1	7	7	9	517	57.8	5.99
g11964	20.67	0.1889	2	7	7	21	450	50	5.1
g13282	20.93	0.436	1	7	7	11	211	23.5	9.6
g14071	40.91	0.3901	1	7	7	28	182	19.9	8.4
g14669.2	12.91	0.2752	1	7	7	7	367	39.3	7.75
g16165	11.55	0.4133	1	7	7	7	225	24	5.91
g16231	17.19	0.1168	1	7	7	11	702	73.2	8.06
g20973	13.39	0.0638	1	7	7	8	1426	155	6.54
g20993	15.32	0.2534	1	7	7	13	221	25.4	10.27
g22643	24.76	0.3123	1	7	7	14	397	40.9	7.12
g1413	11.93	0.2064	1	6	6	7	281	30.9	8.98
g1787	11.85	0.1776	1	6	6	6	456	49.3	6.16
g2533	12.24	0.1421	1	6	6	7	549	60.7	7.84
g2988	14.06	0.3433	1	6	6	8	134	15.2	11.03
g3142	14.37	0.3292	1	6	6	8	161	18.4	11.05
g3347	12.1	0.3935	1	6	6	7	155	16.8	8.95
g3355	27.14	0.1168	1	6	6	16	745	79.9	5.47
g3550	10.37	0.1137	1	5	6	6	730	84.2	5.27
g3844	9.2	0.0677	1	6	6	6	1093	123.3	6.39
g3867	34.53	0.2863	2	3	6	21	234	25.7	9.35
g4132	16.1	0.285	1	6	6	11	193	21.8	10.92
g4990	18.15	0.2857	1	6	6	11	210	23.9	9.42
g5008	14.69	0.3919	1	6	6	10	148	17.5	10.42
g6857	23.72	0.3636	1	6	6	9	231	25.5	4.59
g8960	36.43	0.2433	1	6	6	17	300	32	4.82
g9669	8.45	0.1239	1	6	6	6	549	58.2	8.22
g10128	10.45	0.1767	1	6	6	6	464	50.6	5.97
g10486	31.43	0.17	1	6	6	15	406	44.8	5.71
g11692	25.04	0.3388	1	6	6	14	183	20.8	6.8
g11841	10.31	0.6438	1	6	6	10	160	17.3	5.17
g12311	8.19	0.1458	1	6	6	6	528	58.5	5.73
g12952	17.74	0.3071	1	6	6	15	140	14.9	10.51
g13027	7.7	0.0571	1	6	6	9	1313	144.5	5.88
g13522	11.02	0.1594	1	6	6	6	433	50.3	5.25
g13869	14.74	0.1391	1	6	6	8	575	64.2	6.99
g15640	17.01	0.335	1	6	6	10	206	22.8	7.56
g15936	13.78	0.0799	1	6	6	11	1051	118.5	6.89
g16324	6.09	0.1469	1	6	6	6	497	53.5	7.33
g16735	16.29	0.1442	1	6	6	6	520	57.6	5.43
g18265	14.16	0.1599	1	6	6	9	469	51	6.47
g19818	10.89	0.3767	1	6	6	9	146	16.9	9.88
g19823.2	36.51	0.5196	2	6	6	21	102	11.2	11.22
g20760	14.26	0.2801	1	6	6	6	307	32.9	9.92
g20761	13.56	0.34	3	4	6	11	200	22.2	5.72
g20992	21.24	0.4954	1	6	6	12	109	11.6	9.83
g21186	19.82	0.2384	1	6	6	7	365	38.3	7.08
g21360	23.35	0.1909	1	6	6	10	461	48.6	5.66
g22396	10.38	0.2974	1	6	6	8	195	22.1	10.05
g22527	13.4	0.1431	1	6	6	6	517	57	5.73
g22636	15.3	0.1105	1	6	6	7	787	82.6	5.11
g23653	19.94	0.2802	1	6	6	10	207	22.7	4.83
g23654	33.3	0.3814	1	6	6	12	194	21.8	10.24
g422	9.32	0.1853	1	5	5	7	394	43.7	8.05
g826	8.86	0.2028	1	5	5	6	355	38.5	4.94
g1257	22.06	0.1984	1	5	5	14	252	28.2	9.88
g1660	13.01	0.2255	1	5	5	8	368	39.3	5.72
g1912	5.41	0.0909	1	5	5	5	594	66.8	6.92
g2507	8.85	0.2095	1	5	5	5	253	27.6	5.85
g2769	9.32	0.1502	1	5	5	5	426	47.6	6.09
g3007	11.5	0.1231	1	5	5	8	577	62.7	8.79
g3696	11.74	0.1693	1	5	5	5	443	50.2	8.92
g3907	9.84	0.4257	1	5	5	8	101	11.1	5.55
g4905	1.66	0.1724	1	5	5	7	406	44.8	5.57
g5213	8.86	0.2208	1	5	5	5	308	35.1	9
g5975	10.92	0.2529	1	5	5	6	348	36.4	5.62
g6698	4.7	0.1794	1	5	5	6	262	29.4	7.05
g7628	10.79	0.2125	1	5	5	6	367	39.5	6.99
g8660	10.91	0.0885	1	5	5	6	633	68.7	6.87
g9657	13.49	0.2922	1	5	5	6	219	24.2	9.63
g11101	15.79	0.2711	1	5	5	8	166	19.1	8.28
g11867	9.31	0.0552	1	5	5	6	1123	123.7	7.55
g12822	12.32	0.1301	1	5	5	8	438	47.9	6.47
g12826	24.57	0.2344	1	5	5	19	192	20.5	10.15
g12944	17.43	0.2844	1	5	5	11	225	24.6	8.37
g13118	4.73	0.0579	1	5	5	12	1019	113.9	5.1
g14256	10.47	0.2188	1	5	5	5	361	40	6.06
g14397	12.65	0.2366	1	5	5	6	279	30.1	5.29
g15019	17.64	0.2537	1	5	5	8	134	15.4	10.65
g15289	10.95	0.1215	1	5	5	5	609	65.4	7.74
g15407	9.02	0.0965	1	5	5	5	549	61.3	7.39
g15436	8.6	0.0656	1	5	5	6	1082	118.8	5.99
g15986	0	0.0511	1	5	5	8	1410	150.4	5.31
g16046	6.58	0.2717	1	5	5	6	173	19.1	8.62
g16114	9.73	0.123	1	5	5	6	496	54.3	8.13
g16733	11.87	0.1805	1	4	5	6	421	47.2	5.43
g16736	8.69	0.1805	1	5	5	6	471	52.2	8.12
g16857	7.35	0.2691	1	5	5	6	249	27.1	6.16
g16879	18.78	0.3588	1	5	5	9	131	14.9	11.36
g17107	9.15	0.248	1	5	5	6	246	27.5	4.98
g17779	11.95	0.2911	1	5	5	7	158	17.6	11.25
g18267	15.31	0.1737	1	5	5	9	403	45.8	4.51
g18324	15.64	0.1747	1	5	5	8	458	49.9	5.8
g18562	18.44	0.4717	1	5	5	13	106	11.8	11.65
g18578	18.14	0.4183	1	5	5	7	153	16.4	11.11
g18706	11.18	0.0601	1	5	5	6	981	109.7	6.74
g18768	11.68	0.1667	1	5	5	5	390	43.3	6.33
g19809	6.6	0.072	1	5	5	13	861	97.6	5.3
g20255	13.32	0.1695	1	5	5	6	407	43.3	7.49
g20444	9.54	0.1351	1	5	5	5	459	49.5	4.87
g20809	10.05	0.1486	1	5	5	5	471	51.4	9.01
g20870	10.7	0.1006	1	5	5	5	656	74.8	5.76
g21335	19.89	0.3538	1	5	5	9	130	14.7	9.77
g21574	27	0.2926	1	5	5	16	188	21.1	11.25
g21668	13.6	0.2079	1	5	5	9	202	23.2	10.64
g21893	19.68	0.221	1	5	5	9	353	37.7	6.98
g21948	6.27	0.3571	1	5	5	8	140	14.8	9.35
g23140	6.81	0.2405	1	5	5	5	291	33.1	5.81
g24317	11.6	0.1355	1	5	5	6	487	54.6	5.57
g501	1.78	0.2473	1	4	4	4	186	21.8	7.08
g748	0	0.0193	1	4	4	4	2384	265.6	6.57
g1412	4.09	0.5464	1	4	4	6	97	10.8	9.41
g1511	19.77	0.2258	4	4	4	18	155	17.8	9.72
g2094	6.71	0.1111	1	4	4	6	459	48.9	5.33
g2667	5.09	0.0618	1	4	4	6	1003	112	5.54
g3484	3.51	0.2966	1	4	4	5	145	16	4.51
g3686	8.32	0.1285	1	3	4	7	389	43.5	8.62
g3799	7.95	0.2351	1	4	4	4	268	29.1	7.4
g4242	7.57	0.5	1	4	4	5	86	9.6	7.97
g4417	8.84	0.1299	1	4	4	4	385	41.7	6.38
g4557	7.84	0.1758	1	4	4	5	364	38.9	9.19
g4787	0	0.0544	1	4	4	5	1048	116.9	9.04
g4994	8.59	0.0797	1	4	4	4	640	73	8.35
g5411	4	0.2727	1	3	4	6	220	24.1	8.22
g5450	7.32	0.1649	1	4	4	4	285	29.7	8.81
g5728	5.81	0.1037	1	4	4	5	463	52.1	8.88
g5986	8.55	0.1373	1	4	4	4	357	40.7	5.71
g6028	24.47	0.4938	1	4	4	11	81	8.7	9.26
g6239	4.82	0.1523	1	4	4	4	302	32.6	8.21
g6526	2.88	0.1466	1	4	4	6	416	45.9	8.27
g6659	6.8	0.0416	1	4	4	5	1130	123.1	5.2
g6856	5.78	0.2742	1	4	4	5	124	14.6	11.02
g7118	8.29	0.1463	1	4	4	6	451	49.5	6.92
g7121	21.71	0.2232	1	4	4	7	327	34	4.96
g7262	11.39	0.1324	1	4	4	5	438	48.1	7.53
g7440	8.57	0.0773	1	4	4	4	647	71	6.89
g8285	3.43	0.1478	1	4	4	5	291	31.9	5.6
g8464	5.23	0.0427	1	4	4	4	1241	136.4	6.16
g8855	4.17	0.1217	1	4	4	5	378	41.3	8.65
g9407	2.14	0.0344	1	4	4	4	1367	149.1	5.87
g10111	19.76	0.2642	1	4	4	9	212	23.9	10.89
g10423	4.16	0.1691	1	4	4	5	272	30.3	6.09
g10439	9.97	0.1717	1	4	4	4	361	38.6	6.46
g11170	12.74	0.2933	1	4	4	6	150	16.4	5.02
g11486	2.16	0.0482	1	4	4	4	933	103.7	5.83
g11743	13.13	0.2923	1	4	4	6	195	20.5	10.46
g11884	17.94	0.2126	1	4	4	7	254	27.5	10.86
g11889	10.02	0.2646	1	1	4	6	189	21.4	6.39
g13854.2	1.85	0.1879	1	4	4	4	149	16.2	4.96
g14221	9.1	0.1881	1	4	4	6	202	24	11.34
g14661	4.78	0.1475	1	4	4	4	373	39.7	6.46
g15288	6.12	0.1269	1	4	4	4	331	35.5	7.14
g15548	5.63	0.0803	1	3	4	4	710	78.9	8.03
g16056	11.21	0.2373	1	4	4	5	177	20.1	10.1
g17090	7.59	0.09	1	4	4	5	722	77	6.35
g17184	4.68	0.2061	1	4	4	5	165	18.4	10.21
g17224	12.51	0.3276	1	4	4	7	116	13	9.73
g17240	7.02	0.1487	1	4	4	4	316	35.3	7.37
g17537	16.66	0.4031	1	4	4	7	129	14.8	9.42
g17547	9.53	0.1407	1	4	4	4	334	36.6	8.9
g17876	11.55	0.2594	1	4	4	5	212	23.7	8.27
g17909	4.54	0.1564	1	4	4	4	358	38.6	7.42
g18157	2.09	0.1421	1	4	4	4	387	40.6	7.34
g18256	12.85	0.2708	1	3	4	5	192	21.2	9.47
g18501	21.02	0.1852	1	4	4	8	270	31.2	10.76
g18931	2.03	0.0298	1	4	4	4	1815	200.9	6.71
g19199	8.52	0.2211	1	4	4	7	190	21.3	10.07
g19209	9.01	0.0539	1	4	4	5	1057	122.5	5.48
g19688	1.94	0.0723	1	4	4	4	650	73.3	6.52
g19725	4.09	0.4397	1	4	4	6	116	12.7	5.3
g19842	37.95	0.3208	1	4	4	17	159	17.4	10.32
g20166	11.94	0.1221	1	4	4	9	385	42.7	5.76
g20457	8.82	0.2872	1	4	4	4	188	20	5.58
g20534	3.95	0.0781	1	4	4	5	691	74.1	6.64
g20954	11.19	0.2211	1	4	4	4	190	21.3	7.5
g20962	10.11	0.1837	1	4	4	5	245	26.9	4.98
g21246	6.07	0.2222	1	3	4	5	243	25.6	4.98
g21675	13.99	0.134	1	4	4	5	373	39.4	8.22
g22842	8.02	0.2393	1	4	4	4	280	30.9	6.55
g23365	11.81	0.0818	1	4	4	4	636	70.1	5.45
g23524	7.99	0.0477	1	4	4	5	1070	122.7	5.35
g23730	8.49	0.1021	1	4	4	4	568	60	7.56
g24393	8.94	0.1385	1	4	4	4	455	49.5	5.8
g495	11.44	0.2481	1	3	3	7	129	13.6	9.52
g581	7.21	0.0752	1	3	3	3	452	49.2	8.12
g597	10.07	0.199	1	3	3	8	201	22	9.99
g940	4.99	0.0787	1	3	3	3	356	41.2	6.9
g1733	5.13	0.3306	1	3	3	3	124	13.8	6.18
g1761	10.11	0.1953	1	3	3	6	215	23.5	9.29
g1882	4.6	0.3804	1	3	3	3	92	10.5	8.75
g2198	3.9	0.0457	1	3	3	7	919	102.3	8.72
g2518	6.81	0.0802	1	2	3	4	449	51.1	7.15
g2733	11.02	0.0972	1	3	3	5	319	35.7	6.54
g2857	0	0.3	1	3	3	4	110	12.5	10.05
g2960	2.07	0.0278	1	3	3	5	1584	180.3	7.21
g3090	1.66	0.0695	1	3	3	3	532	57	8.24
g3094	1.66	0.0362	1	3	3	3	1435	151.4	5.27
g3362	14.77	0.2606	1	3	3	7	165	17.8	9.1
g3458	9.08	0.0554	1	3	3	5	560	60.9	5.22
g4050	10.04	0.1975	1	3	3	6	238	26.7	5.6
g5002	3.72	0.0433	1	3	3	4	877	94.4	6.01
g5064	6.21	0.0846	1	3	3	3	461	50.7	5.11
g5073	6.36	0.0432	1	3	3	3	811	91.8	5.5
g5224	1.76	0.0742	1	3	3	3	512	57	9.17
g5276	4.6	0.2167	1	3	3	3	240	26.2	5.49
g6379	4.28	0.0641	1	3	3	3	515	56.5	5.38
g6562	4.33	0.0619	1	3	3	3	565	60.4	5.34
g6584	4.58	0.1389	1	3	3	3	252	27.9	5.9
g6746	2.17	0.0432	1	3	3	5	625	69.1	8.54
g6847	5.3	0.3071	1	3	3	3	127	13.7	5.78
g7410	26.96	0.3137	1	3	3	16	153	17.6	10.07
g7721	3.7	0.1012	1	3	3	3	336	36.3	6.68
g8000	9.46	0.1009	1	3	3	3	535	59.4	6.74
g8050	6.05	0.12	1	3	3	4	300	32.3	6.8
g8323	4.68	0.4553	1	3	3	3	123	14.4	6.57
g8357	6.79	0.082	1	3	3	4	451	47.5	5.55
g8724	4.62	0.1191	1	3	3	3	319	36.5	6.55
g8976	11.82	0.114	1	3	3	5	465	50.7	7.28
g9547	5.1	0.1104	1	3	3	3	480	51	5.39
g9977	1.72	0.0436	1	3	3	3	779	86.7	6.21
g10164	2.13	0.1792	1	3	3	4	212	23.5	5.99
g10326	4.49	0.0387	1	3	3	3	1291	139.4	6.14
g10401	4.58	0.1384	1	3	3	3	289	33.1	8.19
g10470	6.78	0.184	1	3	3	3	212	23.2	8.91
g10968	4.6	0.1151	1	3	3	4	278	30	6.99
g10997	7.51	0.1147	1	3	3	3	340	38.9	7.85
g11215	4.68	0.0667	1	3	3	3	555	60.2	5.24
g11436	3.55	0.0451	1	2	3	3	821	90.9	6.57
g11566	5.26	0.0758	1	3	3	3	501	55.4	5.26
g11603	5.78	0.1026	1	3	3	3	312	34	9.95
g11848	4.95	0.2329	1	3	3	3	146	16.3	6.55
g11943	7.93	0.1231	1	3	3	5	398	43.6	6.47
g12059	5.25	0.259	1	3	3	4	139	15.5	10.36
g12088	1.74	0.0093	1	3	3	3	3992	441.9	5.07
g12825	12.64	0.291	1	2	3	8	134	14.1	10.55
g12855	4.91	0.1845	1	3	3	4	233	23.6	10.92
g12914	2.38	0.0843	1	3	3	3	498	53	6.71
g12918	7.58	0.1138	1	3	3	4	378	43	5.21
g13947	5.15	0.1253	1	3	3	3	383	42.1	5.96
g14361	10.43	0.1239	1	3	3	4	339	35.8	8.35
g15049	9.52	0.3043	1	3	3	5	115	12.8	4.88
g15056	2.86	0.115	1	3	3	3	565	61.5	7.05
g15057	4.36	0.0682	1	3	3	3	557	62.4	7.28
g15135	3.59	0.2014	1	3	3	3	144	15.7	9.57
g15312	2.91	0.1054	1	3	3	3	522	57.4	6.04
g15895	4.29	0.0717	1	3	3	4	572	64.5	5.97
g16028	3.42	0.0969	1	2	3	3	392	43.9	6.48
g16230	2.28	0.1183	1	3	3	3	279	30	6.71
g16471	2.02	0.032	1	3	3	3	1373	148.9	5.83
g16547	6.3	0.0632	1	3	3	3	522	57.3	8.75
g16599	8.41	0.1618	1	3	3	3	272	30	7.06
g16760	0	0.0475	1	3	3	3	885	99.2	5.62
g17077	12.7	0.1632	1	3	3	5	239	27.1	10.52
g17179	9.42	0.2035	1	3	3	3	231	25.2	8.73
g17469	3.5	0.1166	1	3	3	5	343	37.9	7.03
g19044	12.32	0.0675	1	3	3	7	548	60.1	8.12
g19049	1.72	0.0583	1	3	3	3	446	48.7	7.87
g19150	1.79	0.0226	1	3	3	3	1991	225.6	6.43
g19404	5.05	0.1131	1	3	3	3	389	40.7	4.69
g19790	4.59	0.2344	1	3	3	3	209	24	8.75
g20370	1.89	0.0524	1	3	3	4	553	60.6	5.11
g20501	3.51	0.1508	1	3	3	3	199	22.1	7.33
g20596	0	0.0096	1	3	3	3	4359	495	5.91
g20659	7.11	0.043	1	3	3	3	1116	123.6	4.73
g20662	13.76	0.2677	1	3	3	6	127	14.1	10.86
g20891	4.06	0.1825	1	3	3	3	252	27.9	5.11
g21302	1.73	0.0971	1	2	3	4	381	44.2	8.44
g21384	2.95	0.0991	1	3	3	3	444	49.8	6.21
g21801	2.3	0.0757	1	3	3	3	515	58.6	5.78
g21822	3.52	0.039	1	3	3	4	1181	120.1	6.73
g21900	10.13	0.3043	1	3	3	6	92	10.2	10.45
g21936	5.51	0.1198	1	3	3	4	409	44	5.38
g22548	3.23	0.0563	1	3	3	3	781	83.6	5.36
g23324	5.09	0.2236	1	3	3	3	161	18.4	5.01
g23329	1.79	0.1147	1	3	3	4	340	37.9	5.9
g23547	4.05	0.1783	1	3	3	3	314	33.4	9.77
g23773	16.8	0.1726	1	3	3	8	168	18.7	10.11
g24160	1.81	0.0684	1	3	3	3	585	64.5	7.14
g71	2.03	0.0231	1	1	2	2	1253	138.9	4.96
g75	5.49	0.1102	1	2	2	4	245	27.6	4.67
g183	2.12	0.1959	1	2	2	2	97	10.9	9.41
g315	3.09	0.0267	1	2	2	2	975	108.8	6.52
g543	0	0.135	1	2	2	2	200	20.9	9.92
g555	7.51	0.1448	1	2	2	3	145	15.9	10.59
g605	24.91	0.1185	1	2	2	11	211	22.8	9.82
g723	7.94	0.2419	1	2	2	3	124	13	5.19
g1103	4.79	0.0644	1	2	2	2	357	38.4	6.1
g1432	1.62	0.2947	1	2	2	2	95	10.6	9.09
g1442	4.24	0.03	1	2	2	2	634	71.2	7.2
g1825	2.12	0.0482	1	2	2	2	581	64.1	5.8
g1931	7.42	0.0721	1	2	2	4	513	55.7	6.44
g2147	2.31	0.0439	1	2	2	2	683	75.7	5.48
g2171	2.4	0.0222	1	2	2	2	1214	134.4	5.68
g2312	1.94	0.0883	1	2	2	2	283	30.2	5.99
g2385	4.01	0.1455	1	2	2	2	213	23.5	5.66
g2543	5.94	0.2069	1	2	2	2	145	15.7	6.68
g2604	0	0.0288	1	2	2	2	1078	118.4	6.92
g2616	1.62	0.0966	1	2	2	2	207	22.9	6.35
g2690	2.43	0.0273	1	2	2	2	1026	110.2	9.8
g2732	0	0.0191	1	2	2	2	1312	146	6.51
g2791	1.87	0.0253	1	2	2	2	1068	117.9	5.72
g3186	5.34	0.0672	1	2	2	2	476	51.8	7.4
g3405	4.33	0.0754	1	2	2	2	358	40	8.95
g3566	0	0.0158	1	2	2	2	1894	208.9	6.33
g3765	5.17	0.1374	1	2	2	3	313	34.5	8.88
g3797	0	0.2125	1	2	2	5	160	18.2	7.56
g3829	0	0.0401	6	2	2	2	474	53.3	8.98
g3868	0	0.0172	1	2	2	2	1514	165.2	6.57
g3953	2.03	0.053	1	2	2	2	472	51.3	6.54
g4143	1.88	0.0548	1	2	2	2	547	58.7	7.5
g4411	3.17	0.022	1	2	2	2	1093	123.9	6.55
g4495	3.96	0.1232	1	1	2	2	138	14.8	10.45
g5140	0	0.0699	1	2	2	2	372	41.2	5.6
g5168	3.32	0.1579	1	2	2	4	152	16.8	8.63
g5302	5.35	0.0532	1	2	2	2	545	56.8	7.66
g5350	3.7	0.0519	1	2	2	2	385	43.2	9.09
g5375	7.02	0.0915	1	2	2	5	328	36.4	8.21
g5378.2	4.04	0.3231	2	2	2	4	65	7.3	11.12
g5390	5.69	0.069	1	2	2	2	348	37.9	5.63
g5394	0	0.1164	1	2	2	3	275	30.7	7.15
g5426	2.06	0.1624	1	2	2	2	117	13.6	9.58
g5762	0	0.0177	1	2	2	2	1525	171.1	4.67
g5968	4.96	0.0716	1	2	2	2	349	38.5	5.38
g6017	4.37	0.0883	1	2	2	2	351	39.2	9.16
g6076	15.77	0.1615	1	2	2	6	192	19.2	9.88
g6117	2.51	0.1293	1	2	2	2	317	35.3	6.7
g6214	5.14	0.0595	1	2	2	2	437	49.5	4.98
g6433	4.18	0.0807	1	2	2	2	285	31.2	6.73
g6452	2.95	0.1258	1	2	2	2	159	17	9.89
g6639	1.61	0.0863	1	2	2	2	197	20.8	5.25
g6643	1.72	0.0667	1	2	2	2	360	41.2	9.39
g6689	6.71	0.2588	1	2	2	4	85	9.7	10.43
g6700	2.57	0.1293	1	2	2	2	263	28.1	5.86
g6713	2.63	0.07	1	2	2	2	457	50.4	6.48
g6958	6.92	0.1375	1	2	2	2	349	38.9	6.71
g7135	8.61	0.4727	1	2	2	3	110	11.1	4.12
g7871	4.18	0.0428	1	2	2	2	631	72	6.28
g8034	5.09	0.0409	1	2	2	3	684	74.4	7.12
g8139	2.24	0.0398	1	2	2	2	654	71.3	6.05
g8234	2.09	0.0373	1	2	2	2	724	78.3	7.17
g8365	0	0.0268	1	2	2	2	971	110.6	6.7
g8479	0	0.0563	1	2	2	2	320	34.3	6.87
g8480	5.05	0.0525	1	2	2	2	438	49.2	5.95
g8511	3.46	0.2194	1	2	2	4	155	16.6	9.31
g8604	3.89	0.0649	1	2	2	2	339	37.5	7.25
g8987	4.87	0.0432	1	2	2	2	533	59.2	6.77
g9178	3.66	0.1033	2	2	2	2	329	34.7	7.85
g9266	0	0.052	1	2	2	2	577	61.5	6.9
g9415	2.08	0.1176	4	2	2	3	136	15.3	11.15
g9484	4.57	0.0638	1	2	2	2	439	46.4	9.11
g9709	2.48	0.0524	1	2	2	3	382	43.3	5.76
g9745	0	0.0347	1	2	2	3	634	70.4	7.05
g9880	5.51	0.1058	1	2	2	2	293	32.2	8.81
g9884	2.11	0.023	1	1	2	2	1389	154	6.46
g9944.2	6.04	0.1286	1	2	2	2	210	23.8	8.4
g9950	1.87	0.1638	1	2	2	2	116	12.9	9.7
g10040	8.06	0.2164	1	2	2	4	134	15	6.95
g10055	2.14	0.1592	1	2	2	4	157	17.7	9.45
g10434	6.09	0.1153	1	2	2	2	295	31.9	5.08
g10607	3.56	0.1712	1	2	2	2	111	12.5	6.95
g10679	2.24	0.0593	1	2	2	2	455	50.8	8.51
g10759	5.42	0.3378	1	2	2	2	74	8.2	10.27
g10824	4.74	0.0833	1	2	2	2	372	40.8	6.24
g10883	2.21	0.0695	1	2	2	2	374	37.5	5.07
g11117	0	0.1243	1	2	2	2	177	19.7	5.15
g11197	7.22	0.0923	1	2	2	3	325	35.8	5.87
g11281	5.24	0.0574	1	2	2	2	401	43.4	5.47
g11305	4.52	0.0802	1	2	2	2	324	35.4	9.73
g11652	5.33	0.1379	1	2	2	3	203	22.6	7.88
g11835	3.52	0.1774	1	2	2	7	62	7	11.5
g12043	0	0.0663	1	2	2	2	332	35.9	8.22
g12060	1.94	0.1324	1	2	2	2	219	24.2	9.7
g12085	2.43	0.0925	1	2	2	2	335	36	5.5
g12252	2.05	0.0453	1	2	2	3	596	64.8	6.89
g12263	3.6	0.1123	1	2	2	2	187	20.1	8.56
g12448	1.71	0.0279	1	1	2	2	788	83.6	7.03
g12478	2.14	0.2273	1	2	2	2	88	9.8	5.38
g12542	0	0.0324	1	2	2	2	740	83.7	6.57
g12694	2.42	0.0472	1	2	2	2	360	39.3	6.52
g12710	5.03	0.0523	1	2	2	2	440	48.9	7.44
g12821	6.91	0.2727	1	2	2	3	99	11.7	9.98
g13154	1.85	0.0399	1	2	2	3	577	64.4	5.43
g13697	4.38	0.0574	1	2	2	2	488	53.8	5.99
g13757	1.74	0.061	1	2	2	2	426	47	6.37
g14021	1.8	0.0325	1	2	2	2	800	87.1	6.61
g14107	5.2	0.1003	1	2	2	2	309	34.7	5.38
g14140	0	0.0137	1	2	2	2	1825	200.4	5.34
g14278	0	0.0323	1	2	2	2	836	89.8	5.58
g14305	0	0.0996	1	2	2	2	271	29	8.6
g14697	6.38	0.0379	1	2	2	2	792	87.1	6.73
g15163	7.39	0.0897	1	2	2	3	301	33.6	6.65
g15200	2.67	0.0959	1	2	2	2	365	40.1	7.01
g15243	4.27	0.0374	1	2	2	2	642	70.6	6.54
g15287	2.35	0.0625	1	2	2	2	416	45.8	6.67
g15721	6.93	0.0725	1	2	2	4	455	50.5	5.06
g16047	1.89	0.1338	1	2	2	5	142	15.1	8.7
g16064	7.91	0.0519	1	2	2	3	501	54.5	7.12
g16089	2.53	0.0288	1	2	2	4	1008	109	5.74
g16276	1.73	0.1618	1	2	2	2	173	19.5	5.82
g16354	0	0.0197	1	2	2	2	1118	127.8	7.01
g16595	5.8	0.0331	1	1	2	2	966	107.3	5
g17142	2.54	0.2091	1	2	2	3	110	11.1	11.31
g17181	1.65	0.0592	1	2	2	4	439	48.2	5.45
g17399	0	0.0625	1	2	2	2	448	49.7	6.11
g17463	1.67	0.0524	1	2	2	2	477	55.1	5.3
g17473	1.91	0.0236	1	2	2	2	932	99.8	5.63
g17509	2.12	0.1024	1	1	2	3	205	22.8	4.98
g17574	0	0.4531	1	2	2	2	64	6.8	10.43
g17633	8.51	0.2024	1	2	2	3	168	19.4	7.61
g17886	4.29	0.04	1	2	2	2	525	59.4	7.27
g17953	1.67	0.0346	1	2	2	2	491	56.7	8.59
g18195	4.39	0.0767	1	2	2	2	326	35.7	5.87
g18286	2.08	0.1036	1	2	2	3	222	24	6.74
g18288	4.92	0.1885	1	2	2	4	122	14.6	9.92
g18338	0	0.1355	1	2	2	2	251	26	7.97	Ecp6
g18413	0	0.0783	1	2	2	2	281	32.1	8.78
g18512	4.39	0.0935	1	2	2	2	353	39.2	5.53
g18529	0	0.0882	1	2	2	3	510	54.8	9.95
g18575	3.45	0.02	1	2	2	3	1353	149	6.76
g18581	5.9	0.0432	1	2	2	2	579	62.7	8.94
g18735	5.09	0.0606	1	2	2	2	396	45.4	8.75
g18797	2.43	0.0969	1	2	2	2	289	31.8	6.77
g19010	0	0.1457	1	2	2	2	151	17.2	4.59
g19309	3.69	0.14	1	2	2	2	150	17	5.24
g19382	0	0.1585	1	2	2	2	246	26.2	4.74
g19530	0	0.0525	1	2	2	2	457	50.4	6.44
g19631	2.63	0.0651	1	2	2	2	507	55.4	5.4
g19639	18.66	0.1957	1	2	2	6	184	17.8	6.52
g19658	5.55	0.0317	1	2	2	4	756	79.2	7.06
g19812	0	0.0809	1	2	2	2	272	30.5	8.12
g20013	2.1	0.1491	1	2	2	2	114	13.1	10.59
g20140	4.79	0.0737	1	2	2	3	312	35.1	6.01
g20201	0	0.2376	1	2	2	2	101	10.8	10.15
g20558	5.37	0.1003	1	2	2	4	329	35.4	10.08
g20774	0	0.0374	1	2	2	2	696	78.6	7.91
g20860	2.98	0.1042	1	2	2	2	355	37.7	9.25
g21023	1.81	0.0322	1	2	2	2	1055	114.9	6.67
g21073	0	0.0518	1	2	2	2	579	63.8	5.62
g21097	0	0.1287	1	2	2	3	171	18.8	5.5
g21159	2.08	0.1116	1	2	2	2	251	28.3	8.68
g21274	1.83	0.0693	1	2	2	2	332	36	10.62
g21469	0	0.0186	1	2	2	2	1454	158	6.89
g21575	4.06	0.1224	1	2	2	3	147	16.5	6.9
g21612	0	0.0173	1	2	2	4	1557	170.7	6.4
g21871	6.61	0.2551	1	2	2	4	98	10.7	7.44
g22003	3.79	0.1111	2	1	2	3	207	23	5.81
g22563	4.39	0.1494	1	2	2	2	154	15.8	5.95
g22734	6.51	0.0529	1	2	2	4	567	60.8	6.73
g22833	1.65	0.0324	1	2	2	2	1081	119.1	5.87
g23028	4.49	0.1213	1	2	2	3	272	29.8	8.69
g23199.2	4.29	0.0395	1	2	2	2	683	76.9	7.01
g23216	5.04	0.0527	1	2	2	2	455	50.3	9
g23254	0	0.1096	1	2	2	5	301	33.8	8.27
g23272	2.3	0.0703	1	2	2	2	441	47.9	6.86
g23379	5.52	0.0445	1	2	2	2	607	66.2	5.69
g23784	7.2	0.0334	1	2	2	3	598	66.6	5.67
g24041	5.36	0.1	1	2	2	2	320	34.3	8.48
g24064	3.56	0.0891	1	2	2	2	359	38.6	5.95
g24260	0	0.0251	1	2	2	2	1036	116.5	5.9
g24380	3.14	0.069	1	2	2	2	478	53.5	6.14
g15	2.16	0.0379	1	1	1	1	211	23.2	9.63
g23	1.88	0.0175	1	1	1	1	1031	114.7	6.32
g56	0	0.0348	1	1	1	1	230	24.6	6.54
g184	1.69	0.0113	1	1	1	1	971	109.2	5.11
g245	0	0.1122	1	1	1	1	98	10.6	8.91
g273	4.86	0.0941	1	1	1	5	170	17.1	5.29
g346	2.24	0.036	1	1	1	1	333	36.5	6.19
g397	2.58	0.0367	1	1	1	1	491	54.1	6.7
g400	0	0.0156	1	1	1	1	449	49.3	6.48
g457	0	0.0156	1	1	1	2	767	86.6	7.17
g516	1.7	0.0112	1	1	1	1	538	58.8	8.03
g554	0	0.0661	1	1	1	1	227	25.9	4.87
g584	1.89	0.0461	1	1	1	1	282	30.3	7.46
g696	0	0.0062	1	1	1	1	2252	253.1	5.17
g818	0	0.0214	1	1	1	1	374	40.2	7.01
g946	1.82	0.0232	1	1	1	1	603	68.1	5.77
g1160	2.74	0.052	1	1	1	1	519	55.3	8.05
g1248	0	0.0319	1	1	1	1	408	43.4	8
g1270	0	0.0107	1	1	1	1	745	83.9	7.09
g1600	0	0.0166	1	1	1	1	903	101.1	9.33
g1767	0	0.054	1	1	1	1	315	34.8	4.78
g1774	0	0.0251	1	1	1	1	598	66	6.11
g1789	2.11	0.0374	1	1	1	2	401	41.4	5.49
g1813	0	0.0359	1	1	1	1	501	55.6	7.28
g1987	0	0.057	1	1	1	1	263	28	6.14
g2172	0	0.022	1	1	1	1	500	57.4	6.86
g2222	0	0.0175	1	1	1	1	627	68.7	6.8
g2231	0	0.017	1	1	1	1	942	105.4	5.81
g2435	2.81	0.0404	1	1	1	1	322	36.2	9.72
g2452	0	0.1087	1	1	1	1	92	10.1	4.96
g2529	0	0.0408	1	1	1	2	196	22.1	8.25
g2694	0	0.0145	1	1	1	1	1107	124.6	5.38
g2723	1.61	0.0155	2	1	1	1	708	80	8.24
g2731	2.24	0.0197	1	1	1	1	659	73.5	7.99
g2761	4.27	0.0504	1	1	1	2	238	26.5	9.54
g2867	0	0.0576	1	1	1	1	139	15.6	7.12
g2935	3.32	0.0966	1	1	1	2	145	16.1	9.51
g2968	4.04	0.0453	1	1	1	1	419	44.3	8.47
g2989	0	0.0438	1	1	1	2	251	26.9	8.73
g3122	2.48	0.0159	1	1	1	1	1007	113.1	5.94
g3262	2.22	0.0439	1	1	1	1	342	37.8	4.88
g3332	0	0.0337	2	1	1	1	356	40.8	9.17
g3430	2.42	0.0156	1	1	1	1	962	107.2	5.71
g3508	2.22	0.0225	1	1	1	1	534	60.4	6.29
g3516	0	0.0359	1	1	1	1	585	63.7	5.5
g3530	2.65	0.0686	1	1	1	1	175	19.4	10.55
g3537	0	0.0164	1	1	1	1	488	52.5	5.72
g3551	0	0.0141	1	1	1	1	922	103.9	6.79
g3649	0	0.0955	1	1	1	2	199	22	5.78
g3695	0	0.1217	1	1	1	1	115	12.8	9.17
g3735	0	0.0361	1	1	1	1	277	28.8	9.13
g3760	0	0.0344	1	1	1	1	262	28.1	7.56
g3782	1.82	0.0368	1	1	1	1	326	35.1	7.62
g4009	1.72	0.0376	1	1	1	1	213	22.2	6.34
g4025	1.71	0.045	1	1	1	1	289	31	4.87
g4091	2.22	0.05	1	1	1	1	240	26	8.07
g4092	0	0.0246	1	1	1	2	284	30.9	9.16
g4141	0	0.1188	1	1	1	1	101	10.9	9.7
g4160	0	0.0591	1	1	1	1	423	47.6	7.68
g4176	0	0.0269	1	1	1	1	372	40.2	7.49
g4328	0	0.0259	1	1	1	1	501	55.6	7.34
g4349	2.44	0.0433	1	1	1	1	462	49.1	8.53
g4430	0	0.0357	1	1	1	1	252	27.1	8.53
g4445	1.87	0.0472	1	1	1	1	254	28.6	6.8
g4447	0	0.0506	1	1	1	1	336	36	9.04
g4532	0	0.0211	1	1	1	1	426	45.1	9.11
g4623	3.55	0.0302	1	1	1	2	463	49.3	6.87
g4776	0	0.0133	1	1	1	1	900	99	8.81
g4838	2.4	0.0707	1	1	1	1	198	22.6	5.91
g4861	0	0.0412	1	1	1	1	291	31.5	9.61
g4960	0	0.009	1	1	1	1	997	109.1	7.46
g5000	0	0.0286	1	1	1	1	489	54.6	5.05
g5048	0	0.0218	1	1	1	1	597	65.4	5.14
g5174	0	0.0099	1	1	1	1	1006	109.5	6.57
g5206	3.42	0.0427	1	1	1	4	164	17.5	4.59
g5289	0	0.0463	1	1	1	1	259	28.3	4.97
g5493	0	0.1404	1	1	1	1	57	5.8	4.44
g5501	0	0.0217	1	1	1	1	460	51.8	6.68
g5509	0	0.0221	1	1	1	1	497	54	7.25
g5551	2.34	0.0201	1	1	1	1	697	77.2	5.39
g5600	2.06	0.1471	1	1	1	1	102	10.9	7.94
g5714.2	2.19	0.1739	2	1	1	1	69	7.4	5.11
g5862	0	0.0949	1	1	1	1	137	16.1	9.5
g5944	3.11	0.0534	1	1	1	1	262	28	8.37
g6016	0	0.0173	1	1	1	1	695	77	6.24
g6039	0	0.047	1	1	1	1	574	62	4.98
g6089	2.51	0.029	1	1	1	1	483	52.4	5.54
g6116	0	0.0782	1	1	1	2	179	20.3	5.08
g6120	1.66	0.0537	1	1	1	1	205	23.2	4.92
g6210	0	0.007	2	1	1	1	1425	158.4	6.83
g6271	3.03	0.0876	1	1	1	1	194	20.7	9.64
g6384	1.93	0.0729	1	1	1	1	192	21.3	6.33
g6401	0	0.0051	1	1	1	1	2961	333.1	7.62
g6431	0	0.0135	1	1	1	1	1036	115.7	5.17
g6493	1.8	0.0551	1	1	1	1	254	28.2	9.72
g6556	2.77	0.0365	1	1	1	1	356	35.1	7.34
g6605	0	0.3696	1	1	1	1	92	10.1	5.73
g6612	7.09	0.0893	1	1	1	2	168	17.9	5.17
g6615	2.42	0.0421	1	1	1	1	309	35.7	5.38
g6684	2.65	0.1193	1	1	1	1	218	22.6	6.02
g6777	0	0.044	1	1	1	1	455	50.3	7.83
g6879	0	0.0418	1	1	1	1	311	36.2	6.83
g7018	0	0.0115	1	1	1	1	1132	123.9	6.02
g7172	0	0.049	1	1	1	1	306	33.9	5.22
g7244	0	0.0754	1	1	1	1	305	32.6	6.55
g7265	4.24	0.0337	1	1	1	2	297	33.3	8.94
g7341	0	0.0438	1	1	1	1	274	30	9.82
g7402	2.74	0.07	1	1	1	1	200	22.2	8.05
g7409	1.99	0.1371	1	1	1	1	124	12.8	4.55
g7430	2.23	0.0145	1	1	1	1	1031	115.6	7.33
g7536	0	0.0742	1	1	1	1	364	40.8	5.83
g7659	2.11	0.0202	1	1	1	1	595	64.6	5.25
g7676	1.81	0.0246	1	1	1	1	407	46.4	6.19
g7745	0	0.0867	1	1	1	1	150	16.1	4.67
g7759	0	0.0167	1	1	1	1	1016	110.3	4.84
g7855	3.19	0.0641	1	1	1	1	234	26.2	9.63
g7872	0	0.0091	1	1	1	1	1317	136.2	7.15
g7877	0	0.0062	1	1	1	1	961	106.4	9.57
g7958	0	0.0232	1	1	1	1	604	67.8	8.13
g8055	0	0.0206	1	1	1	1	632	68.5	5.36
g8058	2.12	0.0165	1	1	1	1	545	58.9	6.38
g8364	0	0.0134	1	1	1	1	894	100.5	6.04
g8514	2.12	0.0667	1	1	1	1	165	18.2	9.39
g8554	2.4	0.0314	1	1	1	1	701	76.3	7.4
g8591	1.92	0.0197	1	1	1	1	305	33.3	7.36
g8662	2.96	0.0522	1	1	1	1	249	28.2	7.49
g8827	0	0.0311	1	1	1	1	837	90.5	6.16
g8906	1.63	0.0446	1	1	1	1	336	36.5	9.77
g9095	0	0.0775	1	1	1	1	142	16.3	5.21
g9097	0	0.0203	1	1	1	1	542	60.6	5.15
g9313	2.24	0.0314	1	1	1	1	350	37.8	9.09
g9357	0	0.0179	1	1	1	1	1007	110	7.21
g9358	0	0.0901	1	1	1	1	111	12.3	5.03
g9360	0	0.1447	1	1	1	1	76	8.5	5.48
g9410	0	0.0404	1	1	1	1	495	54.3	5.44
g9476	1.86	0.0131	1	1	1	1	687	76.5	8.6
g9539	1.83	0.0259	1	1	1	2	579	64.9	6.54
g9586	2.64	0.1898	1	1	1	1	137	15.3	10.65
g9604	0	0.0183	1	1	1	1	436	48.3	9.01
g9606	1.74	0.0433	1	1	1	1	277	30.7	6.7
g9622	2.32	0.2264	1	1	1	5	53	6	9.57
g9639	0	0.0158	1	1	1	1	761	85.3	8.5
g9715.2	2.9	0.1928	2	1	1	1	83	8.8	10.33
g9883	0	0.0684	1	1	1	1	190	21	9.99
g9899	2.97	0.0286	1	1	1	1	910	99.2	8.6
g9923	0	0.1204	1	1	1	1	108	12.1	4.91
g9964	2.26	0.1899	1	1	1	1	79	8.6	6.06
g10318	0	0.0789	1	1	1	3	114	12.7	11.08
g10322	0	0.0418	1	1	1	1	287	30.5	5.63
g10362	2.13	0.032	1	1	1	1	469	50.9	4.77
g10623	2.24	0.0358	1	1	1	2	279	31.2	5.35
g10625	0	0.0092	1	1	1	1	1637	181.8	6.16
g10673	0	0.0185	1	1	1	2	701	77	5.73
g10678	2.73	0.1558	1	1	1	1	77	9	9.64
g10727	0	0.0352	1	1	1	1	284	31.5	9.42
g10852	0	0.1333	1	1	1	2	90	10.1	9.17
g10853	0	0.0342	1	1	1	1	439	49	6.68
g10859	0	0.0261	1	1	1	1	345	39.7	5.06
g11018	0	0.0765	1	1	1	1	183	20.3	5.81
g11043	0	0.0759	1	1	1	1	158	16.3	8.05
g11077	1.65	0.0116	1	1	1	1	1031	113.6	4.74
g11109	1.93	0.0174	1	1	1	1	918	99.5	7.8
g11157	2.8	0.1068	1	1	1	1	103	11.1	10.95
g11216	2.08	0.035	1	1	1	1	314	33.2	7.74
g11379	0	0.0037	1	1	1	1	2943	327.9	6.89
g11446	2.14	0.027	1	1	1	1	370	41.2	8.19
g11448	5.61	0.0655	1	1	1	2	397	42.6	6.99
g11463	3.34	0.0567	1	1	1	1	335	39.3	7.34
g11678	0	0.0066	1	1	1	1	1063	116.8	6.6
g11869	0	0.0191	1	1	1	1	679	75.7	5.67
g11936	1.96	0.0262	1	1	1	1	534	57.3	5.05
g11957	2.04	0.0124	1	1	1	1	1290	142.2	9.29
g12017	0	0.0131	1	1	1	1	1072	119.4	6.64
g12152	2.63	0.0222	1	1	1	1	766	82.9	6.55
g12349	2.02	0.019	1	1	1	1	633	70.8	7.96
g12354	1.71	0.0584	1	1	1	1	257	28.5	6.62
g12522	3.1	0.2268	1	1	1	1	97	10.2	11.59
g12578	1.62	0.0326	1	1	1	1	460	49	6.73
g12713	0	0.0336	1	1	1	2	238	27.2	6.4
g12740	1.43	0.0741	1	1	1	1	81	9.1	8.63
g12829	0	0.0135	1	1	1	1	444	49.2	5.41
g12843	0	0.0174	1	1	1	1	747	83.7	8.29
g13067	1.8	0.0853	1	1	1	1	129	14.2	4.94
g13142	0	0.0268	1	1	1	2	447	49	5.17
g13180	0	0.0529	1	1	1	1	170	19.3	6.84
g13192	0	0.0672	1	1	1	1	134	14.3	6.2
g13233	2.14	0.0222	1	1	1	1	405	43.6	6.92
g13436	0	0.0214	1	1	1	1	607	66.8	6.05
g13557	0	0.0112	1	1	1	1	1428	160.1	5.24
g13698	3.67	0.0374	1	1	1	1	561	61.9	7.44
g13710	1.42	0.0206	1	1	1	1	291	33.3	6.25
g13744	2.11	0.0175	1	1	1	1	570	61.1	8.44
g13795	1.77	0.113	1	1	1	2	115	13.1	9.99
g13825	2.06	0.0526	1	1	1	1	247	27.6	6.4
g13848	3.1	0.0379	1	1	1	1	369	40.5	5.92
g13905	2.25	0.0153	1	1	1	1	782	89.4	6.87
g13935	0	0.1069	1	1	1	1	159	18.2	7.55
g13952	3.45	0.085	1	1	1	1	247	27.7	4.83
g14304	0	0.0489	1	1	1	1	348	38.7	9.22
g14502	1.86	0.0138	1	1	1	1	1159	128.4	6.13
g14624	2.18	0.1047	1	1	1	1	258	28.7	8.34
g14651	3.19	0.127	1	1	1	3	126	13.5	7.88
g14716	2.71	0.0295	1	1	1	1	509	58.3	6.7
g14866	2.38	0.0126	1	1	1	1	1354	148.7	6.55
g14906	0	0.0092	1	1	1	1	983	110.4	9.01
g15007	0	0.0514	1	1	1	1	331	36.3	9.94
g15011	2.88	0.0241	1	1	1	1	540	59.1	9.51
g15124	0	0.0306	1	1	1	1	229	25.6	5.69
g15142	2.28	0.0651	1	1	1	1	292	31.5	5.53
g15146	0	0.0103	1	1	1	1	1170	127.6	4.6
g15184	0	0.0168	1	1	1	2	357	38.9	8.16
g15206	2.27	0.0743	1	1	1	1	148	16.9	4.27
g15228	0	0.0358	1	1	1	1	447	50.3	7.61
g15388	0	0.0406	1	1	1	1	320	36.6	7.49
g15424	0	0.0199	1	1	1	1	554	59.4	9.17
g15547	0	0.0339	1	1	1	1	383	41.3	8.19
g15553	0	0.0336	1	1	1	1	417	46	6.39
g15699	1.76	0.0367	1	1	1	1	381	40.8	6.42
g15786	2.28	0.0652	1	1	1	1	276	29.6	7.08
g15892	0	0.0115	1	1	1	1	1135	130.8	5.47
g15997	0	0.2727	1	1	1	1	44	4.7	9.98
g16006	2.13	0.0645	1	1	1	1	186	22.1	5.26
g16054	2.34	0.0444	1	1	1	1	270	30.1	5.14
g16158	0	0.0292	1	1	1	1	479	53.6	6.96
g16239	2.45	0.0087	1	1	1	1	804	91.5	7.72
g16262	0	0.0154	1	1	1	1	518	56.6	8.37
g16296	1.84	0.0214	1	1	1	1	749	81.4	9.14
g16307	0	0.084	1	1	1	1	131	15.3	7.5
g16312	0	0.0067	1	1	1	2	1927	219.8	8.19
g16315	2.82	0.0227	1	1	1	1	528	56.1	5.81
g16460	0	0.0426	1	1	1	1	423	44.7	4.84
g16517	0	0.1419	1	1	1	1	155	17.1	9.57
g16544	0	0.0391	1	1	1	1	281	32.2	5.92
g16587	0	0.0191	1	1	1	1	576	65.9	6.19
g16608	1.61	0.0238	1	1	1	1	631	69.1	7.97
g16654	1.64	0.1031	1	1	1	2	97	10.6	10.71
g16679	3.08	0.0365	1	1	1	2	384	37.6	6.8
g16739	0	0.125	1	1	1	1	112	11.7	9.63
g16861	0	0.0135	1	1	1	1	1109	122.6	6.21
g17131	0	0.0252	1	1	1	1	317	35.4	8.54
g17148	2.73	0.0468	1	1	1	1	278	30.4	9.31
g17152	1.79	0.03	1	1	1	1	333	36.8	9.22
g17288	0	0.0055	1	1	1	2	1444	159.2	7.91
g17332	0	0.0363	1	1	1	2	441	46.9	6.3
g17402	0	0.0194	1	1	1	1	310	35	9.57
g17403	0	0.0228	1	1	1	1	439	49.6	8.82
g17478	2.2	0.064	1	1	1	1	125	13.9	4.81
g17565	2.71	0.0262	1	1	1	1	573	64	5.41
g17619	0	0.0411	1	1	1	1	316	33.3	6.37
g17621	0	0.0315	1	1	1	1	539	60.3	5.29
g17660	2.44	0.0187	1	1	1	1	856	95.6	5.22
g17745	0	0.1007	1	1	1	1	149	16.9	6.57
g17819	1.83	0.1043	1	1	1	1	115	13.2	10.05
g17833	2.94	0.1208	1	1	1	1	149	15.9	9.99
g17927	0	0.0083	1	1	1	1	1563	171	5.02
g17984	3.01	0.0774	1	1	1	1	168	18.2	5.34
g18030	1.73	0.0321	1	1	1	1	218	23.1	9.54
g18043	2.58	0.0303	1	1	1	1	528	57.6	5.97
g18096	0	0.041	1	1	1	1	293	31.6	8.91
g18186	2.58	0.0319	1	1	1	1	752	82	6.27
g18208	0	0.0278	1	1	1	1	396	44.5	6.23
g18233	4.35	0.0959	1	1	1	3	219	22.4	5.73
g18356	2.43	0.0477	1	1	1	1	398	44.9	5.53
g18471	0	0.0119	1	1	1	1	1180	130.8	9.48
g18487	2.09	0.0243	1	1	1	2	493	55.3	9
g18560	0	0.0455	1	1	1	1	330	36.2	4.97
g18564	0	0.0526	1	1	1	1	285	32	9.82
g18659	1.62	0.0408	1	1	1	1	245	27.3	10.1
g18731	2.23	0.014	1	1	1	1	1001	112.4	5.26
g18770	0	0.0175	1	1	1	1	457	52.1	7.83
g18772	2.25	0.0639	1	1	1	1	219	24.1	7.53
g18819	0	0.0497	1	1	1	1	161	17.6	5.63
g18869	0	0.0278	1	1	1	1	432	45.6	5.92
g18891	0	0.0149	1	1	1	1	872	96.2	6.64
g19231	0	0.0129	1	1	1	1	1784	195.9	6.23
g19302	0	0.0714	1	1	1	1	154	17.4	8.44
g19321	3.66	0.1461	1	1	1	1	178	20	4.58
g19375	0	0.0232	1	1	1	1	646	72.1	7.44
g19433	0	0.0147	1	1	1	1	955	102.3	6.27
g19542	2	0.0232	1	1	1	1	691	74.8	8.09
g19570	0	0.1406	1	1	1	1	64	7.4	10.15
g19601	0	0.023	1	1	1	1	392	43.4	7.91
g19701	0	0.0219	1	1	1	1	365	41.6	7.03
g19733	1.6	0.0741	1	1	1	1	162	17.8	5.3
g19738	0	0.0146	1	1	1	1	961	106.1	5.33
g19819	0	0.0198	1	1	1	1	658	73.6	7.47
g19829	0	0.0162	1	1	1	1	433	48.7	5.52
g19871	0	0.0632	1	1	1	1	190	19.6	9.39
g19881	0	0.0247	1	1	1	1	566	61.5	5.52
g19882	0	0.0105	1	1	1	1	1047	117.2	5.29
g19988	0	0.0117	1	1	1	1	1108	124.4	6.46
g19991	0	0.175	1	1	1	1	80	8.8	8.56
g20014	0	0.0055	1	1	1	1	2359	273	8.84
g20234	2.13	0.0225	1	1	1	1	843	96.9	8.22
g20359	2.44	0.1392	1	1	1	2	79	8	6.52
g20383	2.05	0.1067	1	1	1	1	75	8.7	10.46
g20507	2.59	0.1007	1	1	1	1	149	16.3	7.75
g20617.2	0	0.0525	1	1	1	1	305	32.6	6.68
g20618	0	0.0375	1	1	1	1	506	55.2	9.31
g20661	0	0.0281	1	1	1	1	676	72.8	6.54
g20716	0	0.0842	1	1	1	2	202	23.1	8.85
g20745	0	0.0377	1	1	1	1	478	54.1	6.32
g20842	0	0.0097	1	1	1	1	1234	138.9	5.95
g20939	0	0.0342	1	1	1	1	468	51.5	5.52
g20978	2.8	0.0245	1	1	1	1	531	58.7	4.97
g20999	0	0.069	1	1	1	1	174	18	7.24
g21009	0	0.0166	1	1	1	1	541	57.9	5.63
g21094	0	0.0489	1	1	1	1	184	20.5	9.47
g21195	0	0.0839	1	1	1	1	143	16.1	5.45
g21215	2.11	0.0625	1	1	1	1	304	33.5	7.58
g21234	1.95	0.0358	1	1	1	1	419	44.5	5.97
g21432	0	0.023	1	1	1	1	870	97.2	6.68
g21507	1.86	0.0807	1	1	1	1	223	25.1	5.87
g21564	0	0.023	1	1	1	1	478	51.1	5.86
g21591	1.67	0.0184	1	1	1	1	488	51.8	5.57
g21743	2.67	0.0833	1	1	1	1	264	28.6	10.08
g21837	0	0.0258	1	1	1	1	582	60.8	5.49
g21905	0	0.1221	1	1	1	1	131	14.8	9.13
g21976	1.82	0.0787	1	1	1	1	127	14.7	11.49
g22117	2.77	0.0211	1	1	1	1	758	85.9	7.83
g22207	0	0.1681	1	1	1	1	113	13	8.65
g22288	1.72	0.0744	1	1	1	1	215	23.9	5.34
g22372	1.86	0.0625	1	1	1	1	272	29.6	7.4
g22385	0	0.053	1	1	1	1	132	15.6	9.42
g22483	1.75	0.0437	1	1	1	1	229	24.6	5.78
g22641	0	0.0133	1	1	1	1	974	108.5	7.25
g22662	0	0.0474	1	1	1	1	274	30.3	7.17
g22857	3.35	0.0935	1	1	1	2	107	11.8	5.34
g22880	2.91	0.0282	1	1	1	1	531	57.1	7.97
g22906	1.94	0.0188	1	1	1	1	638	69.5	5.07
g22993	4.65	0.0882	1	1	1	3	136	14.3	4.82
g22996	1.83	0.0095	1	1	1	1	1264	130.8	5.34
g23036	0	0.1311	1	1	1	1	61	6.5	4.78
g23121	2.5	0.0745	1	1	1	1	255	28	4.94
g23143	0	0.0392	1	1	1	1	332	35.7	5.41
g23147	0	0.0255	1	1	1	1	549	58.9	5.54
g23509	0	0.0248	1	1	1	1	524	59.3	4.91
g23552	0	0.0162	1	1	1	1	681	74.5	9.67
g23765	5.96	0.0738	1	1	1	4	149	15.9	8.16
g23954	1.82	0.0588	1	1	1	1	238	25.6	5.69
g24022	0	0.0432	1	1	1	1	301	34	7.27
g24062	2.7	0.0867	1	1	1	1	150	16.2	4.04
g24070	1.64	0.056	1	1	1	1	232	25.9	5.76
g24154	0	0.0123	1	1	1	1	1059	120	5.2
g24221	0	0.0194	1	1	1	1	825	88.4	6.3
g24227	2.62	0.0358	1	1	1	1	419	47.4	7.84
g24267	1.61	0.0268	1	1	1	1	373	40.3	7.21
g24387	0	0.0217	1	1	1	1	461	51.6	5.8
g24413	3.28	0.0227	1	1	1	1	529	57.2	6.16
g24492	1.93	0.0567	1	1	1	1	282	31	6.18

## Sheet: Peptides
Confidence Level	Search ID	Processing Node No	Sequence	Unique Sequence ID	PSM Ambiguity	Protein Descriptions	# Proteins	# Protein Groups	Protein Group Accessions	Modifications	Activation Type	DeltaScore	DeltaCn	Rank	Search Engine Rank	q-Value	PEP	Decoy Peptides Matched	Peptides Matched	XCorr	# Missed Cleavages	Isolation Interference [%]	Ion Inject Time [ms]	Intensity	Charge	m/z [Da]	MH+ [Da]	Delta Mass [Da]	Delta Mass [PPM]	RT [min]	First Scan	Last Scan	MS Order	Ions Matched	Matched Ions	Total Ions	Spectrum File	Annotation
High	A	2	VSETEPTR	45	Unambiguous	g10703	1	1	g10703		HCD	1	0	1	1	0	0.0185	903	925	1.81	0			12520	2	459.724	918.44	-0.01	-13.46	14.17	244	259	MS2	0/0	0	0	2022CarlMaygelband2.raw.mgf
High	A	2	TYTYHGDSGK	141	Unambiguous	g2531	1	1	g2531		HCD	1	0	1	1	0	0.0302	662	648	1.29	0			5624	2	564.718	1128.43	-0.03	-58.68	16.68	392	392	MS2	0/0	0	0	2022CarlMaygelband11.raw.mgf
High	A	2	SITAGGAPAK	163	Unambiguous	g6347	1	1	g6347		HCD	1	0	1	1	0	0.00819	959	954	0.68	0			6918	2	436.74	872.472	-0.01	-13.27	17.28	427	438	MS2	0/0	0	0	2022CarlMaygelband1.raw.mgf
High	A	2	VVAmTESGDVK	211	Unambiguous	g22050	1	1	g22050	M4(Oxidation)	HCD	1	0	1	1	0	0.00552	763	763	2.31	0			35180	2	576.259	1151.51	-0.02	-43.33	17.3	428	431	MS2	0/0	0	0	2022CarlMaygelband6.raw.mgf
High	A	2	TAAAPIER	225	Unambiguous	g14828	1	1	g14828		HCD	1	0	1	1	0	0.0387	757	765	2.32	0			29840	2	414.705	828.402	-0.03	-66.85	17.55	443	443	MS2	0/0	0	0	2022CarlMaygelband9.raw.mgf
High	A	2	DQAASAVTSATEK	244	Unambiguous	g2226	1	1	g2226		HCD	1	0	1	1	0	0.001	753	758	3.38	0			231500	2	639.78	1278.55	-0.03	-50.9	20.33	607	615	MS2	0/0	0	0	2022CarlMaygelband5.raw.mgf
High	A	2	GNTANVIR	265	Unambiguous	g14828	1	1	g14828		HCD	1	0	1	1	0	0.0338	999	1017	1.3	0			6306	2	422.729	844.452	-0.01	-14.21	17.9	464	471	MS2	0/0	0	0	2022CarlMaygelband1.raw.mgf
High	A	2	EGIMTLLNVLR	271	Unambiguous	g11379	1	1	g11379		HCD	1	0	1	2	0.006	0.257	845	814	0.49	0			1165	3	420.222	1258.65	-0.02	-53.38	17.9	464	464	MS2	0/0	0	0	2022CarlMaygelband1.raw.mgf
High	A	2	TPAAPAADGASASR	293	Unambiguous	g4623	1	1	g4623		HCD	1	0	1	1	0	0.00762	778	764	1.9	0			10250	2	621.789	1242.57	-0.02	-29.44	17.98	469	478	MS2	0/0	0	0	2022CarlMaygelband1.raw.mgf
High	A	2	HADPALSR	300	Unambiguous	g10703	1	1	g10703		HCD	1	0	1	1	0.002	0.134	744	788	1.38	0			17730	2	433.724	866.44	0	-8.73	17.43	436	438	MS2	0/0	0	0	2022CarlMaygelband3.raw.mgf
High	A	2	VVLEIcR	350	Unambiguous	g15124	1	1	g15124	C6(Ethanolyl)	HCD	1	0	1	1	0.005	0.21	1036	1041	0.49	0			2753	2	438.219	875.43	-0.04	-82.2	18.3	487	487	MS2	0/0	0	0	2022CarlMaygelband1.raw.mgf
High	A	2	GISNSEVESR	352	Unambiguous	g19900	1	1	g19900		HCD	1	0	1	1	0	0.0173	888	884	2.31	0			22670	2	539.25	1077.49	-0.01	-23.53	18.08	474	474	MS2	0/0	0	0	2022CarlMaygelband5.raw.mgf
High	A	2	GNAGDTSLTGR	354	Unambiguous	g20359	1	1	g20359		HCD	1	0	1	1	0	0.00639	841	847	2.44	0			46920	2	524.717	1048.43	-0.04	-71.81	18.02	471	482	MS2	0/0	0	0	2022CarlMaygelband12.raw.mgf
High	A	2	TASLVQGAK	382	Unambiguous	g19900	1	1	g19900		HCD	1	0	1	1	0	0.0123	1035	1031	1.44	0			11440	2	437.745	874.482	-0.01	-19.46	18.45	496	496	MS2	0/0	0	0	2022CarlMaygelband2.raw.mgf
High	A	2	YTDEGVAPSSEGQK	484	Unambiguous	g18082	1	1	g18082		HCD	1	0	1	1	0	0.000486	748	756	3.45	0			37900	2	734.323	1467.64	-0.01	-14.75	18.85	520	528	MS2	0/0	0	0	2022CarlMaygelband3.raw.mgf
High	A	2	IYGSTVDPSALK	492	Unambiguous	g2012	1	1	g2012		HCD	1	0	1	1	0	0.00644	816	732	2.18	0			379700	2	625.783	1250.56	-0.05	-82.68	31.67	1273	1289	MS2	0/0	0	0	2022CarlMaygelband8.raw.mgf
High	A	2	DSYVGDEAQSK	509	Unambiguous	g15981	1	1	g15981		HCD	1	0	1	1	0	0.0219	666	629	1.88	0			73460	2	599.734	1198.46	-0.03	-51.98	18.98	527	527	MS2	0/0	0	0	2022CarlMaygelband7.raw.mgf
High	A	2	TLIGTGGTNVR	558	Unambiguous	g4718	1	1	g4718		HCD	1	0	1	1	0	0.00849	923	931	1.48	0			19660	2	544.793	1088.58	-0.01	-24.97	24.6	858	858	MS2	0/0	0	0	2022CarlMaygelband4.raw.mgf
High	A	2	AAVLEGDDDKHEK	563	Unambiguous	g19900	1	1	g19900		HCD	1	0	1	1	0	0.00855	814	752	2.54	1			22920	3	476.246	1426.72	0.01	29.33	17.87	462	467	MS2	0/0	0	0	2022CarlMaygelband4.raw.mgf
High	A	2	ILDEDTQR	632	Unambiguous	g6347	1	1	g6347		HCD	1	0	1	1	0	0.00731	906	898	1.39	0			13280	2	495.242	989.477	-0.01	-13.26	19.65	567	572	MS2	0/0	0	0	2022CarlMaygelband2.raw.mgf
High	A	2	ASLEPASVK	661	Unambiguous	g6347	1	1	g6347		HCD	1	0	1	1	0	0.00746	1051	986	1.95	0			27020	2	451.248	901.488	-0.01	-12.32	20.22	600	605	MS2	0/0	0	0	2022CarlMaygelband2.raw.mgf
High	A	2	ESVAGTSSmTALSK	673	Unambiguous	g15038	1	1	g15038	M9(Oxidation)	HCD	1	0	1	1	0	0.000289	771	773	3.19	0			164300	2	692.811	1384.61	-0.02	-34.57	19.88	580	586	MS2	0/0	0	0	2022CarlMaygelband5.raw.mgf
High	A	2	GQLDDVATK	679	Unambiguous	g6347	1	1	g6347		HCD	1	0	1	1	0	0.0391	1012	998	1.84	0			19380	2	473.743	946.478	0	-6.43	20.23	601	607	MS2	0/0	0	0	2022CarlMaygelband2.raw.mgf
High	A	2	EYIPGGEK	707	Unambiguous	g9703	1	1	g9703		HCD	1	0	1	1	0.001	0.0949	895	890	1.81	0			29440	2	446.723	892.438	0	-3.64	20.02	588	596	MS2	0/0	0	0	2022CarlMaygelband5.raw.mgf
High	A	2	VALVTGSGR	762	Unambiguous	g9703	1	1	g9703		HCD	1	0	1	1	0	0.0258	1088	1168	2.39	0			91800	2	430.242	859.476	-0.01	-27.2	19.97	585	597	MS2	0/0	0	0	2022CarlMaygelband7.raw.mgf
High	A	2	AGFAGDDAPR	786	Unambiguous	g15981	1	1	g15981		HCD	1	0	1	1	0	0.00817	958	937	1.96	0			135500	2	488.706	976.404	-0.02	-45.28	19.92	582	593	MS2	0/0	0	0	2022CarlMaygelband7.raw.mgf
High	A	2	EAGSTVEVVTK	792	Unambiguous	g17527	1	1	g17527		HCD	1	0	1	1	0	0.00879	855	880	2.55	0			58750	2	560.267	1119.53	-0.03	-55.16	20.28	604	611	MS2	0/0	0	0	2022CarlMaygelband10.raw.mgf
High	A	2	TVFVGSSSR	797	Unambiguous	g6964	1	1	g6964		HCD	1	0	1	1	0	0.0336	688	707	1.81	0			40710	2	470.244	939.48	0	-10.22	20.78	633	649	MS2	0/0	0	0	2022CarlMaygelband2.raw.mgf
High	A	2	APAASGGVSIAR	851	Unambiguous	g6347	1	1	g6347		HCD	1	0	1	1	0	0.000873	759	758	2.89	0			31250	2	528.788	1056.57	-0.01	-10.83	20.45	614	620	MS2	0/0	0	0	2022CarlMaygelband4.raw.mgf
High	A	2	SLGVAYQK	963	Unambiguous	g19900	1	1	g19900		HCD	1	0	1	1	0.003	0.174	777	775	1.46	0			15290	2	433.24	865.472	0	-7.05	21.07	650	650	MS2	0/0	0	0	2022CarlMaygelband5.raw.mgf
High	A	2	YEPWSIEK	986	Unambiguous	g10665	1	1	g10665		HCD	1	0	1	1	0.001	0.0944	710	739	1.27	0			97710	2	526.24	1051.47	-0.02	-34.27	36.17	1538	1554	MS2	0/0	0	0	2022CarlMaygelband6.raw.mgf
High	A	2	AAAPVFASSK	1007	Unambiguous	g6347	1	1	g6347		HCD	1	0	1	1	0	0.0122	920	949	1.88	0			20490	2	474.754	948.5	-0.01	-15.79	21.75	690	699	MS2	0/0	0	0	2022CarlMaygelband3.raw.mgf
High	A	2	AAVSDFMAK	1021	Unambiguous	g10968	1	1	g10968		HCD	1	0	1	1	0.006	0.236	677	696	1.56	0			16260	2	470.223	939.438	-0.01	-24.24	29.7	1158	1158	MS2	0/0	0	0	2022CarlMaygelband8.raw.mgf
High	A	2	APATNEIYAR	1120	Unambiguous	g18082	1	1	g18082		HCD	1	0	1	1	0	0.00175	856	897	2.59	0			53400	2	553.271	1105.53	-0.01	-26.17	22.23	719	731	MS2	0/0	0	0	2022CarlMaygelband3.raw.mgf
High	A	2	VQAIVESPQGER	1128	Unambiguous	g976	1	1	g976		HCD	1	0	1	1	0	0.0339	767	777	2.17	0			20630	2	656.835	1312.66	-0.01	-18.01	22.8	752	766	MS2	0/0	0	0	2022CarlMaygelband2.raw.mgf
High	A	2	GNSVVMLEALER	1136	Unambiguous	g10852	1	1	g10852		HCD	1	0	1	1	0	0.000757	810	811	1.58	0			14800	2	659.31	1317.61	-0.04	-53.09	47.92	2229	2238	MS2	0/0	0	0	2022CarlMaygelband12.raw.mgf
High	A	2	IYIDSNNNPEK	1141	Unambiguous	g16053	1	1	g16053		HCD	1	0	1	1	0	0.027	814	836	1.38	0			13020	2	653.807	1306.61	-0.01	-15.59	22.67	744	745	MS2	0/0	0	0	2022CarlMaygelband3.raw.mgf
High	A	2	GGGQIIPTSR	1153	Unambiguous	g15038	1	1	g15038		HCD	1	0	1	1	0	0.0411	822	829	1.23	0			6640	2	493.267	985.526	-0.01	-17.05	23.1	770	770	MS2	0/0	0	0	2022CarlMaygelband2.raw.mgf
High	A	2	SQLNFTK	1175	Unambiguous	g2531	1	1	g2531		HCD	1	0	1	1	0.002	0.111	704	743	1.74	0			239300	2	419.199	837.391	-0.03	-66.37	22.15	714	726	MS2	0/0	0	0	2022CarlMaygelband11.raw.mgf
High	A	2	IYLSANSGAR	1210	Unambiguous	g10703	1	1	g10703		HCD	1	0	1	1	0	0.00641	718	746	1.96	0			36670	2	526.268	1051.53	-0.01	-24.15	23.18	774	788	MS2	0/0	0	0	2022CarlMaygelband2.raw.mgf
High	A	2	FVGSGVSGGEEGAR	1240	Unambiguous	g10802	1	1	g10802		HCD	1	0	1	1	0	0.000838	809	777	3.2	0			56920	2	654.802	1308.6	-0.01	-16.04	21.85	696	704	MS2	0/0	0	0	2022CarlMaygelband4.raw.mgf
High	A	2	YAADQPLAGAR	1327	Unambiguous	g9743	1	1	g9743		HCD	1	0	1	1	0	0.00205	924	932	2.83	0			68590	2	566.763	1132.52	-0.03	-49.78	22.65	743	750	MS2	0/0	0	0	2022CarlMaygelband8.raw.mgf
High	A	2	DTITEIR	1354	Unambiguous	g4092	1	1	g4092		HCD	1	0	1	1	0.002	0.14	1014	1009	1.6	0			13240	2	424.226	847.446	0	-7.59	23.97	821	830	MS2	0/0	0	0	2022CarlMaygelband3.raw.mgf
High	A	2	EITALAPSSmK	1385	Unambiguous	g15981	1	1	g15981	M10(Oxidation)	HCD	1	0	1	1	0	0.00658	892	887	2.04	0			57830	2	582.281	1163.55	-0.02	-37	23.53	795	795	MS2	0/0	0	0	2022CarlMaygelband7.raw.mgf
High	A	2	NFETmADPEAR	1446	Unambiguous	g17685	1	1	g17685	M5(Oxidation)	HCD	1	0	1	1	0	0.0112	715	681	2.45	0			36330	2	648.775	1296.54	-0.01	-7.75	23.8	811	817	MS2	0/0	0	0	2022CarlMaygelband4.raw.mgf
High	A	2	ADEAYVIGK	1461	Unambiguous	g16048	1	1	g16048		HCD	1	0	1	1	0	0.0314	844	839	2.05	0			53780	2	483.245	965.482	-0.01	-11.81	24.58	857	874	MS2	0/0	0	0	2022CarlMaygelband4.raw.mgf
High	A	2	ADTGIAVEGASDAAR	1490	Unambiguous	g976	1	1	g976		HCD	1	0	1	1	0	0.000485	839	780	2.57	0			20630	2	702.335	1403.66	-0.01	-10.09	24.95	878	886	MS2	0/0	0	0	2022CarlMaygelband3.raw.mgf
High	A	2	TLSDYNIQK	1532	Unambiguous	g1511	3	1	g1511		HCD	1	0	1	1	0	0.0378	721	706	1.89	0			28830	2	541.268	1081.53	-0.01	-21.99	25.08	886	903	MS2	0/0	0	0	2022CarlMaygelband2.raw.mgf
High	A	2	TVLLGEDGK	1554	Unambiguous	g2531	1	1	g2531		HCD	1	0	1	1	0	0.0188	1018	1044	2.02	0			18990	2	466.253	931.498	-0.01	-12.56	24.63	860	860	MS2	0/0	0	0	2022CarlMaygelband5.raw.mgf
High	A	2	GPAYEEDASIR	1569	Unambiguous	g10703	1	1	g10703		HCD	1	0	1	1	0	0.00202	800	731	2.41	0			29340	2	604.273	1207.54	-0.01	-17.33	24.85	872	881	MS2	0/0	0	0	2022CarlMaygelband4.raw.mgf
High	A	2	DAHQSLLATR	1618	Unambiguous	g16048	1	1	g16048		HCD	1	0	1	1	0	0.00446	684	686	2.29	0			83670	2	556.283	1111.56	-0.01	-23.4	23.08	769	790	MS2	0/0	0	0	2022CarlMaygelband4.raw.mgf
High	A	2	YVQTVEISQTEK	1620	Unambiguous	g18082	1	1	g18082		HCD	1	0	1	1	0	0.00289	710	702	2.62	0			56790	2	712.854	1424.7	-0.01	-18.27	25.63	919	934	MS2	0/0	0	0	2022CarlMaygelband3.raw.mgf
High	A	2	DGLTSSEVVAR	1632	Unambiguous	g976	1	1	g976		HCD	1	0	1	1	0	0.0397	937	881	2.2	0			26040	2	567.261	1133.51	-0.03	-57.97	26.13	948	956	MS2	0/0	0	0	2022CarlMaygelband2.raw.mgf
High	A	2	FETETDTEAIAK	1652	Unambiguous	g6685	1	1	g6685		HCD	1	0	1	1	0	0.001	722	783	2.37	0			57460	2	677.806	1354.6	-0.02	-24.66	25.82	929	938	MS2	0/0	0	0	2022CarlMaygelband6.raw.mgf
High	A	2	AmALDLAR	1656	Unambiguous	g9703	1	1	g9703	M2(Oxidation)	HCD	1	0	1	1	0.001	0.0537	1004	1014	1.74	0			15420	2	438.726	876.445	-0.01	-18.3	24.88	874	874	MS2	0/0	0	0	2022CarlMaygelband6.raw.mgf
High	A	2	GYTFSTTAER	1660	Unambiguous	g15981	1	1	g15981		HCD	1	0	1	1	0	0.023	909	917	2.32	0			68820	2	566.738	1132.47	-0.03	-50.58	25	881	891	MS2	0/0	0	0	2022CarlMaygelband8.raw.mgf
High	A	2	ASSILSGPEPK	1666	Unambiguous	g10802	1	1	g10802		HCD	1	0	1	1	0	0.00286	834	824	2.03	0			339100	2	543.252	1085.5	-0.04	-80.74	24.97	879	883	MS2	0/0	0	0	2022CarlMaygelband7.raw.mgf
High	A	2	SNVETmEEVLGDK	1668	Unambiguous	g6347	1	1	g6347	M6(Oxidation)	HCD	1	0	1	1	0	0.000297	783	769	2.85	0			19240	2	733.834	1466.66	0	-4.35	26.43	966	978	MS2	0/0	0	0	2022CarlMaygelband2.raw.mgf
High	A	2	QTVAVGVIK	1686	Unambiguous	g14814	1	1	g14814		HCD	1	0	1	1	0	0.00926	904	889	2.97	0			116900	1	914.525	914.525	-0.04	-45.87	25.17	891	899	MS2	0/0	0	0	2022CarlMaygelband7.raw.mgf
High	A	2	VGQPIDIAR	1751	Unambiguous	g9703	1	1	g9703		HCD	1	0	1	1	0	0.02	694	700	2.26	0			45010	2	484.775	968.543	0	-10	26.97	997	1010	MS2	0/0	0	0	2022CarlMaygelband3.raw.mgf
High	A	2	AITVTVPR	1814	Unambiguous	g12713	1	1	g12713		HCD	1	0	1	1	0.006	0.242	738	724	1.41	0			11750	2	428.751	856.494	-0.02	-36.54	27.3	1017	1024	MS2	0/0	0	0	2022CarlMaygelband12.raw.mgf
High	A	2	IPLYDTNSGK	1828	Unambiguous	g18082	1	1	g18082		HCD	1	0	1	1	0	0.00296	856	837	1.55	0			32370	2	554.278	1107.55	-0.01	-17.14	27	999	1006	MS2	0/0	0	0	2022CarlMaygelband3.raw.mgf
High	A	2	mEDTDTELLGK	1857	Unambiguous	g18082	1	1	g18082	M1(Oxidation)	HCD	1	0	1	1	0	0.000766	726	725	2.9	0			36570	2	634.28	1267.55	-0.01	-15.5	27.92	1053	1060	MS2	0/0	0	0	2022CarlMaygelband3.raw.mgf
High	A	2	SILEYVGESEAGK	1884	Unambiguous	g11848	1	1	g11848		HCD	1	0	1	1	0	0.000585	781	749	2.76	0			50000	2	691.309	1381.61	-0.04	-53.38	41.6	1858	1864	MS2	0/0	0	0	2022CarlMaygelband10.raw.mgf
High	A	2	SmIPANVGIK	1888	Unambiguous	g6347	1	1	g6347	M2(Oxidation)	HCD	1	0	1	1	0.001	0.0548	941	928	0.48	0			6548	2	523.276	1045.55	-0.01	-24.55	28.05	1061	1061	MS2	0/0	0	0	2022CarlMaygelband2.raw.mgf
High	A	2	VFNINTR	1903	Unambiguous	g9703	1	1	g9703		HCD	1	0	1	1	0	0.0401	877	887	1.52	0			23350	2	432.236	863.465	0	-9.44	28.85	1108	1127	MS2	0/0	0	0	2022CarlMaygelband1.raw.mgf
High	A	2	GEQLDTYVR	1905	Unambiguous	g4992	1	1	g4992		HCD	1	0	1	1	0	0.00933	734	745	0.72	0			3604	2	540.747	1080.49	-0.02	-42.58	28.87	1109	1109	MS2	0/0	0	0	2022CarlMaygelband1.raw.mgf
High	A	2	GmEEVILDGK	1915	Unambiguous	g6347	1	1	g6347	M2(Oxidation)	HCD	1	0	1	1	0	0.00592	853	845	1.97	0			6903	2	553.763	1106.52	-0.01	-19.57	28.43	1083	1083	MS2	0/0	0	0	2022CarlMaygelband2.raw.mgf
High	A	2	LGEVSLPR	1934	Unambiguous	g17288	1	1	g17288		HCD	1	0	1	1	0.006	0.254	706	655	1.11	0			132100	2	435.758	870.509	0	5.71	27.6	1034	1055	MS2	0/0	0	0	2022CarlMaygelband6.raw.mgf
High	A	2	LLGTTENELGIR	1968	Unambiguous	g10717	1	1	g10717		HCD	1	0	1	1	0	0.000465	814	803	2.73	0			380000	2	658.313	1315.62	-0.05	-77.73	39.4	1728	1736	MS2	0/0	0	0	2022CarlMaygelband8.raw.mgf
High	A	2	ELEFPSK	1983	Unambiguous	g10703	1	1	g10703		HCD	1	0	1	1	0.003	0.156	902	913	1.57	0			31420	2	425.217	849.427	0	-9.39	28.82	1106	1127	MS2	0/0	0	0	2022CarlMaygelband2.raw.mgf
High	A	2	IIFAGK	2043	Unambiguous	g1511	4	1	g1511		HCD	1	0	1	4	0.008	0.295	416	401	0.25	0			3757	1	648.394	648.394	-0.01	-20.78	28.52	1088	1088	MS2	0/0	0	0	2022CarlMaygelband2.raw.mgf
High	A	2	mLTGDAIAIAK	2060	Selected	g19900	1	1	g19900	M1(Oxidation)	HCD	0.0116	0	1	1	0.004	0.202	856	881	0.86	0			3805	2	560.286	1119.57	-0.02	-38.12	29.82	1165	1165	MS2	0/0	0	0	2022CarlMaygelband1.raw.mgf
High	A	2	mLTGDAVGIAR	2061	Rejected	g976	1	1	g976	M1(Oxidation)	HCD		0.0116	2	2	0	0.0044	856	881	0.85	0			3805	2	560.286	1119.57	-0.01	-15.65	29.82	1165	1165	MS2	0/0	0	0	2022CarlMaygelband1.raw.mgf
High	A	2	QAADVVASLK	2070	Unambiguous	g19900	1	1	g19900		HCD	1	0	1	1	0	0.00426	950	991	2.7	0			20880	2	501.273	1001.54	-0.01	-24.84	28.57	1091	1091	MS2	0/0	0	0	2022CarlMaygelband5.raw.mgf
High	A	2	DVTPEEFDR	2086	Unambiguous	g9703	1	1	g9703		HCD	1	0	1	1	0	0.0395	845	823	1.86	0			50050	2	554.239	1107.47	-0.01	-22.04	29.52	1147	1154	MS2	0/0	0	0	2022CarlMaygelband5.raw.mgf
High	A	2	VETVDGVLR	2088	Unambiguous	g12465	1	1	g12465		HCD	1	0	1	1	0	0.0158	956	977	2.19	0			26590	2	494.256	987.505	-0.02	-42.48	28.63	1095	1095	MS2	0/0	0	0	2022CarlMaygelband9.raw.mgf
High	A	2	GILTWGDVPVK	2109	Unambiguous	g3844	1	1	g3844		HCD	1	0	1	1	0	0.0243	772	717	0.99	0			5443	2	592.796	1184.58	-0.04	-70.56	50.1	2358	2365	MS2	0/0	0	0	2022CarlMaygelband12.raw.mgf
High	A	2	EGPIAEEPLR	2134	Unambiguous	g15038	1	1	g15038		HCD	1	0	1	1	0	0.00219	760	791	2.17	0			307200	2	555.759	1110.51	-0.03	-61.24	28.43	1083	1107	MS2	0/0	0	0	2022CarlMaygelband5.raw.mgf
High	A	2	AIDLLLPELER	2156	Unambiguous	g21568	1	1	g21568		HCD	1	0	1	1	0	0.013	710	746	0.73	0			2070	2	641.355	1281.7	-0.02	-29.42	58.05	2825	2825	MS2	0/0	0	0	2022CarlMaygelband2.raw.mgf
High	A	2	SYTVTEIGEDGER	2180	Unambiguous	g726	1	1	g726		HCD	1	0	1	1	0	0.000576	660	667	2.55	0			519900	2	728.286	1455.56	-0.05	-65.99	29.28	1133	1141	MS2	0/0	0	0	2022CarlMaygelband8.raw.mgf
High	A	2	YQALSDPSQLDSGK	2182	Unambiguous	g15362	1	1	g15362		HCD	1	0	1	1	0	0.00548	722	692	3.3	0			518000	2	754.835	1508.66	-0.03	-39.54	29.87	1168	1181	MS2	0/0	0	0	2022CarlMaygelband5.raw.mgf
High	A	2	AINNEQVEGFPK	2209	Unambiguous	g17685	1	1	g17685		HCD	1	0	1	1	0	0.000586	750	760	3.16	0			178000	2	673.322	1345.64	-0.02	-28.79	29.7	1158	1181	MS2	0/0	0	0	2022CarlMaygelband4.raw.mgf
High	A	2	LESVGITTSQPDVEK	2219	Unambiguous	g17685	1	1	g17685		HCD	1	0	1	1	0	7.63e-05	765	730	3.35	0			271900	2	801.901	1602.79	-0.01	-17.36	30.3	1193	1207	MS2	0/0	0	0	2022CarlMaygelband4.raw.mgf
High	A	2	FSVSPVVQR	2240	Unambiguous	g15038	1	1	g15038		HCD	1	0	1	1	0	0.0289	938	981	2.47	0			232100	2	509.764	1018.52	-0.02	-46.88	29.8	1164	1177	MS2	0/0	0	0	2022CarlMaygelband5.raw.mgf
High	A	2	NTLSDSKVDEK	2266	Unambiguous	g10558	1	1	g10558		HCD	1	0	1	1	0	0.000966	809	786	3.08	1			27040	2	618.281	1235.56	-0.03	-45.16	17.13	419	419	MS2	0/0	0	0	2022CarlMaygelband6.raw.mgf
High	A	2	NSGVLPLTGK	2267	Unambiguous	g6964	1	1	g6964		HCD	1	0	1	1	0	0.00338	822	829	2.52	0			40880	2	493.279	985.551	-0.01	-17	30.43	1201	1214	MS2	0/0	0	0	2022CarlMaygelband2.raw.mgf
High	A	2	YQVVEmLQQR	2282	Unambiguous	g19900	1	1	g19900	M6(Oxidation)	HCD	1	0	1	1	0	0.00529	745	728	2.25	0			28120	2	655.321	1309.63	-0.01	-16.92	30.78	1221	1232	MS2	0/0	0	0	2022CarlMaygelband2.raw.mgf
High	A	2	VFLNPAAR	2292	Unambiguous	g18083	1	1	g18083		HCD	1	0	1	1	0.001	0.0897	1113	1050	1.37	0			20830	2	444.254	887.501	0	-10.17	29.6	1152	1166	MS2	0/0	0	0	2022CarlMaygelband3.raw.mgf
High	A	2	GFIEQGYSEDTK	2308	Unambiguous	g726	1	1	g726		HCD	1	0	1	1	0	0.00255	705	704	2.82	0			450000	2	687.27	1373.53	-0.05	-65.6	29.18	1127	1142	MS2	0/0	0	0	2022CarlMaygelband8.raw.mgf
High	A	2	IYmTAQPLDEEVSK	2335	Unambiguous	g15038	1	1	g15038	M3(Oxidation)	HCD	1	0	1	1	0	0.000655	737	695	3.21	0			286900	2	820.379	1639.75	-0.02	-23.13	30.6	1211	1217	MS2	0/0	0	0	2022CarlMaygelband5.raw.mgf
High	A	2	VmIESLTTSAGPNTK	2357	Unambiguous	g18083	1	1	g18083	M2(Oxidation)	HCD	1	0	1	1	0	0.000372	748	769	2.93	0			40670	2	782.894	1564.78	0	-5.4	31.18	1245	1252	MS2	0/0	0	0	2022CarlMaygelband3.raw.mgf
High	A	2	STLTDSLVQR	2361	Unambiguous	g15038	1	1	g15038		HCD	1	0	1	1	0	0.0138	856	881	2.32	0			15220	2	560.293	1119.58	-0.01	-18.94	31.32	1253	1253	MS2	0/0	0	0	2022CarlMaygelband4.raw.mgf
High	A	2	EITALAPSSMK	1385	Unambiguous	g15981	1	1	g15981		HCD	1	0	1	1	0	0.00793	886	839	2.08	0			84220	2	574.281	1147.55	-0.02	-42.4	30.5	1205	1205	MS2	0/0	0	0	2022CarlMaygelband7.raw.mgf
High	A	2	IGGIGTVPVGR	2429	Unambiguous	g14814	1	1	g14814		HCD	1	0	1	1	0	0.0012	741	720	2.62	0			67250	2	513.294	1025.58	-0.02	-29.75	32.38	1316	1347	MS2	0/0	0	0	2022CarlMaygelband1.raw.mgf
High	A	2	GQFFVAR	2468	Unambiguous	g9703	1	1	g9703		HCD	1	0	1	1	0.002	0.124	639	613	1.35	0			23970	2	412.721	824.434	0	-8.69	31.52	1265	1278	MS2	0/0	0	0	2022CarlMaygelband2.raw.mgf
High	A	2	LLIQNQDEmLK	2470	Unambiguous	g14828	1	1	g14828	M9(Oxidation)	HCD	1	0	1	1	0	0.00129	854	806	2.56	0			818300	2	680.797	1360.59	-0.06	-94.09	30.35	1196	1211	MS2	0/0	0	0	2022CarlMaygelband9.raw.mgf
High	A	2	TLGDVQVYPDK	2481	Unambiguous	g15038	1	1	g15038		HCD	1	0	1	1	0	0.000966	809	788	2.98	0			220600	2	617.792	1234.58	-0.03	-44.01	31.42	1259	1272	MS2	0/0	0	0	2022CarlMaygelband5.raw.mgf
High	A	2	QLIVAINK	2488	Unambiguous	g14814	1	1	g14814		HCD	1	0	1	1	0	0.0223	687	688	2.14	0			10260	2	449.77	898.533	-0.02	-43.52	31.1	1240	1240	MS2	0/0	0	0	2022CarlMaygelband10.raw.mgf
High	A	2	ANVLATSR	2490	Unambiguous	g1660	1	1	g1660		HCD	1	0	1	1	0.001	0.0946	1235	1138	1.89	0			23500	2	416.223	831.439	-0.01	-35.61	18.35	490	490	MS2	0/0	0	0	2022CarlMaygelband8.raw.mgf
High	A	2	VQLEASTASK	2497	Unambiguous	g4990	1	1	g4990		HCD	1	0	1	1	0	0.00979	928	876	2.17	0			51210	2	517.24	1033.47	-0.04	-77.25	18.6	505	505	MS2	0/0	0	0	2022CarlMaygelband10.raw.mgf
High	A	2	ALHIIELYK	2504	Unambiguous	g12594	1	1	g12594		HCD	1	0	1	1	0	0.00217	833	788	2.18	0			41200	2	550.304	1099.6	-0.02	-45.21	43.23	1954	1954	MS2	0/0	0	0	2022CarlMaygelband8.raw.mgf
High	A	2	SATALGLPVmK	2567	Unambiguous	g12465	1	1	g12465	M10(Oxidation)	HCD	1	0	1	1	0	0.00814	909	900	2.22	0			112000	2	552.287	1103.57	-0.02	-41.88	31.1	1240	1258	MS2	0/0	0	0	2022CarlMaygelband7.raw.mgf
High	A	2	TGTLTANQLSIR	2590	Unambiguous	g19900	1	1	g19900		HCD	1	0	1	1	0	0.00252	819	837	2.94	0			56190	2	637.839	1274.67	-0.02	-28.38	32.02	1294	1301	MS2	0/0	0	0	2022CarlMaygelband5.raw.mgf
High	A	2	DAILADAVK	2602	Unambiguous	g16048	1	1	g16048		HCD	1	0	1	1	0	0.0231	981	985	2.2	0			64470	2	458.251	915.495	-0.01	-20.98	32.43	1319	1335	MS2	0/0	0	0	2022CarlMaygelband4.raw.mgf
High	A	2	LQSISDmTYLTNK	2607	Unambiguous	g10703	1	1	g10703	M7(Oxidation)	HCD	1	0	1	1	0	0.000142	773	788	1.84	0			11930	2	765.384	1529.76	0	5.44	32.97	1350	1350	MS2	0/0	0	0	2022CarlMaygelband2.raw.mgf
High	A	2	VAFVANDITK	2612	Unambiguous	g6347	1	1	g6347		HCD	1	0	1	1	0	0.00344	890	886	2.19	0			49720	2	539.286	1077.56	-0.02	-27.93	32.68	1333	1349	MS2	0/0	0	0	2022CarlMaygelband3.raw.mgf
High	A	2	SVPAPGTGVLTTAR	2616	Unambiguous	g18083	1	1	g18083		HCD	1	0	1	1	0	0.000193	762	723	2.67	0			92080	2	663.856	1326.7	-0.02	-25.1	31.95	1290	1304	MS2	0/0	0	0	2022CarlMaygelband3.raw.mgf
High	A	2	SSVNVAVSPTSDR	2635	Unambiguous	g12340	1	1	g12340		HCD	1	0	1	1	0	0.00303	878	825	2.89	0			196700	2	659.807	1318.61	-0.03	-40.18	22.25	720	727	MS2	0/0	0	0	2022CarlMaygelband5.raw.mgf
High	A	2	ALVTYAPAYR	2654	Unambiguous	g6347	1	1	g6347		HCD	1	0	1	1	0.001	0.0759	712	669	2.18	0			18570	2	562.792	1124.58	-0.02	-28.88	33.4	1375	1383	MS2	0/0	0	0	2022CarlMaygelband2.raw.mgf
High	A	2	FSDPVVSYR	2669	Unambiguous	g15038	1	1	g15038		HCD	1	0	1	1	0	0.0145	682	657	2.39	0			280100	2	535.24	1069.47	-0.03	-55.65	32.95	1349	1365	MS2	0/0	0	0	2022CarlMaygelband5.raw.mgf
High	A	2	IADSFVYIVSR	2681	Unambiguous	g17090	1	1	g17090		HCD	1	0	1	1	0	0.00252	731	751	1.8	0			12610	2	635.323	1269.64	-0.02	-34.93	48.7	2275	2275	MS2	0/0	0	0	2022CarlMaygelband5.raw.mgf
High	A	2	ASLGGAPVTAPSLR	2705	Unambiguous	g6347	1	1	g6347		HCD	1	0	1	1	0	0.0195	732	697	2.95	0			82860	2	648.849	1296.69	-0.02	-27.9	33.52	1382	1390	MS2	0/0	0	0	2022CarlMaygelband4.raw.mgf
High	A	2	IAIVGMAGR	2713	Unambiguous	g6347	1	1	g6347		HCD	1	0	1	1	0	0.00651	1109	1048	1.51	0			10780	2	444.257	887.506	0	-8.16	33.45	1378	1386	MS2	0/0	0	0	2022CarlMaygelband2.raw.mgf
High	A	2	LAIVTGASR	2714	Rejected	g7733	1	0			HCD		0	2	2	0.009	0.316	1113	1050	0.98	0			1971	2	444.253	887.499	-0.02	-35.83	34.47	1438	1438	MS2	0/0	0	0	2022CarlMaygelband1.raw.mgf
High	A	2	TIINQTFPK	2719	Unambiguous	g6347	1	1	g6347		HCD	1	0	1	1	0	0.0317	860	896	1.5	0			9854	2	531.292	1061.58	-0.01	-21.24	32.52	1323	1323	MS2	0/0	0	0	2022CarlMaygelband4.raw.mgf
High	A	2	AMALDLAR	1656	Unambiguous	g9703	1	1	g9703		HCD	1	0	1	1	0	0.04	1068	1081	1.7	0			23650	2	430.729	860.45	-0.01	-18.56	32.87	1344	1344	MS2	0/0	0	0	2022CarlMaygelband5.raw.mgf
High	A	2	IPVTNTPFPR	2783	Unambiguous	g6347	1	1	g6347		HCD	1	0	1	1	0	0.00455	662	694	2.27	0			43850	2	571.309	1141.61	-0.01	-21.77	33.33	1371	1379	MS2	0/0	0	0	2022CarlMaygelband4.raw.mgf
High	A	2	GAIETFVR	2789	Unambiguous	g9703	1	1	g9703		HCD	1	0	1	1	0.001	0.0727	895	890	1.68	0			28500	2	446.741	892.475	-0.01	-14.97	32.8	1340	1347	MS2	0/0	0	0	2022CarlMaygelband4.raw.mgf
High	A	2	LNTSPSTIEDK	2793	Unambiguous	g16046	1	1	g16046		HCD	1	0	1	1	0	0.023	864	872	0.88	0			7697	2	602.777	1204.55	-0.03	-48.98	21.25	661	661	MS2	0/0	0	0	2022CarlMaygelband10.raw.mgf
High	A	2	EILATGIDPTK	2814	Unambiguous	g5539	1	1	g5539		HCD	1	0	1	1	0	0.00324	831	783	2.74	0			101700	2	579.296	1157.59	-0.03	-48.11	33.92	1406	1413	MS2	0/0	0	0	2022CarlMaygelband5.raw.mgf
High	A	2	VIDGDLLR	2830	Unambiguous	g18082	1	1	g18082		HCD	1	0	1	1	0	0.0238	856	867	1.81	0			24450	2	450.756	900.504	-0.01	-11.97	34.35	1431	1439	MS2	0/0	0	0	2022CarlMaygelband3.raw.mgf
High	A	2	IFTGQLSPTSGTVSR	2847	Unambiguous	g15391	1	1	g15391		HCD	1	0	1	1	0	0.00125	748	723	3.47	0			213000	2	775.887	1550.77	-0.03	-32.25	33.18	1363	1371	MS2	0/0	0	0	2022CarlMaygelband6.raw.mgf
High	A	2	NAGTAEFLVDQQNR	2849	Unambiguous	g16048	1	1	g16048		HCD	1	0	1	1	0	0.000125	742	767	3.82	0			264600	2	781.868	1562.73	-0.01	-17.6	33.87	1403	1411	MS2	0/0	0	0	2022CarlMaygelband4.raw.mgf
High	A	2	ILLNQTSLR	2853	Unambiguous	g17685	1	1	g17685		HCD	1	0	1	1	0.001	0.073	939	922	1.98	0			146400	2	529.297	1057.59	-0.03	-47.81	33.27	1368	1384	MS2	0/0	0	0	2022CarlMaygelband4.raw.mgf
High	A	2	YLYLTPEK	2861	Unambiguous	g10703	1	1	g10703		HCD	1	0	1	1	0.001	0.0727	711	719	1.61	0			27910	2	513.77	1026.53	-0.01	-17.2	34.13	1419	1426	MS2	0/0	0	0	2022CarlMaygelband3.raw.mgf
High	A	2	IASLNESYETLK	2898	Unambiguous	g19809	1	1	g19809		HCD	1	0	1	1	0	0.00632	706	728	2.16	0			98800	2	684.334	1367.66	-0.02	-32.44	34.57	1444	1455	MS2	0/0	0	0	2022CarlMaygelband5.raw.mgf
High	A	2	VMIESLTTSAGPNTK	2357	Unambiguous	g18083	1	1	g18083		HCD	1	0	1	1	0	0.000117	789	791	3.32	0			66510	2	774.897	1548.79	0	-5.15	34.75	1455	1460	MS2	0/0	0	0	2022CarlMaygelband3.raw.mgf
High	A	2	LSGIAYPITSK	2912	Unambiguous	g6720	1	1	g6720		HCD	1	0	1	1	0	0.00106	821	815	3.08	0			90170	2	575.303	1149.6	-0.03	-45.56	34.18	1421	1427	MS2	0/0	0	0	2022CarlMaygelband6.raw.mgf
High	A	2	NAAAAAAEAIVK	2946	Unambiguous	g17685	1	1	g17685		HCD	1	0	1	1	0	0.00165	833	788	3.22	0			119100	2	550.29	1099.57	-0.02	-33.77	33.75	1396	1413	MS2	0/0	0	0	2022CarlMaygelband4.raw.mgf
High	A	2	FAELLEK	2953	Unambiguous	g14814	1	1	g14814		HCD	1	0	1	1	0	0.0386	900	913	1.45	0			30810	2	425.234	849.461	-0.01	-12.63	34.87	1462	1473	MS2	0/0	0	0	2022CarlMaygelband2.raw.mgf
High	A	2	TSQLIYPVTAPK	2961	Unambiguous	g18083	1	1	g18083		HCD	1	0	1	1	0	0.000706	810	811	2.66	0			43610	2	659.357	1317.71	-0.02	-25.68	35.28	1486	1494	MS2	0/0	0	0	2022CarlMaygelband3.raw.mgf
High	A	2	EVAVVEVPNVR	2971	Unambiguous	g12172	1	1	g12172		HCD	1	0	1	1	0	0.0367	764	721	2.93	0			30110	2	605.829	1210.65	-0.01	-23.26	35.45	1496	1501	MS2	0/0	0	0	2022CarlMaygelband4.raw.mgf
High	A	2	TGVFYGGTPIQK	2984	Unambiguous	g8480	1	1	g8480		HCD	1	0	1	1	0	0.00956	730	728	2.38	0			77080	2	634.312	1267.62	-0.03	-40.8	32.68	1333	1342	MS2	0/0	0	0	2022CarlMaygelband7.raw.mgf
High	A	2	YYVTVIDAPGHR	2988	Unambiguous	g14814	1	1	g14814		HCD	1	0	1	1	0	0.0005	794	862	2.97	0			78320	3	464.245	1390.72	0	5.68	33.43	1377	1383	MS2	0/0	0	0	2022CarlMaygelband4.raw.mgf
High	A	2	ETEDSEDPGSYEEVLK	3000	Unambiguous	g18082	1	1	g18082		HCD	1	0	1	1	0	9.99e-06	738	701	4.13	0			96480	2	913.895	1826.78	0	0.98	36.15	1537	1551	MS2	0/0	0	0	2022CarlMaygelband3.raw.mgf
High	A	2	LPLQDVYK	3010	Unambiguous	g14814	1	1	g14814		HCD	1	0	1	1	0	0.0412	950	905	1.82	0			77740	2	488.27	975.533	-0.01	-18.85	35.58	1504	1553	MS2	0/0	0	0	2022CarlMaygelband2.raw.mgf
High	A	2	DVQQVPYK	3027	Unambiguous	g7391	1	1	g7391		HCD	1	0	1	1	0.001	0.0558	996	970	1.63	0			28920	2	488.749	976.49	-0.01	-19.98	21.3	664	664	MS2	0/0	0	0	2022CarlMaygelband6.raw.mgf
High	A	2	VITELGHGLVK	3070	Unambiguous	g6347	1	1	g6347		HCD	1	0	1	1	0	0.00216	797	805	2.08	0			16770	2	583.332	1165.66	-0.02	-32.42	35.55	1502	1509	MS2	0/0	0	0	2022CarlMaygelband2.raw.mgf
High	A	2	FTNIEGDEESVELAK	3135	Unambiguous	g726	1	1	g726		HCD	1	0	1	1	0	0.000142	685	723	3.46	0			815800	2	840.857	1680.71	-0.04	-53.07	36.08	1533	1547	MS2	0/0	0	0	2022CarlMaygelband8.raw.mgf
High	A	2	ADQPLYLGAVK	3142	Unambiguous	g6347	1	1	g6347		HCD	1	0	1	1	0	0.00772	896	878	1.12	0			9014	2	587.812	1174.62	-0.01	-25.21	37.63	1624	1632	MS2	0/0	0	0	2022CarlMaygelband1.raw.mgf
High	A	2	DAESLDDNEILAR	3153	Unambiguous	g10703	1	1	g10703		HCD	1	0	1	1	0	0.00037	771	780	3.78	0			155000	2	730.833	1460.66	-0.01	-18.76	37.33	1607	1620	MS2	0/0	0	0	2022CarlMaygelband2.raw.mgf
High	A	2	HVIINQKR	3183	Rejected	g15668	1	0			HCD	0.04	0	1	3	0.005	0.215	789	840	0.25	1			2562	2	504.283	1007.56	-0.03	-51.26	38.03	1648	1648	MS2	0/0	0	0	2022CarlMaygelband1.raw.mgf
High	A	2	HVILLAEGR	3185	Unambiguous	g9743	1	1	g9743		HCD	1	0	1	1	0	0.00676	789	841	2.01	0			37900	2	504.275	1007.54	-0.03	-57.4	28.88	1110	1110	MS2	0/0	0	0	2022CarlMaygelband7.raw.mgf
High	A	2	NIQSYSDYLAK	3193	Unambiguous	g6347	1	1	g6347		HCD	1	0	1	1	0	0.00283	817	820	2.27	0			55980	2	651.309	1301.61	-0.01	-20.29	37.08	1592	1606	MS2	0/0	0	0	2022CarlMaygelband2.raw.mgf
High	A	2	KFEPAAEIYGK	3204	Unambiguous	g2531	1	1	g2531		HCD	1	0	1	1	0	0.0042	707	691	3.44	1			286600	2	626.781	1252.55	-0.05	-81.95	32.15	1302	1323	MS2	0/0	0	0	2022CarlMaygelband11.raw.mgf
High	A	2	VLLGATNPAASAPGTIR	3264	Unambiguous	g3132	1	1	g3132		HCD	1	0	1	1	0	1.89e-05	768	712	3.72	0			372900	2	804.898	1608.79	-0.06	-73.28	35.8	1517	1517	MS2	0/0	0	0	2022CarlMaygelband11.raw.mgf
High	A	2	LLEIAQVPK	3308	Unambiguous	g3867|g8950	2	2	g3867;g8950		HCD	1	0	1	1	0	0.0144	718	699	2.01	0			142300	2	505.786	1010.56	-0.03	-59.34	36.4	1552	1567	MS2	0/0	0	0	2022CarlMaygelband6.raw.mgf
High	A	2	EVLQLETR	3339	Rejected	g19237	1	0			HCD	0	0	1	1	0.008	0.287	956	977	0.5	0			2557	2	494.269	987.531	-0.01	-16.65	38.85	1696	1696	MS2	0/0	0	0	2022CarlMaygelband1.raw.mgf
High	A	2	IDIQELTR	3341	Unambiguous	g18082	1	1	g18082		HCD	1	0	1	1	0	0.0282	956	977	1.86	0			21950	2	494.269	987.53	-0.01	-16.99	37.9	1640	1647	MS2	0/0	0	0	2022CarlMaygelband3.raw.mgf
High	A	2	YGDLSVLPTR	3354	Unambiguous	g16048	1	1	g16048		HCD	1	0	1	1	0	0.0064	811	839	2.74	0			125800	2	560.785	1120.56	-0.02	-33.53	37.5	1617	1628	MS2	0/0	0	0	2022CarlMaygelband4.raw.mgf
High	A	2	TAAPVEATAAAPVVELPSK	3358	Unambiguous	g6347	1	1	g6347		HCD	1	0	1	1	0	2.22e-06	669	693	4.67	0			140300	2	911.501	1822	0	-0.37	38.88	1698	1721	MS2	0/0	0	0	2022CarlMaygelband2.raw.mgf
High	A	2	GAGAPLSDIEISSDEK	3363	Unambiguous	g18083	1	1	g18083		HCD	1	0	1	1	0	6.89e-05	710	739	3.78	0			64520	2	794.884	1588.76	0	-6.09	38.42	1670	1682	MS2	0/0	0	0	2022CarlMaygelband3.raw.mgf
High	A	2	TPSEYIQWR	3364	Unambiguous	g17685	1	1	g17685		HCD	1	0	1	1	0	0.00675	776	858	2.59	0			107200	2	590.267	1179.53	-0.03	-44.24	37.57	1620	1627	MS2	0/0	0	0	2022CarlMaygelband4.raw.mgf
High	A	2	NLPANLLQAQR	3368	Unambiguous	g10802	1	1	g10802		HCD	1	0	1	1	0	0.00494	753	765	2.66	0			339800	2	619.309	1237.61	-0.05	-72.78	35.98	1527	1542	MS2	0/0	0	0	2022CarlMaygelband7.raw.mgf
High	A	2	LDAQLSQIVER	3400	Unambiguous	g10703	1	1	g10703		HCD	1	0	1	1	0	0.000186	781	804	3.34	0			50200	2	636.334	1271.66	-0.02	-26.54	38.68	1686	1691	MS2	0/0	0	0	2022CarlMaygelband4.raw.mgf
High	A	2	APLLAGGESV	3404	Unambiguous	g7265	1	1	g7265		HCD	1	0	1	1	0.004	0.201	686	745	2.57	0			11310	1	913.502	913.502	0	3.64	39.28	1721	1729	MS2	0/0	0	0	2022CarlMaygelband2.raw.mgf
High	A	2	ASGLSVPFTPGR	3413	Unambiguous	g5539	1	1	g5539		HCD	1	0	1	1	0	0.0108	836	819	2.75	0			248400	2	594.791	1188.57	-0.03	-52.79	38.33	1666	1674	MS2	0/0	0	0	2022CarlMaygelband5.raw.mgf
High	A	2	FTPFDPVSK	3434	Unambiguous	g19900	1	1	g19900		HCD	1	0	1	1	0	0.0286	721	808	1.76	0			27650	2	519.261	1037.51	-0.01	-15.81	38.45	1672	1676	MS2	0/0	0	0	2022CarlMaygelband4.raw.mgf
High	A	2	VGTFYGQTSDDWR	3441	Unambiguous	g6347	1	1	g6347		HCD	1	0	1	1	0	0.000217	765	813	3	0			47650	2	766.344	1531.68	0	-0.62	39.27	1720	1728	MS2	0/0	0	0	2022CarlMaygelband2.raw.mgf
High	A	2	SIAIIAEGVPER	3466	Unambiguous	g12463	1	1	g12463		HCD	1	0	1	1	0	0.00231	748	759	2.91	0			30810	2	627.842	1254.68	-0.01	-22.09	38.88	1698	1706	MS2	0/0	0	0	2022CarlMaygelband4.raw.mgf
High	A	2	EVDIGIPDPTGR	3468	Unambiguous	g12172	1	1	g12172		HCD	1	0	1	1	0	0.0124	713	751	2.35	0			65050	2	634.812	1268.62	-0.02	-24.26	39.52	1735	1742	MS2	0/0	0	0	2022CarlMaygelband5.raw.mgf
High	A	2	WLDNLGR	3470	Unambiguous	g19900	1	1	g19900		HCD	1	0	1	1	0	0.0392	1121	1127	1.24	0			7952	2	437.229	873.45	0	-8.6	37.98	1645	1645	MS2	0/0	0	0	2022CarlMaygelband4.raw.mgf
High	A	2	VTTGVLSSLEASR	3515	Unambiguous	g15391	1	1	g15391		HCD	1	0	1	1	0	0.00104	824	853	3.27	0			108100	2	660.335	1319.66	-0.03	-40.16	38.42	1670	1677	MS2	0/0	0	0	2022CarlMaygelband6.raw.mgf
High	A	2	VVGDLAQFmVANK	3598	Unambiguous	g16048	1	1	g16048	M9(Oxidation)	HCD	1	0	1	1	0	0.000434	772	796	3.67	0			62710	2	704.354	1407.7	-0.01	-20.38	39.22	1718	1732	MS2	0/0	0	0	2022CarlMaygelband4.raw.mgf
High	A	2	LPEFYNR	3613	Unambiguous	g14058	1	1	g14058		HCD	1	0	1	1	0.001	0.0762	690	668	1.35	0			65560	2	469.727	938.447	-0.01	-27.39	30.92	1229	1236	MS2	0/0	0	0	2022CarlMaygelband7.raw.mgf
High	A	2	ADLVNNLGTIAR	3633	Unambiguous	g15362	1	1	g15362		HCD	1	0	1	1	0	0.00454	762	783	2.9	0			120600	2	628.822	1256.64	-0.03	-46.93	39.27	1720	1731	MS2	0/0	0	0	2022CarlMaygelband5.raw.mgf
High	A	2	MGILMEQIR	3688	Unambiguous	g3955	1	1	g3955		HCD	1	0	1	1	0	0.00594	930	836	2.11	0			19210	2	545.773	1090.54	-0.02	-32.79	44.9	2052	2052	MS2	0/0	0	0	2022CarlMaygelband5.raw.mgf
High	A	2	ADGFAEVFPEHK	3696	Unambiguous	g19900	1	1	g19900		HCD	1	0	1	1	0	0.00155	799	827	2.61	0			32300	2	673.818	1346.63	0	-5.95	37.8	1634	1651	MS2	0/0	0	0	2022CarlMaygelband4.raw.mgf
High	A	2	AGmVVTFAPAGVTTEVK	3701	Unambiguous	g14814	1	1	g14814	M3(Oxidation)	HCD	1	0	1	1	0	8.13e-05	721	713	3.63	0			65270	2	847.443	1693.88	0	-2.57	40.4	1787	1796	MS2	0/0	0	0	2022CarlMaygelband3.raw.mgf
High	A	2	FLADASGDFVR	3705	Unambiguous	g17870	1	1	g17870		HCD	1	0	1	1	0	0.00232	613	640	2.16	0			869100	2	599.229	1197.45	-0.07	-116.52	39.02	1706	1730	MS2	0/0	0	0	2022CarlMaygelband11.raw.mgf
High	A	2	LVAGQIPTGWDAK	3723	Unambiguous	g18083	1	1	g18083		HCD	1	0	1	1	0	0.0102	746	745	2.93	0			62130	2	678.355	1355.7	-0.02	-22.18	40.12	1770	1784	MS2	0/0	0	0	2022CarlMaygelband4.raw.mgf
High	A	2	FALGVSNPSALR	3729	Unambiguous	g12172	1	1	g12172		HCD	1	0	1	1	0	0.000446	876	809	2.91	0			32980	2	616.325	1231.64	-0.02	-29.12	39.87	1756	1771	MS2	0/0	0	0	2022CarlMaygelband4.raw.mgf
High	A	2	DGTYPGYYTFR	3735	Unambiguous	g10703	1	1	g10703		HCD	1	0	1	1	0	0.00708	739	751	1.66	0			45620	2	670.289	1339.57	-0.01	-17.93	40.65	1802	1810	MS2	0/0	0	0	2022CarlMaygelband3.raw.mgf
High	A	2	YQVVEMLQQR	2282	Unambiguous	g19900	1	1	g19900		HCD	1	0	1	1	0	0.00265	787	754	2.36	0			54460	2	647.319	1293.63	-0.02	-23.92	39.93	1760	1767	MS2	0/0	0	0	2022CarlMaygelband4.raw.mgf
High	A	2	ESTLHLVLR	3744	Unambiguous	g1511	3	1	g1511		HCD	1	0	1	1	0	0.0248	664	698	1.85	0			13450	2	534.299	1067.59	-0.01	-28	35.38	1492	1492	MS2	0/0	0	0	2022CarlMaygelband5.raw.mgf
High	A	2	GNPVPISPSVDNWDR	3768	Unambiguous	g10703	1	1	g10703		HCD	1	0	1	1	0	0.00291	695	681	2.04	0			48100	2	826.904	1652.8	0	-1.86	41.37	1844	1860	MS2	0/0	0	0	2022CarlMaygelband2.raw.mgf
High	A	2	IVEIGPADTLGVmAK	3794	Unambiguous	g18083	1	1	g18083	M13(Oxidation)	HCD	1	0	1	1	0	0.000439	773	788	2.75	0			20020	2	765.405	1529.8	-0.01	-14.42	40.95	1819	1822	MS2	0/0	0	0	2022CarlMaygelband3.raw.mgf
High	A	2	TLATDGIGGLYR	3853	Unambiguous	g14828	1	1	g14828		HCD	1	0	1	1	0	0.000257	712	770	3.11	0			34280	2	618.819	1236.63	-0.01	-21.61	40.57	1797	1810	MS2	0/0	0	0	2022CarlMaygelband4.raw.mgf
High	A	2	EAGIIGPEYLAR	3885	Unambiguous	g6347	1	1	g6347		HCD	1	0	1	1	0	0.00443	809	802	2.82	0			121800	2	644.829	1288.65	-0.02	-30.53	41.7	1864	1882	MS2	0/0	0	0	2022CarlMaygelband3.raw.mgf
High	A	2	VAPEEHPVLLTEAPINPK	3889	Unambiguous	g15981	1	1	g15981		HCD	1	0	1	1	0	4.31e-05	670	666	3.85	0			84600	2	977.518	1954.03	-0.02	-18.81	37.32	1606	1612	MS2	0/0	0	0	2022CarlMaygelband7.raw.mgf
High	A	2	NPSDITQEEYASFYK	3928	Unambiguous	g15362	1	1	g15362		HCD	1	0	1	1	0	6.2e-05	680	673	4.32	0			59000	2	896.409	1791.81	0	1.79	41.72	1865	1873	MS2	0/0	0	0	2022CarlMaygelband4.raw.mgf
High	A	2	AVLVDLEPGTmDAVR	3946	Unambiguous	g10951	1	1	g10951	M11(Oxidation)	HCD	1	0	1	1	0	0.000617	785	740	2.93	0			357700	2	801.388	1601.77	-0.03	-32.68	40.75	1808	1822	MS2	0/0	0	0	2022CarlMaygelband7.raw.mgf
High	A	2	FYAIALTSAR	3954	Unambiguous	g19900	1	1	g19900		HCD	1	0	1	1	0	0.00305	788	755	2.38	0			29970	2	556.797	1112.59	-0.01	-20.18	41.42	1847	1854	MS2	0/0	0	0	2022CarlMaygelband4.raw.mgf
High	A	2	TDSPFNSVVLR	3957	Unambiguous	g21574	1	1	g21574		HCD	1	0	1	1	0	0.00259	808	787	2.62	0			112100	2	617.775	1234.54	-0.05	-80.21	41.57	1856	1866	MS2	0/0	0	0	2022CarlMaygelband10.raw.mgf
High	A	2	ALQDLDEYTALQR	3964	Unambiguous	g19900	1	1	g19900		HCD	1	0	1	1	0	0.000276	748	749	3.54	0			55070	2	768.381	1535.75	-0.01	-10.01	42.82	1929	1945	MS2	0/0	0	0	2022CarlMaygelband2.raw.mgf
High	A	2	DDLFNTNASIVR	3971	Unambiguous	g4992	1	1	g4992		HCD	1	0	1	1	0	0.00158	773	782	2.82	0			145400	2	682.807	1364.61	-0.04	-54.18	42.15	1890	1898	MS2	0/0	0	0	2022CarlMaygelband9.raw.mgf
High	A	2	EVEEALGPLISR	3975	Unambiguous	g10703	1	1	g10703		HCD	1	0	1	1	0	0.00309	767	777	2.76	0			39730	2	656.841	1312.67	-0.02	-27.53	42.33	1901	1909	MS2	0/0	0	0	2022CarlMaygelband4.raw.mgf
High	A	2	ELIDQVLDK	3977	Unambiguous	g11964	1	1	g11964		HCD	1	0	1	1	0	0.0417	840	824	2	0			10390	2	536.784	1072.56	-0.01	-25.88	42.22	1894	1894	MS2	0/0	0	0	2022CarlMaygelband4.raw.mgf
High	A	2	TTPSFVAFTDTER	3983	Unambiguous	g10558	1	1	g10558		HCD	1	0	1	1	0	0.00113	791	763	2.8	0			227300	2	736.335	1471.66	-0.02	-30.34	42.12	1888	1896	MS2	0/0	0	0	2022CarlMaygelband5.raw.mgf
High	A	2	DAGSISGLNVLR	4023	Unambiguous	g2928	1	1	g2928		HCD	1	0	1	1	0	0.00396	834	824	2.98	0			323600	2	601.287	1201.57	-0.04	-72.36	42.45	1908	1922	MS2	0/0	0	0	2022CarlMaygelband6.raw.mgf
High	A	2	LSQQQLDR	4056	Unambiguous	g15	1	1	g15		HCD	1	0	1	1	0.001	0.0492	956	977	2.16	0			29950	2	494.243	987.478	-0.02	-44.39	18.33	489	492	MS2	0/0	0	0	2022CarlMaygelband11.raw.mgf
High	A	2	DVSVPTAPSLEIDAR	4057	Unambiguous	g18083	1	1	g18083		HCD	1	0	1	1	0	0.00756	709	745	2.52	0			46230	2	785.404	1569.8	-0.01	-7.64	43.77	1985	1994	MS2	0/0	0	0	2022CarlMaygelband4.raw.mgf
High	A	2	IPTIEYFGGK	4063	Unambiguous	g18082	1	1	g18082		HCD	1	0	1	1	0	0.00599	712	669	2.41	0			34010	2	562.787	1124.57	-0.02	-28.74	42.58	1916	1922	MS2	0/0	0	0	2022CarlMaygelband4.raw.mgf
High	A	2	YVVVTGITPTPLGEGK	4088	Unambiguous	g22888	1	1	g22888		HCD	1	0	1	1	0	0.000376	705	738	3.22	0			89570	2	815.944	1630.88	-0.01	-15.36	42.75	1925	1934	MS2	0/0	0	0	2022CarlMaygelband5.raw.mgf
High	A	2	SNVETMEEVLGDK	1668	Unambiguous	g6347	1	1	g6347		HCD	1	0	1	1	0	0.00012	770	715	2.99	0			50660	2	725.831	1450.65	-0.01	-13.15	43.37	1962	1970	MS2	0/0	0	0	2022CarlMaygelband3.raw.mgf
High	A	2	AAASEIPGSPIFImK	4098	Unambiguous	g10703	1	1	g10703	M14(Oxidation)	HCD	1	0	1	1	0	0.00315	771	752	2.65	0			33870	2	774.403	1547.8	-0.01	-10.22	43.87	1991	2008	MS2	0/0	0	0	2022CarlMaygelband2.raw.mgf
High	A	2	VTPTVTDIIIR	4112	Unambiguous	g8638	1	1	g8638		HCD	1	0	1	1	0	0.00172	762	743	2.47	0			510800	2	614.312	1227.62	-0.06	-92.62	42.62	1918	1932	MS2	0/0	0	0	2022CarlMaygelband8.raw.mgf
High	A	2	EDLFQNFSR	4128	Unambiguous	g15038	1	1	g15038		HCD	1	0	1	1	0	0.004	742	722	2.3	0			37170	2	578.25	1155.49	-0.02	-43.06	43.2	1952	1952	MS2	0/0	0	0	2022CarlMaygelband5.raw.mgf
High	A	2	GSQLIVVPFNQGSK	4142	Unambiguous	g18083	1	1	g18083		HCD	1	0	1	1	0	0.00125	831	803	3.04	0			83590	2	737.394	1473.78	-0.01	-16.89	43.97	1997	2015	MS2	0/0	0	0	2022CarlMaygelband3.raw.mgf
High	A	2	VVNEPTAAALAYGLDK	4148	Unambiguous	g6720	1	1	g6720		HCD	1	0	1	1	0	4.25e-06	741	749	3.47	0			66880	2	816.43	1631.85	-0.01	-6.72	43.78	1986	1993	MS2	0/0	0	0	2022CarlMaygelband4.raw.mgf
High	A	2	VLVDFISR	4170	Unambiguous	g12465	1	1	g12465		HCD	1	0	1	1	0	0.0205	920	949	1.62	0			17480	2	474.761	948.515	-0.02	-37.87	42.68	1921	1921	MS2	0/0	0	0	2022CarlMaygelband9.raw.mgf
High	A	2	SVGIGAYLVR	4198	Unambiguous	g10703	1	1	g10703		HCD	1	0	1	1	0	0.0184	940	928	2.25	0			33290	2	517.792	1034.58	-0.01	-22.59	44.22	2012	2028	MS2	0/0	0	0	2022CarlMaygelband2.raw.mgf
High	A	2	FEGLLNSGNYVDAAK	4232	Unambiguous	g16053	1	1	g16053		HCD	1	0	1	1	0	4.73e-05	747	744	3.1	0			27230	2	799.392	1597.78	0	-6.24	44.33	2018	2028	MS2	0/0	0	0	2022CarlMaygelband3.raw.mgf
High	A	2	FGWNELTSEK	4256	Unambiguous	g19900	1	1	g19900		HCD	1	0	1	1	0	0.00142	759	715	2.51	0			22520	2	605.777	1210.55	-0.01	-21.67	43.65	1978	1988	MS2	0/0	0	0	2022CarlMaygelband4.raw.mgf
High	A	2	LLAIGPLSETTSQR	4293	Unambiguous	g16048	1	1	g16048		HCD	1	0	1	1	0	5.38e-05	762	708	3.06	0			300800	2	743.394	1485.78	-0.02	-30.84	43.75	1984	1998	MS2	0/0	0	0	2022CarlMaygelband4.raw.mgf
High	A	2	GGVLEPEGIVGIK	4295	Unambiguous	g10703	1	1	g10703		HCD	1	0	1	1	0	0.0268	730	728	2.17	0			36110	2	634.348	1267.69	-0.02	-28.88	44.13	2007	2020	MS2	0/0	0	0	2022CarlMaygelband4.raw.mgf
High	A	2	VTELALYDIR	4333	Unambiguous	g4992	1	1	g4992		HCD	1	0	1	1	0	0.00456	846	863	3.13	0			232000	2	596.793	1192.58	-0.04	-65.79	43.82	1988	1990	MS2	0/0	0	0	2022CarlMaygelband8.raw.mgf
High	A	2	IIEEAPVTIAPADTFR	4349	Unambiguous	g10703	1	1	g10703		HCD	1	0	1	1	0	5.99e-06	727	693	3.35	0			208200	2	871.961	1742.92	-0.01	-9.71	45.28	2074	2088	MS2	0/0	0	0	2022CarlMaygelband3.raw.mgf
High	A	2	LIDSYWAQVR	4355	Unambiguous	g16048	1	1	g16048		HCD	1	0	1	1	0	0.00271	823	736	2.49	0			171800	2	625.805	1250.6	-0.02	-39.92	44.1	2005	2019	MS2	0/0	0	0	2022CarlMaygelband4.raw.mgf
High	A	2	IDINNTFEER	4356	Unambiguous	g4530	1	1	g4530		HCD	1	0	1	1	0	0.00415	816	729	2.8	0			54590	2	625.771	1250.53	-0.03	-53.54	33.45	1378	1389	MS2	0/0	0	0	2022CarlMaygelband9.raw.mgf
High	A	2	AIVDAEGLEDADWEK	4367	Unambiguous	g18082	1	1	g18082		HCD	1	0	1	1	0	9.69e-06	800	768	3.87	0			61870	2	830.887	1660.77	0	-2.09	45.3	2075	2084	MS2	0/0	0	0	2022CarlMaygelband3.raw.mgf
High	A	2	DTIPNFLR	4390	Unambiguous	g6347	1	1	g6347		HCD	1	0	1	1	0	0.028	951	905	0.98	0			4129	2	488.26	975.513	-0.01	-12.84	45.47	2085	2085	MS2	0/0	0	0	2022CarlMaygelband3.raw.mgf
High	A	2	GVVDSEDLPLNLSR	4398	Unambiguous	g15362	1	1	g15362		HCD	1	0	1	1	0	0.000368	755	764	3.78	0			751600	2	757.357	1513.71	-0.04	-52.51	44.97	2056	2070	MS2	0/0	0	0	2022CarlMaygelband5.raw.mgf
High	A	2	VIPDFmLQGGDITR	4449	Unambiguous	g14071	1	1	g14071	M6(Oxidation)	HCD	1	0	1	1	0	0.000575	753	704	2.2	0			29460	2	789.37	1577.73	-0.03	-42.82	45.95	2114	2114	MS2	0/0	0	0	2022CarlMaygelband10.raw.mgf
High	A	2	GSEIVLIPAGVPR	4491	Unambiguous	g4992	1	1	g4992		HCD	1	0	1	1	0	0.0203	795	801	2.52	0			288400	2	654.343	1307.68	-0.04	-68.41	44.88	2051	2068	MS2	0/0	0	0	2022CarlMaygelband8.raw.mgf
High	A	2	DAGTIAGLNVLR	4563	Unambiguous	g6720	1	1	g6720		HCD	1	0	1	1	0	0.00171	818	785	3.16	0			87690	2	600.317	1199.63	-0.02	-40.49	45.73	2101	2106	MS2	0/0	0	0	2022CarlMaygelband5.raw.mgf
High	A	2	ALENPQRPFLAILGGAK	4566	Unambiguous	g16344	1	1	g16344		HCD	1	0	1	1	0	0.0106	663	717	3.1	0			39240	3	599.003	1795	-0.01	-15.06	55.08	2651	2656	MS2	0/0	0	0	2022CarlMaygelband7.raw.mgf
High	A	2	EGSPFVQVDYLGETK	4621	Unambiguous	g2928	1	1	g2928		HCD	1	0	1	1	0	0.00014	665	678	3.26	0			683100	2	834.875	1668.74	-0.03	-41.07	45.78	2104	2118	MS2	0/0	0	0	2022CarlMaygelband6.raw.mgf
High	A	2	TPEATLTDLAYTTTAR	4627	Unambiguous	g6347	1	1	g6347		HCD	1	0	1	1	0	4.43e-06	695	683	4.35	0			67480	2	862.938	1724.87	0	-1.32	46.47	2144	2160	MS2	0/0	0	0	2022CarlMaygelband3.raw.mgf
High	A	2	VADLSLAAFGR	4679	Unambiguous	g9743	1	1	g9743		HCD	1	0	1	1	0	0.00133	856	881	2.62	0			99890	2	560.278	1119.55	-0.03	-60.48	45.52	2088	2095	MS2	0/0	0	0	2022CarlMaygelband8.raw.mgf
High	A	2	VTVDAGPPmEFPAPFGR	4702	Unambiguous	g12465	1	1	g12465	M9(Oxidation)	HCD	1	0	1	1	0	1.93e-05	638	690	3.32	0			374700	2	902.417	1803.83	-0.02	-26.41	45.98	2116	2131	MS2	0/0	0	0	2022CarlMaygelband7.raw.mgf
High	A	2	FGGALDGAADEFTR	4714	Unambiguous	g12463	1	1	g12463		HCD	1	0	1	1	0	0.000107	811	751	3.74	0			144900	2	713.815	1426.62	-0.02	-26.47	44.28	2016	2030	MS2	0/0	0	0	2022CarlMaygelband6.raw.mgf
High	A	2	YGSmIVDALVK	4761	Unambiguous	g10703	1	1	g10703	M4(Oxidation)	HCD	1	0	1	1	0	0.00026	707	682	3.5	0			39390	2	606.304	1211.6	-0.02	-27.53	46.97	2173	2182	MS2	0/0	0	0	2022CarlMaygelband2.raw.mgf
High	A	2	YNVVEILQQR	4787	Unambiguous	g976	1	1	g976		HCD	1	0	1	1	0	0.000918	865	904	2.67	0			42530	2	631.334	1261.66	-0.01	-23.64	46.87	2168	2176	MS2	0/0	0	0	2022CarlMaygelband4.raw.mgf
High	A	2	EVAHTFELLPPS	4809	Unambiguous	g2531	1	1	g2531		HCD	1	0	1	1	0	0.0356	751	763	1.48	0			13340	2	670.339	1339.67	-0.01	-14.55	46.92	2170	2170	MS2	0/0	0	0	2022CarlMaygelband4.raw.mgf
High	A	2	SYELPDGQVITIGNER	4858	Unambiguous	g15981	1	1	g15981		HCD	1	0	1	1	0	8.52e-06	743	708	3.27	0			31260	2	895.95	1790.89	0	0.65	48.43	2260	2266	MS2	0/0	0	0	2022CarlMaygelband2.raw.mgf
High	A	2	AGMVVTFAPAGVTTEVK	3701	Unambiguous	g14814	1	1	g14814		HCD	1	0	1	1	0	0.000114	740	733	3.62	0			126600	2	839.414	1677.82	-0.03	-40.54	46.52	2147	2147	MS2	0/0	0	0	2022CarlMaygelband7.raw.mgf
High	A	2	ImLTNLLR	4887	Unambiguous	g18083	1	1	g18083	M2(Oxidation)	HCD	1	0	1	1	0	0.0148	904	899	1.01	0			6544	2	495.284	989.561	-0.01	-20.76	47.73	2218	2218	MS2	0/0	0	0	2022CarlMaygelband3.raw.mgf
High	A	2	MAGLLLLLLSGR	4917	Unambiguous	g9622	1	1	g9622		HCD	1	0	1	1	0.002	0.124	752	769	1.98	0			11140	3	419.594	1256.77	0	-7.45	46.52	2147	2162	MS2	0/0	0	0	2022CarlMaygelband2.raw.mgf
High	A	2	IINEPTAAAIAYGLGSGK	4938	Unambiguous	g2928	1	1	g2928		HCD	1	0	1	1	0	2.21e-06	686	659	3.96	0			656900	2	873.441	1745.88	-0.03	-39.05	47.68	2216	2230	MS2	0/0	0	0	2022CarlMaygelband6.raw.mgf
High	A	2	LAAASGSPANDPWK	4945	Unambiguous	g19991	1	1	g19991		HCD	1	0	1	1	0	0.00335	771	773	1.43	0			5067	2	692.808	1384.61	-0.04	-55.15	29.98	1174	1174	MS2	0/0	0	0	2022CarlMaygelband12.raw.mgf
High	A	2	FLYEDPWDR	4955	Unambiguous	g16048	1	1	g16048		HCD	1	0	1	1	0	0.00465	664	715	2.21	0			122600	2	620.764	1240.52	-0.02	-34.69	47.67	2215	2231	MS2	0/0	0	0	2022CarlMaygelband4.raw.mgf
High	A	2	LETVAEEILER	4972	Unambiguous	g15391	1	1	g15391		HCD	1	0	1	1	0	0.00201	817	820	2.88	0			97910	2	651.32	1301.63	-0.03	-48.19	47.57	2209	2217	MS2	0/0	0	0	2022CarlMaygelband6.raw.mgf
High	A	2	ITPSWVAFTDDER	4994	Unambiguous	g6720	1	1	g6720		HCD	1	0	1	1	0	0.000674	691	709	2.68	0			84050	2	768.869	1536.73	0	-1.76	48.45	2261	2266	MS2	0/0	0	0	2022CarlMaygelband4.raw.mgf
High	A	2	AIQIEGQPIILTGAPAINK	5091	Unambiguous	g10703	1	1	g10703		HCD	1	0	1	1	0	2.17e-06	676	682	4.03	0			92240	2	974.069	1947.13	0	1.53	50.05	2355	2370	MS2	0/0	0	0	2022CarlMaygelband2.raw.mgf
High	A	2	TTAAEGVVALWR	5093	Unambiguous	g14828	1	1	g14828		HCD	1	0	1	1	0	0.000845	812	781	3.18	0			23760	2	637.335	1273.66	-0.01	-21.72	48.68	2274	2282	MS2	0/0	0	0	2022CarlMaygelband4.raw.mgf
High	A	2	SILDTLVESDNTESAR	5131	Unambiguous	g3355	1	1	g3355		HCD	1	0	1	1	0	6.29e-05	727	704	3.87	0			83070	2	875.424	1749.84	0	-5.7	49.4	2317	2323	MS2	0/0	0	0	2022CarlMaygelband5.raw.mgf
High	A	2	SQQAFPR	5154	Unambiguous	g18082	1	1	g18082		HCD	1	0	1	1	0.002	0.134	962	936	1.43	0			15620	2	417.22	833.433	0	7.83	18.77	515	521	MS2	0/0	0	0	2022CarlMaygelband3.raw.mgf
High	A	2	GSFEEALGGWAK	5169	Unambiguous	g10703	1	1	g10703		HCD	1	0	1	1	0	0.00818	749	718	2.52	0			39000	2	626.292	1251.58	-0.01	-18.55	49.97	2350	2370	MS2	0/0	0	0	2022CarlMaygelband3.raw.mgf
High	A	2	SWSTIVTNINEETAK	5278	Unambiguous	g6347	1	1	g6347		HCD	1	0	1	1	0	3.09e-05	718	740	3.21	0			44130	2	846.924	1692.84	0	-2.2	51	2411	2425	MS2	0/0	0	0	2022CarlMaygelband2.raw.mgf
High	A	2	LDVGVFTLPK	5306	Unambiguous	g9743	1	1	g9743		HCD	1	0	1	1	0	0.00671	923	931	2.65	0			56970	2	544.791	1088.57	-0.03	-56.24	50.27	2368	2378	MS2	0/0	0	0	2022CarlMaygelband7.raw.mgf
High	A	2	YNQAGLPSDTSAQK	5383	Unambiguous	g15445	1	1	g15445		HCD	1	0	1	1	0	0.000119	799	727	3.05	0			51560	2	740.349	1479.69	-0.01	-10.88	21.15	655	662	MS2	0/0	0	0	2022CarlMaygelband4.raw.mgf
High	A	2	HAGALAGAR	5384	Unambiguous	g17574	1	1	g17574		HCD	1	0	1	1	0	0.0105	698	679	1.27	0			16640	2	412.213	823.419	-0.02	-42.28	18.17	479	489	MS2	0/0	0	0	2022CarlMaygelband12.raw.mgf
High	A	2	FLEESVAAGDVDLLK	5404	Unambiguous	g10703	1	1	g10703		HCD	1	0	1	1	0	0.000451	732	689	3.52	0			72470	2	803.415	1605.82	-0.01	-8.89	51.7	2452	2466	MS2	0/0	0	0	2022CarlMaygelband3.raw.mgf
High	A	2	VIPDFMLQGGDITR	4449	Unambiguous	g14071	1	1	g14071		HCD	1	0	1	1	0	0.000552	783	747	2.28	0			36270	2	781.4	1561.79	-0.01	-7.2	51.42	2435	2449	MS2	0/0	0	0	2022CarlMaygelband4.raw.mgf
High	A	2	LDTLVYVPLPDEPSR	5458	Unambiguous	g12172	1	1	g12172		HCD	1	0	1	1	0	0.00207	675	707	3.09	0			18500	2	857.454	1713.9	0	-3.53	52.42	2494	2502	MS2	0/0	0	0	2022CarlMaygelband3.raw.mgf
High	A	2	ALDLEFPAAPmLGTNR	5475	Unambiguous	g17870	1	1	g17870	M11(Oxidation)	HCD	1	0	1	1	0	0.00106	712	721	3.42	0			31080	2	866.415	1731.82	-0.03	-29.33	52.1	2475	2487	MS2	0/0	0	0	2022CarlMaygelband10.raw.mgf
High	A	2	GGEWIFQNIGGTK	5531	Unambiguous	g10703	1	1	g10703		HCD	1	0	1	1	0	0.000487	812	816	2.96	0			50820	2	703.845	1406.68	-0.01	-16.24	52.2	2481	2495	MS2	0/0	0	0	2022CarlMaygelband3.raw.mgf
High	A	2	AGDVSTILPILK	5533	Unambiguous	g17685	1	1	g17685		HCD	1	0	1	1	0	0.00153	753	725	2.82	0			162100	2	613.842	1226.68	-0.03	-48.17	52.33	2489	2511	MS2	0/0	0	0	2022CarlMaygelband4.raw.mgf
High	A	2	SYEEANDLLGDIVK	5589	Unambiguous	g16048	1	1	g16048		HCD	1	0	1	1	0	0.000375	747	747	3.69	0			173300	2	783.38	1565.75	-0.01	-10.75	52.68	2510	2523	MS2	0/0	0	0	2022CarlMaygelband4.raw.mgf
High	A	2	LGGIPVGVIGVEVR	5594	Unambiguous	g10703	1	1	g10703		HCD	1	0	1	1	0	0.00031	775	783	2.37	0			46090	2	682.901	1364.79	-0.02	-23.05	52.92	2523	2531	MS2	0/0	0	0	2022CarlMaygelband3.raw.mgf
High	A	2	KEPLLASYLK	5644	Unambiguous	g18866	1	1	g18866		HCD	1	0	1	1	0	0.0113	808	818	2.54	1			24980	2	581.308	1161.61	-0.04	-68.26	47.32	2194	2207	MS2	0/0	0	0	2022CarlMaygelband10.raw.mgf
High	A	2	IGLETLFSR	5655	Unambiguous	g18083	1	1	g18083		HCD	1	0	1	1	0	0.00354	835	823	2.4	0			40710	2	518.282	1035.56	-0.01	-26.49	53.73	2571	2593	MS2	0/0	0	0	2022CarlMaygelband3.raw.mgf
High	A	2	LFGVTTLDVVR	5700	Unambiguous	g4992	1	1	g4992		HCD	1	0	1	1	0	0.00235	815	826	2.71	0			437100	2	610.298	1219.59	-0.06	-94.55	51.92	2465	2486	MS2	0/0	0	0	2022CarlMaygelband8.raw.mgf
High	A	2	ILVQDVAR	5781	Unambiguous	g14397	1	1	g14397		HCD	1	0	1	1	0.001	0.0682	685	744	0.76	0			8233	2	457.259	913.51	-0.02	-39.96	27.47	1026	1026	MS2	0/0	0	0	2022CarlMaygelband12.raw.mgf
High	A	2	EHALLAYTLGVK	5783	Unambiguous	g14814	1	1	g14814		HCD	1	0	1	1	0	0.000397	802	800	3.26	0			299500	2	657.833	1314.66	-0.04	-63.59	45.73	2101	2133	MS2	0/0	0	0	2022CarlMaygelband7.raw.mgf
High	A	2	IPSEQEIK	5906	Unambiguous	g14571	1	1	g14571		HCD	1	0	1	1	0	0.0286	869	877	1.52	0			16720	2	472.254	943.501	0	-8.55	20.4	611	611	MS2	0/0	0	0	2022CarlMaygelband5.raw.mgf
High	A	2	AGIIFVGPTPETIDALGDK	5919	Unambiguous	g16048	1	1	g16048		HCD	1	0	1	1	0	0.000108	682	677	3.99	0			623600	2	957.503	1914	-0.01	-12.29	55.77	2691	2716	MS2	0/0	0	0	2022CarlMaygelband4.raw.mgf
High	A	2	LPDYASR	5935	Unambiguous	g12463	1	1	g12463		HCD	1	0	1	1	0.001	0.0891	864	871	1.69	0			58610	2	411.203	821.398	-0.01	-20.52	20.93	642	650	MS2	0/0	0	0	2022CarlMaygelband6.raw.mgf
High	A	2	DAGLIAGLNVLR	5940	Unambiguous	g10558	1	1	g10558		HCD	1	0	1	1	0	0.00156	707	682	3.31	0			164200	2	606.316	1211.63	-0.04	-70.58	55.07	2650	2674	MS2	0/0	0	0	2022CarlMaygelband6.raw.mgf
High	A	2	FYFLELNPR	5944	Unambiguous	g10703	1	1	g10703		HCD	1	0	1	1	0	0.00394	799	763	2.03	0			18360	2	599.802	1198.6	-0.01	-24.49	55.28	2663	2674	MS2	0/0	0	0	2022CarlMaygelband4.raw.mgf
High	A	2	LNFPALcMQDSPLGVR	5966	Unambiguous	g6964	1	1	g6964	C7(Ethanolyl)	HCD	1	0	1	1	0	0.000559	705	716	2.18	0			10750	2	902.963	1804.92	0	5.43	58.65	2861	2868	MS2	0/0	0	0	2022CarlMaygelband2.raw.mgf
High	A	2	SLEDFVVSLQR	5979	Unambiguous	g976	1	1	g976		HCD	1	0	1	1	0	0.000625	848	808	1.63	0			9619	2	646.829	1292.65	-0.02	-26.77	56.62	2741	2751	MS2	0/0	0	0	2022CarlMaygelband2.raw.mgf
High	A	2	SFVTTNANPYYDSFVR	5983	Unambiguous	g13503	1	1	g13503		HCD	1	0	1	1	0	0.000214	697	668	2.51	0			17300	2	940.949	1880.89	0	5.03	48.4	2258	2258	MS2	0/0	0	0	2022CarlMaygelband4.raw.mgf
High	A	2	FTDEYGFPIIIK	5996	Unambiguous	g16048	1	1	g16048		HCD	1	0	1	1	0	0.00109	778	745	3.32	0			211600	2	721.862	1442.72	-0.02	-27.76	56.02	2706	2730	MS2	0/0	0	0	2022CarlMaygelband4.raw.mgf
High	A	2	ANVSQVDEIVSmFEQAK	6059	Unambiguous	g9703	1	1	g9703	M12(Oxidation)	HCD	1	0	1	1	0	2.65e-05	702	692	3.83	0			92450	2	955.938	1910.87	-0.02	-25.2	56.23	2718	2733	MS2	0/0	0	0	2022CarlMaygelband9.raw.mgf
High	A	2	QDGLLLLGLTEEPAAR	6189	Unambiguous	g18083	1	1	g18083		HCD	1	0	1	1	0	2.69e-05	712	713	3.34	0			74500	2	848.463	1695.92	0	-5.03	58.37	2844	2858	MS2	0/0	0	0	2022CarlMaygelband3.raw.mgf
High	A	2	SVEmHHEQLVEGLPGDNVGFNVK	6191	Unambiguous	g14814	1	1	g14814	M4(Oxidation)	HCD	1	0	1	1	0	0.00382	581	553	4.77	0			216300	4	638.528	2551.09	-0.03	-53.2	47.53	2207	2229	MS2	0/0	0	0	2022CarlMaygelband7.raw.mgf
High	A	2	EIVPGDILVIEEGETVPADVR	6207	Unambiguous	g19900	1	1	g19900		HCD	1	0	1	1	0	2.72e-05	627	674	3.69	0			88720	2	1125.6	2250.19	0	0.28	58.77	2867	2874	MS2	0/0	0	0	2022CarlMaygelband4.raw.mgf
High	A	2	EGVAADVAALLR	6269	Unambiguous	g10703	1	1	g10703		HCD	1	0	1	1	0	0.00064	772	717	2.89	0			27550	2	592.817	1184.63	-0.02	-31.21	59.45	2908	2932	MS2	0/0	0	0	2022CarlMaygelband2.raw.mgf
High	A	2	ILGGGAFTLNQIIPK	6465	Unambiguous	g2531	1	1	g2531		HCD	1	0	1	1	0	7.02e-06	765	704	4.42	0			93380	2	771.443	1541.88	-0.01	-17.39	61.37	3020	3035	MS2	0/0	0	0	2022CarlMaygelband4.raw.mgf
High	A	2	SVSDLLPLAIEAVR	6552	Unambiguous	g6347	1	1	g6347		HCD	1	0	1	1	0	5.25e-05	739	742	3.02	0			57430	2	741.917	1482.83	-0.01	-17.38	64.02	3176	3202	MS2	0/0	0	0	2022CarlMaygelband2.raw.mgf
High	A	2	TFNQLILDPIFR	6572	Unambiguous	g15038	1	1	g15038		HCD	1	0	1	1	0	0.000434	770	759	2.86	0			397300	2	738.884	1476.76	-0.03	-40.38	63.5	3146	3175	MS2	0/0	0	0	2022CarlMaygelband5.raw.mgf
High	A	2	ALADGGLLVLLSGK	6586	Unambiguous	g10703	1	1	g10703		HCD	1	0	1	1	0	1.11e-05	762	721	3.43	0			40810	2	663.883	1326.76	-0.02	-30.65	65.17	3244	3253	MS2	0/0	0	0	2022CarlMaygelband4.raw.mgf
High	A	2	ISPEEMK	7004	Unambiguous	g6847	1	1	g6847		HCD	1	0	1	1	0.001	0.0888	957	930	1.6	0			14460	2	417.191	833.375	-0.02	-38.85	19.57	562	570	MS2	0/0	0	0	2022CarlMaygelband12.raw.mgf
High	A	2	YAEILAAAK	7140	Unambiguous	g12311	1	1	g12311		HCD	1	0	1	1	0	0.0105	942	915	1.62	0			13670	2	475.253	949.498	-0.02	-38.87	30.03	1177	1177	MS2	0/0	0	0	2022CarlMaygelband9.raw.mgf
High	A	2	IILMGSITGQAK	7361	Unambiguous	g9703	1	1	g9703		HCD	1	0	1	1	0	0.0011	876	809	2.29	0			29620	2	616.328	1231.65	-0.03	-48.47	44.1	2005	2005	MS2	0/0	0	0	2022CarlMaygelband9.raw.mgf
High	A	2	ITSNTPTKQTGR	7369	Unambiguous	g14071	1	1	g14071		HCD	1	0	1	4	0.001	0.0699	853	875	0.49	1			2849	3	435.223	1303.65	-0.01	-32.74	16.22	365	365	MS2	0/0	0	0	2022CarlMaygelband10.raw.mgf
High	A	2	IAPNSPSR	7370	Unambiguous	g1333	1	1	g1333		HCD	1	0	1	1	0	0.0197	658	674	1.23	0			4912	2	421.211	841.415	-0.02	-44.26	16.23	366	371	MS2	0/0	0	0	2022CarlMaygelband10.raw.mgf
High	A	2	IVATAGNEHAQK	7385	Unambiguous	g21574	1	1	g21574		HCD	1	0	1	1	0	0.000324	711	753	2.75	0			64720	2	619.782	1238.56	-0.05	-74.09	16.47	379	393	MS2	0/0	0	0	2022CarlMaygelband10.raw.mgf
High	A	2	SSPSDAPNAPASGK	7441	Unambiguous	g12060	1	1	g12060		HCD	1	0	1	1	0	0.0228	698	720	1.56	0			20910	2	643.265	1285.52	-0.04	-61.44	16.92	406	416	MS2	0/0	0	0	2022CarlMaygelband10.raw.mgf
High	A	2	KVEADGEDDKTVK	7446	Unambiguous	g15362	1	1	g15362		HCD	1	0	1	1	0	0.000366	751	803	4.64	2			63740	3	478.577	1433.72	0	3.39	16.67	391	399	MS2	0/0	0	0	2022CarlMaygelband5.raw.mgf
High	A	2	NAVATAASGSAK	7450	Unambiguous	g19871	1	1	g19871		HCD	1	0	1	1	0	0.000227	911	911	1.3	0			4931	2	524.242	1047.48	-0.03	-62.56	16.95	408	408	MS2	0/0	0	0	2022CarlMaygelband10.raw.mgf
High	A	2	VDSHSAVEAGDAK	7459	Unambiguous	g16046	1	1	g16046		HCD	1	0	1	1	0	0.0114	726	751	2.99	0			31450	3	429.193	1285.56	-0.01	-28.87	17.05	414	424	MS2	0/0	0	0	2022CarlMaygelband10.raw.mgf
High	A	2	VVEGASSVR	7499	Unambiguous	g11848	1	1	g11848		HCD	1	0	1	1	0	0.00571	1071	1048	1.29	0			13190	2	452.228	903.449	-0.02	-44.64	17.15	420	420	MS2	0/0	0	0	2022CarlMaygelband10.raw.mgf
High	A	2	EVTEQQGADEAR	7501	Unambiguous	g22003	1	1	g22003		HCD	1	0	1	1	0	0.000202	793	830	1.74	0			9123	2	666.768	1332.53	-0.04	-55.35	17.17	421	421	MS2	0/0	0	0	2022CarlMaygelband10.raw.mgf
High	A	2	QEAKPNEKPDAVR	7503	Unambiguous	g7410	1	1	g7410		HCD	1	0	1	1	0	0.00735	771	758	2.71	0			74670	3	494.583	1481.74	-0.01	-23.88	16.78	398	405	MS2	0/0	0	0	2022CarlMaygelband11.raw.mgf
High	A	2	QLEQTVSK	7518	Unambiguous	g17908	1	1	g17908		HCD	1	0	1	2	0.001	0.0878	989	994	0.49	0			3394	2	466.738	932.469	-0.02	-38.55	17.28	427	427	MS2	0/0	0	0	2022CarlMaygelband10.raw.mgf
High	A	2	NAATAAHEAYK	7521	Unambiguous	g18563	1	1	g18563		HCD	1	0	1	1	0	0.000674	828	832	3.16	0			228100	2	573.727	1146.45	-0.05	-94.12	16.9	405	412	MS2	0/0	0	0	2022CarlMaygelband8.raw.mgf
High	A	2	TTPTIVVYK	7530	Unambiguous	g3907	1	1	g3907		HCD	1	0	1	1	0.001	0.0513	814	830	1.07	0			17270	2	511.273	1021.54	-0.03	-53.06	29.43	1142	1142	MS2	0/0	0	0	2022CarlMaygelband11.raw.mgf
High	A	2	TSQKPVTmEQGEEVK	7535	Unambiguous	g20501	1	1	g20501	M8(Oxidation)	HCD	1	0	1	1	0	0.00158	714	745	3.51	0			52930	3	569.605	1706.8	-0.01	-16.01	17.35	431	435	MS2	0/0	0	0	2022CarlMaygelband10.raw.mgf
High	A	2	AAEKKDDAEDEEEE	7543	Unambiguous	g22395	1	1	g22395		HCD	1	0	1	1	0.005	0.221	659	672	0.84	2			8784	2	804.304	1607.6	-0.03	-33.65	17.43	436	436	MS2	0/0	0	0	2022CarlMaygelband10.raw.mgf
High	A	2	TTGGGAQFSR	7555	Unambiguous	g18578	1	1	g18578		HCD	1	0	1	1	0	0.00387	631	663	1.64	0			21070	2	491.215	981.422	-0.03	-53.68	17.53	442	442	MS2	0/0	0	0	2022CarlMaygelband10.raw.mgf
High	A	2	HIQVNQAPK	7557	Unambiguous	g23773	1	1	g23773		HCD	1	0	1	1	0	0.00411	937	925	2.82	0			267100	2	517.74	1034.47	-0.05	-97.41	17.55	443	466	MS2	0/0	0	0	2022CarlMaygelband10.raw.mgf
High	A	2	GSSSVTVQDNER	7561	Unambiguous	g7293	1	1	g7293		HCD	1	0	1	1	0	0.00143	704	719	2.55	0			168700	2	639.747	1278.49	-0.05	-81.69	17.5	440	449	MS2	0/0	0	0	2022CarlMaygelband9.raw.mgf
High	A	2	TIEELHK	7575	Unambiguous	g20501	1	1	g20501		HCD	1	0	1	1	0.004	0.183	625	615	0.93	0			10960	2	435.216	869.425	-0.02	-54.95	17.58	445	445	MS2	0/0	0	0	2022CarlMaygelband10.raw.mgf
High	A	2	VNAEGVPK	7583	Unambiguous	g11117	1	1	g11117		HCD	1	0	1	1	0.001	0.0929	751	729	1.22	0			9492	2	407.21	813.412	-0.02	-42.19	17.65	449	449	MS2	0/0	0	0	2022CarlMaygelband10.raw.mgf
High	A	2	GAVSHETFK	7598	Unambiguous	g2770	1	1	g2770		HCD	1	0	1	1	0.001	0.0473	950	903	1.99	0			79040	2	488.228	975.449	-0.02	-41.66	17.55	443	450	MS2	0/0	0	0	2022CarlMaygelband11.raw.mgf
High	A	2	TQGALEPTAK	7600	Unambiguous	g17908	1	1	g17908		HCD	1	0	1	1	0	0.015	918	908	2.32	0			104500	2	508.243	1015.48	-0.03	-62.23	17.8	458	462	MS2	0/0	0	0	2022CarlMaygelband10.raw.mgf
High	A	2	ATSVGANNASAQSLLK	7609	Unambiguous	g6584	1	1	g6584		HCD	1	0	1	1	0	9.06e-06	766	814	2.84	0			37790	2	766.376	1531.74	-0.03	-40.85	28.92	1112	1112	MS2	0/0	0	0	2022CarlMaygelband9.raw.mgf
High	A	2	KGISEEVAK	7611	Unambiguous	g17779	1	1	g17779		HCD	1	0	1	1	0	0.0216	1023	1078	3.14	1			22110	2	480.748	960.489	-0.02	-49.02	17.88	463	463	MS2	0/0	0	0	2022CarlMaygelband10.raw.mgf
High	A	2	RPFEAAR	7616	Unambiguous	g22395	1	1	g22395		HCD	1	0	1	2	0.005	0.207	1029	1050	1.6	0			12850	2	423.714	846.42	-0.02	-44.93	18.3	487	487	MS2	0/0	0	0	2022CarlMaygelband10.raw.mgf
High	A	2	VTQGEVIK	7618	Unambiguous	g16056	1	1	g16056		HCD	1	0	1	1	0.001	0.0698	1120	1125	2.01	0			101300	2	437.207	873.406	-0.05	-112.12	17.98	469	478	MS2	0/0	0	0	2022CarlMaygelband10.raw.mgf
High	A	2	TPVYVSHSAGR	7625	Unambiguous	g12766	1	1	g12766		HCD	1	0	1	1	0	0.00102	868	881	2.12	0			98610	2	587.261	1173.52	-0.04	-73.24	18.02	471	477	MS2	0/0	0	0	2022CarlMaygelband10.raw.mgf
High	A	2	NQNSEALGGAAR	7629	Unambiguous	g4990	1	1	g4990		HCD	1	0	1	1	0	0.00366	849	840	2.57	0			80380	2	594.25	1187.49	-0.04	-71.31	18.03	472	480	MS2	0/0	0	0	2022CarlMaygelband10.raw.mgf
High	A	2	GAAYYER	7635	Unambiguous	g21668	1	1	g21668		HCD	1	0	1	1	0.003	0.168	889	908	1.28	0			23010	2	415.179	829.35	-0.02	-40.74	18.12	476	476	MS2	0/0	0	0	2022CarlMaygelband10.raw.mgf
High	A	2	SQGGGEAPSGALSK	7660	Unambiguous	g17179	1	1	g17179		HCD	1	0	1	1	0	7.65e-05	831	832	3.8	0			97760	2	623.264	1245.52	-0.04	-69.03	18.37	491	498	MS2	0/0	0	0	2022CarlMaygelband10.raw.mgf
High	A	2	GNLENNMR	7666	Unambiguous	g20993	1	1	g20993		HCD	1	0	1	1	0.001	0.0952	953	975	1.71	0			13120	2	474.203	947.399	-0.02	-39.19	18.38	492	492	MS2	0/0	0	0	2022CarlMaygelband10.raw.mgf
High	A	2	LNETQFDKK	7670	Unambiguous	g4750	1	1	g4750		HCD	1	0	1	1	0	0.0211	792	741	1.79	1			13280	2	561.763	1122.52	-0.03	-53.26	18.42	494	494	MS2	0/0	0	0	2022CarlMaygelband10.raw.mgf
High	A	2	GPEVEVDSK	7672	Unambiguous	g12944	1	1	g12944		HCD	1	0	1	1	0	0.0346	1019	912	2	0			28630	2	480.215	959.422	-0.02	-47.93	18.47	497	497	MS2	0/0	0	0	2022CarlMaygelband10.raw.mgf
High	A	2	EVFEHATR	7676	Unambiguous	g20501	1	1	g20501		HCD	1	0	1	1	0.002	0.112	1049	1024	1.23	0			17850	2	494.727	988.447	-0.02	-37.99	18.5	499	499	MS2	0/0	0	0	2022CarlMaygelband10.raw.mgf
High	A	2	AGVDVEPAK	7693	Unambiguous	g6908	1	1	g6908		HCD	1	0	1	1	0	0.016	590	596	2.4	0			157800	2	443.189	885.37	-0.05	-109.92	18.58	504	513	MS2	0/0	0	0	2022CarlMaygelband10.raw.mgf
High	A	2	GTVTQVHQGDVEQTGR	7703	Unambiguous	g12944	1	1	g12944		HCD	1	0	1	1	0	0.00373	713	683	2.58	0			30590	3	571.271	1711.8	-0.01	-21.53	18.65	508	508	MS2	0/0	0	0	2022CarlMaygelband10.raw.mgf
High	A	2	YASTPIENSK	7707	Unambiguous	g16654	1	1	g16654		HCD	1	0	1	1	0	0.0187	736	680	1.29	0			11070	2	555.257	1109.51	-0.02	-36.99	18.62	506	506	MS2	0/0	0	0	2022CarlMaygelband11.raw.mgf
High	A	2	YQDVVAR	7711	Unambiguous	g21668	1	1	g21668		HCD	1	0	1	1	0.001	0.0555	910	889	1.83	0			85390	2	425.702	850.398	-0.02	-51.96	18.72	512	520	MS2	0/0	0	0	2022CarlMaygelband10.raw.mgf
High	A	2	IVLDEKER	7727	Unambiguous	g1333	1	1	g1333		HCD	1	0	1	1	0.002	0.123	950	991	1.71	1			91190	2	501.253	1001.5	-0.03	-64.56	18.95	525	541	MS2	0/0	0	0	2022CarlMaygelband10.raw.mgf
High	A	2	FAAVTQDGK	7735	Unambiguous	g17870	1	1	g17870		HCD	1	0	1	1	0	0.0138	768	744	2.01	0			44140	2	468.715	936.423	-0.03	-59.21	18.92	523	523	MS2	0/0	0	0	2022CarlMaygelband11.raw.mgf
High	A	2	ALDQGEGGGSmPTGER	7741	Unambiguous	g10164	1	1	g10164	M11(Oxidation)	HCD	1	0	1	1	0.001	0.0472	752	703	1.55	0			36990	2	789.362	1577.72	0.02	19.8	19.08	533	535	MS2	0/0	0	0	2022CarlMaygelband10.raw.mgf
High	A	2	VLAVQGDAGK	7745	Unambiguous	g3735	1	1	g3735		HCD	1	0	1	1	0	0.00986	879	878	1.2	0			7418	2	479.25	957.493	-0.02	-45.65	19.1	534	534	MS2	0/0	0	0	2022CarlMaygelband10.raw.mgf
High	A	2	EQEITSLSHK	7759	Unambiguous	g23324	1	1	g23324		HCD	1	0	1	1	0	0.0218	810	876	1.33	0			15470	2	586.272	1171.54	-0.03	-50.82	19.23	542	542	MS2	0/0	0	0	2022CarlMaygelband10.raw.mgf
High	A	2	TTTGAYIANR	7780	Unambiguous	g22483	1	1	g22483		HCD	1	0	1	1	0	0.0326	660	697	1.75	0			18950	2	534.247	1067.49	-0.03	-56.98	19.33	548	548	MS2	0/0	0	0	2022CarlMaygelband10.raw.mgf
High	A	2	TAVGSmVEVAK	7801	Unambiguous	g13080	1	1	g13080	M6(Oxidation)	HCD	1	0	1	1	0	0.00533	855	836	2.78	0			130100	2	554.257	1107.51	-0.03	-57.65	19.42	553	560	MS2	0/0	0	0	2022CarlMaygelband9.raw.mgf
High	A	2	AEIVADRDAVR	7805	Unambiguous	g13080	1	1	g13080		HCD	1	0	1	1	0.005	0.222	844	843	2.81	1			106900	3	405.543	1214.61	-0.01	-28.97	19.22	541	555	MS2	0/0	0	0	2022CarlMaygelband9.raw.mgf
High	A	2	GAITGEAAQVNK	7819	Unambiguous	g13080	1	1	g13080		HCD	1	0	1	1	0	0.00151	899	934	3.48	0			106600	2	579.757	1158.51	-0.05	-90.43	19.52	559	559	MS2	0/0	0	0	2022CarlMaygelband9.raw.mgf
High	A	2	YVEELQK	7832	Unambiguous	g14221	1	1	g14221		HCD	1	0	1	1	0.001	0.0476	769	782	1.06	0			30920	2	454.724	908.44	-0.02	-35.66	19.82	576	585	MS2	0/0	0	0	2022CarlMaygelband10.raw.mgf
High	A	2	YVIATSTK	7850	Unambiguous	g18866	1	1	g18866		HCD	1	0	1	1	0.001	0.079	700	710	1.72	0			161800	2	441.724	882.441	-0.03	-59.03	19.9	581	598	MS2	0/0	0	0	2022CarlMaygelband10.raw.mgf
High	A	2	LAETIESAK	7873	Unambiguous	g19010	1	1	g19010		HCD	1	0	1	1	0	0.0403	899	944	1.11	0			4376	2	481.248	961.488	-0.02	-33.07	20.17	597	597	MS2	0/0	0	0	2022CarlMaygelband10.raw.mgf
High	A	2	VVEYTVAK	7891	Unambiguous	g20761	1	1	g20761		HCD	1	0	1	1	0.001	0.0733	769	782	1.23	0			11920	2	454.738	908.468	-0.02	-44.59	20.32	606	606	MS2	0/0	0	0	2022CarlMaygelband10.raw.mgf
High	A	2	YVEPAPmGSTEEPK	7900	Unambiguous	g18256	1	1	g18256	M7(Oxidation)	HCD	1	0	1	1	0	0.000261	730	712	2.14	0			157700	2	775.822	1550.64	-0.03	-43.18	20.42	612	618	MS2	0/0	0	0	2022CarlMaygelband10.raw.mgf
High	A	2	IVTVTGPR	7910	Unambiguous	g6908	1	1	g6908		HCD	1	0	1	1	0	0.0282	771	771	1.69	0			16290	2	421.743	842.479	-0.02	-36.05	20.48	616	616	MS2	0/0	0	0	2022CarlMaygelband9.raw.mgf
High	A	2	VNTLIRPDGSK	7924	Unambiguous	g19842	1	1	g19842		HCD	1	0	1	1	0	0.00546	818	785	3.57	0			139700	3	400.547	1199.62	-0.02	-41.13	20.33	607	616	MS2	0/0	0	0	2022CarlMaygelband11.raw.mgf
High	A	2	AIEVVGSGSGTTK	7931	Unambiguous	g12944	1	1	g12944		HCD	1	0	1	1	0	0.0009	821	846	2.29	0			53350	2	603.289	1205.57	-0.03	-55.1	20.67	626	638	MS2	0/0	0	0	2022CarlMaygelband10.raw.mgf
High	A	2	IETELNDPK	7953	Unambiguous	g20780	1	1	g20780		HCD	1	0	1	1	0	0.00992	905	937	2.26	0			103100	2	529.736	1058.46	-0.04	-68.68	20.88	639	653	MS2	0/0	0	0	2022CarlMaygelband10.raw.mgf
High	A	2	LNETQFDK	7965	Unambiguous	g4750	1	1	g4750		HCD	1	0	1	1	0	0.0315	785	799	1.41	0			40170	2	497.726	994.445	-0.02	-39.38	20.98	645	655	MS2	0/0	0	0	2022CarlMaygelband10.raw.mgf
High	A	2	EVALAEAQGR	7978	Unambiguous	g20866	1	1	g20866		HCD	1	0	1	1	0	0.0191	910	831	1.92	0			110100	2	522.249	1043.49	-0.03	-54.18	21.08	651	660	MS2	0/0	0	0	2022CarlMaygelband10.raw.mgf
High	A	2	LATSVVEPK	8009	Unambiguous	g4990	1	1	g4990		HCD	1	0	1	1	0	0.00722	869	877	1.87	0			79920	2	472.25	943.492	-0.03	-56.74	21.45	672	689	MS2	0/0	0	0	2022CarlMaygelband10.raw.mgf
High	A	2	AGPNYQEGLK	8015	Unambiguous	g12465	1	1	g12465		HCD	1	0	1	1	0	0.00695	912	868	2.82	0			118400	2	538.748	1076.49	-0.02	-45.8	21.03	648	654	MS2	0/0	0	0	2022CarlMaygelband7.raw.mgf
High	A	2	mYDVDTVK	8020	Unambiguous	g19842	1	1	g19842	M1(Oxidation)	HCD	1	0	1	1	0.001	0.0695	877	843	0.89	0			9022	2	493.712	986.417	-0.02	-33.64	21.52	676	676	MS2	0/0	0	0	2022CarlMaygelband10.raw.mgf
High	A	2	AEEILER	8024	Unambiguous	g16056	1	1	g16056		HCD	1	0	1	1	0.001	0.0712	1087	1169	1.75	0			88860	2	430.205	859.403	-0.02	-56.62	21.58	680	696	MS2	0/0	0	0	2022CarlMaygelband10.raw.mgf
High	A	2	AAAGFmGAmQGGEVK	8056	Unambiguous	g18256	1	1	g18256	M6(Oxidation); M9(Oxidation)	HCD	1	0	1	1	0	6.89e-06	758	728	3.7	0			72240	2	728.801	1456.6	-0.03	-41.45	21.75	690	695	MS2	0/0	0	0	2022CarlMaygelband10.raw.mgf
High	A	2	LAESYQSMQQGK	8062	Unambiguous	g11841	1	1	g11841		HCD	1	0	1	1	0	0.000137	733	705	1.52	0			10970	2	685.295	1369.58	-0.03	-43.76	21.87	697	697	MS2	0/0	0	0	2022CarlMaygelband10.raw.mgf
High	A	2	AYGELPENAK	8106	Unambiguous	g19309	1	1	g19309		HCD	1	0	1	1	0	0.013	877	881	1.93	0			69300	2	546.239	1091.47	-0.03	-59.89	22.05	708	722	MS2	0/0	0	0	2022CarlMaygelband10.raw.mgf
High	A	2	DALDAIHK	8116	Unambiguous	g16046	1	1	g16046		HCD	1	0	1	1	0.002	0.0986	697	708	1.46	0			15310	2	441.72	882.433	-0.02	-39.41	22.15	714	724	MS2	0/0	0	0	2022CarlMaygelband10.raw.mgf
High	A	2	QILDQSVK	8120	Unambiguous	g20780	1	1	g20780		HCD	1	0	1	1	0.003	0.166	1041	1040	2.18	0			32740	2	465.747	930.486	-0.02	-42.14	22.17	715	732	MS2	0/0	0	0	2022CarlMaygelband10.raw.mgf
High	A	2	RQPLMPR	7585	Unambiguous	g22396	1	1	g22396		HCD	1	0	1	1	0.001	0.0572	631	628	1.42	1			6679	2	449.239	897.471	-0.02	-41.57	22.43	730	730	MS2	0/0	0	0	2022CarlMaygelband10.raw.mgf
High	A	2	ATGGEVGASSALAPK	8168	Unambiguous	g3362	1	1	g3362		HCD	1	0	1	1	0	6.22e-05	813	801	3.62	0			401300	2	658.29	1315.57	-0.06	-85.39	22.48	733	748	MS2	0/0	0	0	2022CarlMaygelband11.raw.mgf
High	A	2	TYEDTFSGQK	8181	Unambiguous	g17779	1	1	g17779		HCD	1	0	1	1	0	0.00302	715	751	2.16	0			170900	2	588.22	1175.43	-0.04	-75.85	22.67	744	760	MS2	0/0	0	0	2022CarlMaygelband10.raw.mgf
High	A	2	EVLEYSNETK	8191	Unambiguous	g1257	1	1	g1257		HCD	1	0	1	1	0	0.00522	676	646	2.31	0			67540	2	606.255	1211.5	-0.04	-62.76	22.78	751	758	MS2	0/0	0	0	2022CarlMaygelband10.raw.mgf
High	A	2	GLSELDSR	8195	Unambiguous	g14242	1	1	g14242		HCD	1	0	1	1	0.001	0.0754	987	998	1.69	0			64540	2	438.698	876.389	-0.03	-61.18	22.87	756	756	MS2	0/0	0	0	2022CarlMaygelband10.raw.mgf
High	A	2	mLNEDELR	8211	Unambiguous	g11692	1	1	g11692	M1(Oxidation)	HCD	1	0	1	1	0	0.0403	800	793	1.67	0			8019	2	518.214	1035.42	-0.03	-54.33	22.83	754	754	MS2	0/0	0	0	2022CarlMaygelband11.raw.mgf
High	A	2	FEDENFK	8215	Unambiguous	g14071	1	1	g14071		HCD	1	0	1	1	0.001	0.0874	617	611	1.6	0			72400	2	464.688	928.368	-0.02	-39.45	23.05	767	779	MS2	0/0	0	0	2022CarlMaygelband10.raw.mgf
High	A	2	ALDQGEGGGSMPTGER	7741	Unambiguous	g10164	1	1	g10164		HCD	1	0	1	1	0	0.0427	776	742	1.52	0			24140	2	781.319	1561.63	-0.03	-38.21	23.17	773	773	MS2	0/0	0	0	2022CarlMaygelband10.raw.mgf
High	A	2	NLTPPSSPEASSSAAPK	8225	Unambiguous	g17876	1	1	g17876		HCD	1	0	1	1	0	0.00892	727	745	2.01	0			101100	2	820.879	1640.75	-0.03	-37.75	23.25	778	785	MS2	0/0	0	0	2022CarlMaygelband10.raw.mgf
High	A	2	QGDGFQQEYNR	8235	Unambiguous	g4990	1	1	g4990		HCD	1	0	1	1	0	0.00123	693	734	2.53	0			66890	2	671.262	1341.52	-0.03	-47.91	23.38	786	795	MS2	0/0	0	0	2022CarlMaygelband10.raw.mgf
High	A	2	AQcPIIER	8237	Unambiguous	g12766	1	1	g12766	C3(Ethanolyl)	HCD	1	0	1	1	0.001	0.074	1040	1015	1.27	0			10870	2	487.243	973.478	-0.02	-36.73	23.4	787	787	MS2	0/0	0	0	2022CarlMaygelband10.raw.mgf
High	A	2	ISSQLSTINR	8249	Unambiguous	g9944.2	1	1	g9944.2		HCD	1	0	1	1	0	0.00456	822	849	2.62	0			37920	2	559.779	1118.55	-0.03	-58.85	23.52	794	801	MS2	0/0	0	0	2022CarlMaygelband10.raw.mgf
High	A	2	TGVVYNVTK	8253	Unambiguous	g22396	1	1	g22396		HCD	1	0	1	1	0	0.0211	756	746	2.18	0			86690	2	490.748	980.488	-0.03	-53.72	23.58	798	822	MS2	0/0	0	0	2022CarlMaygelband10.raw.mgf
High	A	2	AVTAQYAISNR	8257	Unambiguous	g13080	1	1	g13080		HCD	1	0	1	1	0	0.00187	769	773	2.83	0			107000	2	597.279	1193.55	-0.04	-64.74	23.6	799	814	MS2	0/0	0	0	2022CarlMaygelband10.raw.mgf
High	A	2	ILYGGSVNAK	8259	Unambiguous	g17527	1	1	g17527		HCD	1	0	1	1	0	0.00921	814	830	2.24	0			46600	2	511.267	1021.53	-0.02	-39.3	23.17	773	773	MS2	0/0	0	0	2022CarlMaygelband9.raw.mgf
High	A	2	NYSALTVK	8276	Unambiguous	g18578	1	1	g18578		HCD	1	0	1	1	0.001	0.0553	684	697	1.62	0			63700	2	448.227	895.446	-0.02	-46.92	23.55	796	804	MS2	0/0	0	0	2022CarlMaygelband11.raw.mgf
High	A	2	AAGEEVTEEEEAAAK	8279	Unambiguous	g18501	1	1	g18501		HCD	1	0	1	1	0	2.97e-06	685	756	3.72	0			298500	2	767.311	1533.61	-0.04	-50.68	23.45	790	798	MS2	0/0	0	0	2022CarlMaygelband9.raw.mgf
High	A	2	YYSPQLK	8293	Unambiguous	g13080	1	1	g13080		HCD	1	0	1	1	0.001	0.0633	685	686	1.01	0			49360	2	449.719	898.431	-0.02	-39.71	23.87	815	828	MS2	0/0	0	0	2022CarlMaygelband10.raw.mgf
High	A	2	ELTDLGR	8304	Unambiguous	g21575	1	1	g21575		HCD	1	0	1	1	0.003	0.17	1049	1103	1.19	0			5009	2	402.208	803.409	-0.01	-21.13	23.95	820	820	MS2	0/0	0	0	2022CarlMaygelband10.raw.mgf
High	A	2	KVVIIQPQDAGSK	8312	Unambiguous	g2770	1	1	g2770		HCD	1	0	1	1	0	0.000609	766	721	2.64	1			34590	2	691.87	1382.73	-0.03	-48.96	24.02	823	830	MS2	0/0	0	0	2022CarlMaygelband10.raw.mgf
High	A	2	TLLVADNR	8315	Unambiguous	g1117	1	1	g1117		HCD	1	0	1	1	0	0.0293	1051	986	1.9	0			119000	2	451.234	901.461	-0.02	-54.38	23.82	812	828	MS2	0/0	0	0	2022CarlMaygelband11.raw.mgf
High	A	2	YGNmPAQWK	8320	Unambiguous	g20866	1	1	g20866	M4(Oxidation)	HCD	1	0	1	1	0.001	0.089	719	752	1.78	0			31470	2	555.732	1110.46	-0.02	-41.44	24.12	829	837	MS2	0/0	0	0	2022CarlMaygelband10.raw.mgf
High	A	2	IEDATADTFK	8321	Unambiguous	g10184	1	1	g10184		HCD	1	0	1	1	0	0.00494	733	769	2.58	0			82720	2	555.739	1110.47	-0.03	-53.94	23.92	818	827	MS2	0/0	0	0	2022CarlMaygelband8.raw.mgf
High	A	2	SYTDVPINK	8326	Unambiguous	g15640	1	1	g15640		HCD	1	0	1	1	0	0.0407	860	850	1.74	0			90320	2	518.733	1036.46	-0.04	-69.54	24.18	833	847	MS2	0/0	0	0	2022CarlMaygelband10.raw.mgf
High	A	2	NDIIGNVK	8337	Unambiguous	g15640	1	1	g15640		HCD	1	0	1	1	0.002	0.11	960	954	1.97	0			38120	2	436.727	872.448	-0.02	-41.2	24.22	835	848	MS2	0/0	0	0	2022CarlMaygelband10.raw.mgf
High	A	2	SRDEFLAR	8377	Unambiguous	g22396	1	1	g22396		HCD	1	0	1	1	0.001	0.095	810	813	2.18	1			14410	2	497.236	993.466	-0.02	-46.03	24.55	855	855	MS2	0/0	0	0	2022CarlMaygelband10.raw.mgf
High	A	2	GALENAPYGGDER	8379	Unambiguous	g20457	1	1	g20457		HCD	1	0	1	1	0	0.000584	745	722	2.27	0			18600	2	674.779	1348.55	-0.03	-46.5	24.57	856	856	MS2	0/0	0	0	2022CarlMaygelband10.raw.mgf
High	A	2	LAGTESIPTADDQK	8384	Unambiguous	g6384	1	1	g6384		HCD	1	0	1	1	0	0.000188	777	764	1.93	0			17860	2	723.333	1445.66	-0.03	-36.49	24.58	857	857	MS2	0/0	0	0	2022CarlMaygelband10.raw.mgf
High	A	2	VGVLDEAR	8390	Unambiguous	g22395	1	1	g22395		HCD	1	0	1	1	0	0.0282	1031	1025	1.7	0			129100	2	429.71	858.412	-0.03	-65.29	24.65	861	877	MS2	0/0	0	0	2022CarlMaygelband10.raw.mgf
High	A	2	LDTYSEVYKR	8396	Unambiguous	g1333	1	1	g1333		HCD	1	0	1	1	0	0.00751	811	780	2.22	1			75870	2	637.288	1273.57	-0.04	-58.5	24.7	864	879	MS2	0/0	0	0	2022CarlMaygelband10.raw.mgf
High	A	2	TPQTAISGSYIDKK	8427	Unambiguous	g3142	1	1	g3142		HCD	1	0	1	1	0	0.00647	724	695	4.07	1			66860	3	503.596	1508.77	-0.01	-15.07	25.03	883	900	MS2	0/0	0	0	2022CarlMaygelband10.raw.mgf
High	A	2	WEPPEGADAEK	8432	Unambiguous	g19812	1	1	g19812		HCD	1	0	1	1	0.001	0.0789	774	771	1.22	0			11410	2	614.748	1228.49	-0.03	-48.65	25.07	885	885	MS2	0/0	0	0	2022CarlMaygelband10.raw.mgf
High	A	2	ILTGTVVSTK	8451	Unambiguous	g3142	1	1	g3142		HCD	1	0	1	1	0	0.0145	938	981	2.17	0			88370	2	509.776	1018.54	-0.03	-68.14	25.17	891	893	MS2	0/0	0	0	2022CarlMaygelband10.raw.mgf
High	A	2	ATAIEALR	8457	Unambiguous	g20993	1	1	g20993		HCD	1	0	1	1	0.001	0.0585	999	1018	2.16	0			78070	2	422.726	844.445	-0.02	-52.29	25.27	897	913	MS2	0/0	0	0	2022CarlMaygelband10.raw.mgf
High	A	2	MYDVDTVK	8020	Unambiguous	g19842	1	1	g19842		HCD	1	0	1	1	0	0.0379	690	635	1.21	0			23150	2	485.711	970.415	-0.02	-41.04	25.28	898	898	MS2	0/0	0	0	2022CarlMaygelband10.raw.mgf
High	A	2	AIVAELQK	8481	Unambiguous	g17908	1	1	g17908		HCD	1	0	1	1	0.001	0.0875	864	866	1.33	0			45310	2	436.246	871.484	-0.02	-46.44	25.38	904	911	MS2	0/0	0	0	2022CarlMaygelband10.raw.mgf
High	A	2	YYPAEDVAQPK	8493	Unambiguous	g18866	1	1	g18866		HCD	1	0	1	1	0	0.00929	717	694	1.82	0			203300	2	640.76	1280.51	-0.05	-81.12	25.48	910	918	MS2	0/0	0	0	2022CarlMaygelband10.raw.mgf
High	A	2	mVVPQALR	8501	Unambiguous	g21668	1	1	g21668	M1(Oxidation)	HCD	1	0	1	1	0	0.0359	979	986	2.12	0			32770	2	465.245	929.484	-0.02	-43.2	25.98	939	947	MS2	0/0	0	0	2022CarlMaygelband10.raw.mgf
High	A	2	YQAFMR	8515	Unambiguous	g21668	1	1	g21668		HCD	1	0	1	1	0.002	0.113	987	1013	1.01	0			19550	2	408.183	815.359	-0.01	-34.49	25.67	921	926	MS2	0/0	0	0	2022CarlMaygelband10.raw.mgf
High	A	2	FAEDALR	8530	Unambiguous	g8610	1	1	g8610		HCD	1	0	1	1	0.006	0.231	864	871	0.88	0			13150	2	411.206	821.404	-0.01	-13.56	24.38	845	845	MS2	0/0	0	0	2022CarlMaygelband7.raw.mgf
High	A	2	LYNDVVPK	8535	Unambiguous	g14071	1	1	g14071		HCD	1	0	1	1	0.006	0.25	993	1006	1.08	0			164000	2	474.224	947.441	-0.04	-82.84	25.85	931	955	MS2	0/0	0	0	2022CarlMaygelband10.raw.mgf
High	A	2	VATTEQAQEVHAALR	8549	Unambiguous	g17527	1	1	g17527		HCD	1	0	1	1	0	0.000115	729	758	3.94	0			44440	3	541.946	1623.82	-0.01	-13.71	25.9	934	941	MS2	0/0	0	0	2022CarlMaygelband10.raw.mgf
High	A	2	WIADSVSK	8553	Unambiguous	g17527	1	1	g17527		HCD	1	0	1	1	0	0.0348	959	952	1.52	0			26080	2	453.223	905.439	-0.02	-36.81	25.92	935	940	MS2	0/0	0	0	2022CarlMaygelband10.raw.mgf
High	A	2	LGSQLGLK	8572	Unambiguous	g13148	1	1	g13148		HCD	1	0	1	1	0	0.0301	1062	1082	1.71	0			27180	2	408.232	815.457	-0.02	-50.95	26.13	948	956	MS2	0/0	0	0	2022CarlMaygelband10.raw.mgf
High	A	2	AGELTSEELER	8581	Unambiguous	g4132	1	1	g4132		HCD	1	0	1	1	0	0.00261	750	782	2.76	0			366900	2	617.236	1233.47	-0.07	-105.72	25.93	936	944	MS2	0/0	0	0	2022CarlMaygelband11.raw.mgf
High	A	2	VVIIQPQDAGSK	8585	Unambiguous	g2770	1	1	g2770		HCD	1	0	1	1	0	0.000855	750	759	2.58	0			116100	2	627.816	1254.62	-0.04	-64.74	26.3	958	965	MS2	0/0	0	0	2022CarlMaygelband11.raw.mgf
High	A	2	TAAQNIIPSSTGAAK	8587	Unambiguous	g20951	1	1	g20951		HCD	1	0	1	1	0	0.00041	803	739	3.58	0			819100	2	715.333	1429.66	-0.05	-73.41	25.48	910	939	MS2	0/0	0	0	2022CarlMaygelband8.raw.mgf
High	A	2	AFKPATYDVER	8591	Unambiguous	g13148	1	1	g13148		HCD	1	0	1	1	0	0.0189	732	697	2.21	0			36040	3	432.883	1296.64	-0.01	-17.98	26.37	962	970	MS2	0/0	0	0	2022CarlMaygelband10.raw.mgf
High	A	2	YVEPAPMGSTEEPK	7900	Unambiguous	g18256	1	1	g18256		HCD	1	0	1	1	0	0.00363	757	727	2.03	0			21410	2	767.83	1534.65	-0.03	-37.31	26.38	963	963	MS2	0/0	0	0	2022CarlMaygelband10.raw.mgf
High	A	2	QAVDVSPLR	8622	Unambiguous	g12766	1	1	g12766		HCD	1	0	1	1	0	0.0216	756	721	2.12	0			143000	2	492.739	984.471	-0.04	-77.58	26.68	980	994	MS2	0/0	0	0	2022CarlMaygelband10.raw.mgf
High	A	2	TPAEIKPQAEALSAR	8642	Unambiguous	g7773	1	1	g7773		HCD	1	0	1	1	0	0.000623	739	733	3.04	0			231700	3	527.942	1581.81	-0.02	-30.34	26	940	953	MS2	0/0	0	0	2022CarlMaygelband11.raw.mgf
High	A	2	QGYVIYR	8672	Unambiguous	g14221	1	1	g14221		HCD	1	0	1	1	0.001	0.0566	693	693	1.72	0			7289	2	449.727	898.447	-0.02	-34.9	27.07	1003	1003	MS2	0/0	0	0	2022CarlMaygelband10.raw.mgf
High	A	2	QDLPNAmNAAEVTDK	8680	Unambiguous	g11692	1	1	g11692	M7(Oxidation)	HCD	1	0	1	1	0	3.95e-05	713	743	1.8	0			10480	2	816.856	1632.7	-0.02	-29.89	27.1	1005	1005	MS2	0/0	0	0	2022CarlMaygelband10.raw.mgf
High	A	2	QEGSFAVPAEAK	8684	Unambiguous	g19458	1	1	g19458		HCD	1	0	1	1	0	0.0176	814	842	2.36	0			428400	2	617.265	1233.52	-0.04	-72.26	26.55	972	993	MS2	0/0	0	0	2022CarlMaygelband9.raw.mgf
High	A	2	ISTDEYLK	8690	Unambiguous	g19610	1	1	g19610		HCD	1	0	1	1	0	0.0372	670	681	1.6	0			13300	2	484.725	968.442	-0.03	-53.23	27.22	1012	1012	MS2	0/0	0	0	2022CarlMaygelband10.raw.mgf
High	A	2	NVQLTSPSSYNTQTGR	8706	Unambiguous	g19610	1	1	g19610		HCD	1	0	1	1	0	0.000171	669	691	3.08	0			382300	2	876.895	1752.78	-0.03	-38.98	27.03	1001	1014	MS2	0/0	0	0	2022CarlMaygelband9.raw.mgf
High	A	2	MLNEDELR	8211	Unambiguous	g11692	1	1	g11692		HCD	1	0	1	1	0	0.0326	889	863	1.49	0			10280	2	510.223	1019.44	-0.02	-43.88	27.42	1023	1023	MS2	0/0	0	0	2022CarlMaygelband10.raw.mgf
High	A	2	LDVSGLDK	8743	Unambiguous	g18866	1	1	g18866		HCD	1	0	1	1	0.001	0.0845	1028	1050	2.38	0			120400	2	423.708	846.409	-0.02	-56.63	27.63	1036	1068	MS2	0/0	0	0	2022CarlMaygelband10.raw.mgf
High	A	2	LDTYSEVYK	8750	Unambiguous	g1333	1	1	g1333		HCD	1	0	1	1	0	0.023	804	853	2.11	0			96150	2	559.234	1117.46	-0.04	-71.14	27.68	1039	1061	MS2	0/0	0	0	2022CarlMaygelband10.raw.mgf
High	A	2	TAVDETVTVYK	8776	Unambiguous	g19610	1	1	g19610		HCD	1	0	1	1	0	0.00189	722	695	2.62	0			109800	2	613.284	1225.56	-0.04	-57.28	27.52	1029	1038	MS2	0/0	0	0	2022CarlMaygelband9.raw.mgf
High	A	2	HVLIIASR	8782	Unambiguous	g1333	1	1	g1333		HCD	1	0	1	1	0.001	0.0534	769	780	1.78	0			37330	2	454.762	908.518	-0.03	-54.98	25.73	924	932	MS2	0/0	0	0	2022CarlMaygelband9.raw.mgf
High	A	2	DPLNLTNK	8788	Unambiguous	g18578	1	1	g18578		HCD	1	0	1	1	0.002	0.148	910	890	2.4	0			124400	2	457.728	914.448	-0.02	-50.4	27.9	1052	1072	MS2	0/0	0	0	2022CarlMaygelband11.raw.mgf
High	A	2	LEAQAYELEQK	8808	Unambiguous	g20780	1	1	g20780		HCD	1	0	1	1	0	0.000619	823	833	2.88	0			200400	2	661.288	1321.57	-0.05	-72.36	28.23	1071	1087	MS2	0/0	0	0	2022CarlMaygelband10.raw.mgf
High	A	2	IDHPDAISEDQLR	8814	Unambiguous	g12358	1	1	g12358		HCD	1	0	1	1	0	0.00522	723	693	1.38	0			12340	2	754.842	1508.68	-0.03	-38.3	28.4	1081	1081	MS2	0/0	0	0	2022CarlMaygelband10.raw.mgf
High	A	2	SGVSPQPTGFSQVGGR	8816	Unambiguous	g20457	1	1	g20457		HCD	1	0	1	1	0	1.12e-05	749	749	2.58	0			56580	2	780.862	1560.72	-0.03	-38.54	28.38	1080	1088	MS2	0/0	0	0	2022CarlMaygelband10.raw.mgf
High	A	2	TAVGSMVEVAK	7801	Unambiguous	g13080	1	1	g13080		HCD	1	0	1	1	0	0.00579	884	894	2.9	0			65840	2	546.258	1091.51	-0.03	-61.94	28.48	1086	1100	MS2	0/0	0	0	2022CarlMaygelband10.raw.mgf
High	A	2	EDLAALER	8827	Unambiguous	g11964	1	1	g11964		HCD	1	0	1	5	0.002	0.148	1076	1054	0.49	0			2673	2	458.737	916.466	0	-7.73	29.25	1131	1131	MS2	0/0	0	0	2022CarlMaygelband2.raw.mgf
High	A	2	ASNPAAGDAPLPEAVQK	8828	Unambiguous	g75	1	1	g75		HCD	1	0	1	1	0	0.00109	738	736	3.17	0			34610	2	818.389	1635.77	-0.03	-37.96	28.58	1092	1099	MS2	0/0	0	0	2022CarlMaygelband10.raw.mgf
High	A	2	FNEIGNLK	8840	Unambiguous	g4990	1	1	g4990		HCD	1	0	1	1	0.001	0.0493	857	903	1.61	0			88190	2	467.708	934.408	-0.05	-97.75	28.65	1096	1124	MS2	0/0	0	0	2022CarlMaygelband10.raw.mgf
High	A	2	AHEGYVNDQAIGVQPGQK	8856	Unambiguous	g18578	1	1	g18578		HCD	1	0	1	1	0	8.52e-06	702	692	3.83	0			18710	2	955.943	1910.88	-0.03	-30.14	28.58	1092	1099	MS2	0/0	0	0	2022CarlMaygelband11.raw.mgf
High	A	2	EDGQEYAQVIK	8858	Unambiguous	g19309	1	1	g19309		HCD	1	0	1	1	0.001	0.0742	751	758	1.76	0			21080	2	640.281	1279.55	-0.03	-48.34	28.87	1109	1123	MS2	0/0	0	0	2022CarlMaygelband10.raw.mgf
High	A	2	TPQTAISGSYIDK	8867	Unambiguous	g3142	1	1	g3142		HCD	1	0	1	1	0	9.03e-05	731	708	3.72	0			100800	2	690.812	1380.62	-0.04	-60.26	28.93	1113	1121	MS2	0/0	0	0	2022CarlMaygelband10.raw.mgf
High	A	2	LSQQELSDLQK	8871	Unambiguous	g16544	1	1	g16544		HCD	1	0	1	1	0	0.000461	808	801	1.19	0			7457	2	644.808	1288.61	-0.03	-50.34	28.98	1116	1116	MS2	0/0	0	0	2022CarlMaygelband10.raw.mgf
High	A	2	AFATDFGK	8883	Unambiguous	g4886	1	1	g4886		HCD	1	0	1	1	0	0.0393	595	595	1.25	0			264000	2	428.686	856.365	-0.03	-64.26	28.58	1092	1116	MS2	0/0	0	0	2022CarlMaygelband9.raw.mgf
High	A	2	YQNPEEADSIMK	8887	Unambiguous	g9606	1	1	g9606		HCD	1	0	1	1	0	0.0051	694	690	1.74	0			13000	2	712.798	1424.59	-0.02	-33.76	29.22	1129	1129	MS2	0/0	0	0	2022CarlMaygelband10.raw.mgf
High	A	2	QLLTLDEKDPK	8895	Unambiguous	g22395	1	1	g22395		HCD	1	0	1	1	0	0.043	736	765	2.64	1			65870	2	650.324	1299.64	-0.04	-57.89	29.35	1137	1145	MS2	0/0	0	0	2022CarlMaygelband10.raw.mgf
High	A	2	EELAVPEGVK	8899	Unambiguous	g6908	1	1	g6908		HCD	1	0	1	1	0	0.0316	800	756	2.27	0			193700	2	535.744	1070.48	-0.05	-85.88	29.3	1134	1155	MS2	0/0	0	0	2022CarlMaygelband10.raw.mgf
High	A	2	LTILNASGR	8929	Unambiguous	g12465	1	1	g12465		HCD	1	0	1	1	0	0.0191	1032	1022	2.4	0			122700	2	472.754	944.5	-0.03	-55.73	28.97	1115	1123	MS2	0/0	0	0	2022CarlMaygelband7.raw.mgf
High	A	2	VVEIAGTGSVVR	8937	Unambiguous	g20457	1	1	g20457		HCD	1	0	1	1	0	0.00354	899	857	1.65	0			27610	2	593.808	1186.61	-0.04	-59.12	29.72	1159	1165	MS2	0/0	0	0	2022CarlMaygelband10.raw.mgf
High	A	2	ATIEMLR	8944	Unambiguous	g19458	1	1	g19458		HCD	1	0	1	1	0.001	0.0614	962	936	1.35	0			26570	2	417.213	833.418	-0.02	-44.2	29.35	1137	1137	MS2	0/0	0	0	2022CarlMaygelband9.raw.mgf
High	A	2	TGEGIVPLAK	8966	Unambiguous	g14242	1	1	g14242		HCD	1	0	1	1	0	0.00307	740	709	2.1	0			408700	2	492.729	984.451	-0.06	-123.72	29.9	1170	1190	MS2	0/0	0	0	2022CarlMaygelband10.raw.mgf
High	A	2	IAGILNSAR	8972	Unambiguous	g20780	1	1	g20780		HCD	1	0	1	1	0	0.0263	911	892	2.57	0			22220	2	457.746	914.484	-0.03	-62.77	29.97	1173	1173	MS2	0/0	0	0	2022CarlMaygelband10.raw.mgf
High	A	2	SIIAAIK	9000	Unambiguous	g18866	1	1	g18866		HCD	1	0	1	1	0.001	0.0886	826	843	2.29	0			57840	1	715.437	715.437	-0.03	-47.8	30.37	1197	1215	MS2	0/0	0	0	2022CarlMaygelband10.raw.mgf
High	A	2	TLFEVSK	9004	Unambiguous	g20780	1	1	g20780		HCD	1	0	1	1	0.005	0.222	698	679	1.36	0			18530	2	412.212	823.416	-0.02	-48.15	30.4	1199	1199	MS2	0/0	0	0	2022CarlMaygelband10.raw.mgf
High	A	2	SDGNVIHFSAPK	9006	Unambiguous	g11841	1	1	g11841		HCD	1	0	1	1	0	0.000106	777	803	2.45	0			26350	2	636.29	1271.57	-0.03	-50.92	30.43	1201	1201	MS2	0/0	0	0	2022CarlMaygelband10.raw.mgf
High	A	2	GALEGNLIK	9013	Rejected	g18256	1	1	g18256		HCD	0.0058	0	1	2	0.001	0.053	911	892	1.71	0			20080	2	457.751	914.494	-0.02	-39.79	30.52	1206	1213	MS2	0/0	0	0	2022CarlMaygelband10.raw.mgf
High	A	2	AQIWDTAGQER	9022	Unambiguous	g10164	1	1	g10164		HCD	1	0	1	1	0	0.00647	817	836	1.47	0			10710	2	637.781	1274.55	-0.03	-45.47	30.65	1214	1214	MS2	0/0	0	0	2022CarlMaygelband10.raw.mgf
High	A	2	IAQLIVER	9027	Unambiguous	g4009	1	1	g4009		HCD	1	0	1	1	0	0.0259	676	701	1.72	0			9730	2	471.267	941.527	-0.03	-53.84	30.75	1220	1220	MS2	0/0	0	0	2022CarlMaygelband10.raw.mgf
High	A	2	GADEAAIKDFETK	9029	Unambiguous	g4750	1	1	g4750		HCD	1	0	1	1	0	7.53e-05	741	766	3.21	1			37150	2	697.81	1394.61	-0.03	-48.66	30.85	1225	1234	MS2	0/0	0	0	2022CarlMaygelband10.raw.mgf
High	A	2	YGNMPAQWK	8320	Unambiguous	g20866	1	1	g20866		HCD	1	0	1	1	0.001	0.0939	710	729	1.36	0			68080	2	547.725	1094.44	-0.03	-61.25	31.2	1246	1277	MS2	0/0	0	0	2022CarlMaygelband10.raw.mgf
High	A	2	VVLIGDSGVGK	9080	Unambiguous	g10164	1	1	g10164		HCD	1	0	1	1	0	0.00778	910	831	2.13	0			26400	2	522.276	1043.54	-0.03	-62.09	31.22	1247	1256	MS2	0/0	0	0	2022CarlMaygelband10.raw.mgf
High	A	2	LNTSPSTIEDKDMLK	9086	Unambiguous	g16046	1	1	g16046		HCD	1	0	1	1	0	0.0133	712	721	1.18	1			3729	3	564.624	1691.86	0	2.64	31.23	1248	1248	MS2	0/0	0	0	2022CarlMaygelband10.raw.mgf
High	A	2	ELAESIIAK	9088	Unambiguous	g20780	1	1	g20780		HCD	1	0	1	1	0.002	0.1	1040	1015	2.24	0			89000	2	487.247	973.488	-0.03	-70.81	31.25	1249	1261	MS2	0/0	0	0	2022CarlMaygelband10.raw.mgf
High	A	2	IFAPNEVVAK	9092	Unambiguous	g5008	1	1	g5008		HCD	1	0	1	1	0	0.0202	904	919	1.88	0			386500	2	544.256	1087.51	-0.05	-100.76	31.33	1254	1277	MS2	0/0	0	0	2022CarlMaygelband10.raw.mgf
High	A	2	ALQDGPQVVVGTPGR	9101	Unambiguous	g17314	1	1	g17314		HCD	1	0	1	1	0	2.91e-05	748	768	3.8	0			612200	2	747.365	1493.72	-0.04	-56.32	30.88	1227	1241	MS2	0/0	0	0	2022CarlMaygelband7.raw.mgf
High	A	2	TVGEFGLR	9107	Unambiguous	g22395	1	1	g22395		HCD	1	0	1	1	0.003	0.16	908	915	1.54	0			131500	2	439.714	878.42	-0.03	-60.34	31.57	1268	1291	MS2	0/0	0	0	2022CarlMaygelband10.raw.mgf
High	A	2	TGEEAFFK	9111	Unambiguous	g18866	1	1	g18866		HCD	1	0	1	1	0	0.026	762	760	2.14	0			67490	2	464.702	928.396	-0.02	-48.17	31.58	1269	1284	MS2	0/0	0	0	2022CarlMaygelband10.raw.mgf
High	A	2	AIEAFEAQAVK	9125	Unambiguous	g13148	1	1	g13148		HCD	1	0	1	1	0	0.0249	887	856	1.5	0			210900	2	588.756	1176.51	-0.06	-102.76	31.82	1282	1299	MS2	0/0	0	0	2022CarlMaygelband10.raw.mgf
High	A	2	MVVPQALR	8501	Unambiguous	g21668	1	1	g21668		HCD	1	0	1	1	0	0.033	686	745	1.72	0			21290	2	457.249	913.491	-0.02	-41.73	31.33	1254	1254	MS2	0/0	0	0	2022CarlMaygelband9.raw.mgf
High	A	2	TSDASILLEK	9160	Unambiguous	g7773	1	1	g7773		HCD	1	0	1	1	0	0.00726	912	869	2.33	0			237600	2	538.749	1076.49	-0.05	-85.36	31.77	1279	1295	MS2	0/0	0	0	2022CarlMaygelband11.raw.mgf
High	A	2	VPIVKEETASLK	9177	Unambiguous	g14242	1	1	g14242		HCD	1	0	1	1	0	0.000234	817	773	2.85	1			53720	2	657.351	1313.7	-0.04	-55.19	32.3	1311	1324	MS2	0/0	0	0	2022CarlMaygelband10.raw.mgf
High	A	2	NLAAHVSPAFR	9197	Unambiguous	g3142	1	1	g3142		HCD	1	0	1	1	0	0.0152	740	733	2.37	0			40380	2	591.789	1182.57	-0.03	-57.22	32.42	1318	1334	MS2	0/0	0	0	2022CarlMaygelband10.raw.mgf
High	A	2	LDATFANQSTPPAVR	9215	Unambiguous	g597	1	1	g597		HCD	1	0	1	1	0	0.000178	773	731	3.28	0			26240	2	794.382	1587.76	-0.03	-35.75	32.55	1325	1332	MS2	0/0	0	0	2022CarlMaygelband10.raw.mgf
High	A	2	VVVGEEQSEILR	9221	Unambiguous	g11848	1	1	g11848		HCD	1	0	1	1	0	0.000298	793	777	2.2	0			23420	2	679.331	1357.65	-0.04	-57.13	32.63	1330	1330	MS2	0/0	0	0	2022CarlMaygelband10.raw.mgf
High	A	2	IAPETQQLNWK	9263	Unambiguous	g16046	1	1	g16046		HCD	1	0	1	1	0	0.00369	812	814	1.89	0			96100	2	664.315	1327.62	-0.04	-58.29	32.9	1346	1358	MS2	0/0	0	0	2022CarlMaygelband10.raw.mgf
High	A	2	LADFGLAR	9282	Unambiguous	g3829	6	1	g3829		HCD	1	0	1	2	0.002	0.114	965	945	1.1	0			10900	2	431.732	862.457	-0.01	-24.44	35.07	1473	1473	MS2	0/0	0	0	2022CarlMaygelband8.raw.mgf
High	A	2	VSDTEAVGWHQLR	9291	Unambiguous	g10036	1	1	g10036		HCD	1	0	1	1	0	0.000158	719	787	3.95	0			146100	3	499.907	1497.71	-0.01	-25.33	33.17	1362	1375	MS2	0/0	0	0	2022CarlMaygelband10.raw.mgf
High	A	2	FQQQTTSVIGQLR	9326	Unambiguous	g20973	1	1	g20973		HCD	1	0	1	1	0	0.00253	754	765	2.01	0			8057	2	753.405	1505.8	0	-3.45	37.35	1608	1608	MS2	0/0	0	0	2022CarlMaygelband3.raw.mgf
High	A	2	IVNYNHLMPTR	9327	Unambiguous	g2770	1	1	g2770		HCD	1	0	1	1	0	0.00455	793	777	2.1	0			24840	3	453.231	1357.68	-0.01	-19.72	32.88	1345	1345	MS2	0/0	0	0	2022CarlMaygelband11.raw.mgf
High	A	2	ALWGTEVK	9329	Unambiguous	g14242	1	1	g14242		HCD	1	0	1	1	0.005	0.215	1070	1048	1.6	0			185600	2	452.216	903.425	-0.03	-75.32	33.48	1380	1402	MS2	0/0	0	0	2022CarlMaygelband10.raw.mgf
High	A	2	TEDIFMR	9333	Unambiguous	g7293	1	1	g7293		HCD	1	0	1	1	0.001	0.0581	569	571	1.75	0			110900	2	456.196	911.384	-0.02	-49.44	32.88	1345	1358	MS2	0/0	0	0	2022CarlMaygelband9.raw.mgf
High	A	2	ATAGNWIASQTVK	9340	Unambiguous	g18797	1	1	g18797		HCD	1	0	1	1	0	0.00114	799	827	1.23	0			12350	2	673.823	1346.64	-0.03	-50.41	33.53	1383	1383	MS2	0/0	0	0	2022CarlMaygelband10.raw.mgf
High	A	2	FLTPSSLVSGNPK	9341	Unambiguous	g18506	1	1	g18506		HCD	1	0	1	1	0	0.00108	799	827	2.19	0			52780	2	673.848	1346.69	-0.02	-32.4	40.92	1818	1824	MS2	0/0	0	0	2022CarlMaygelband6.raw.mgf
High	A	2	VLEQLSGQTPVYSK	9346	Unambiguous	g16056	1	1	g16056		HCD	1	0	1	1	0	0.000248	789	791	3.54	0			517700	2	774.868	1548.73	-0.05	-63.98	33.6	1387	1400	MS2	0/0	0	0	2022CarlMaygelband10.raw.mgf
High	A	2	GSIATSVYLR	9364	Unambiguous	g22396	1	1	g22396		HCD	1	0	1	1	0	0.0096	747	712	1.95	0			13860	2	533.769	1066.53	-0.03	-54.11	34.1	1417	1417	MS2	0/0	0	0	2022CarlMaygelband10.raw.mgf
High	A	2	QDLPNAMNAAEVTDK	8680	Unambiguous	g11692	1	1	g11692		HCD	1	0	1	1	0	0.000143	689	713	2.7	0			53000	2	808.854	1616.7	-0.03	-36.23	33.73	1395	1402	MS2	0/0	0	0	2022CarlMaygelband11.raw.mgf
High	A	2	SPTGANTLLLR	9374	Unambiguous	g21574	1	1	g21574		HCD	1	0	1	1	0	0.00429	811	881	3.15	0			316100	2	571.771	1142.53	-0.06	-103.93	33.95	1408	1425	MS2	0/0	0	0	2022CarlMaygelband10.raw.mgf
High	A	2	GGLIVEVGDR	9380	Unambiguous	g17908	1	1	g17908		HCD	1	0	1	1	0.001	0.0534	804	855	1.7	0			13030	2	507.762	1014.52	-0.02	-41.55	34	1411	1411	MS2	0/0	0	0	2022CarlMaygelband10.raw.mgf
High	A	2	QYLGLYQTTGK	9393	Unambiguous	g12358	1	1	g12358		HCD	1	0	1	1	0	0.00122	780	804	2.49	0			49160	2	636.307	1271.61	-0.03	-43.79	34.12	1418	1424	MS2	0/0	0	0	2022CarlMaygelband10.raw.mgf
High	A	2	TESLFLQR	9395	Unambiguous	g17779	1	1	g17779		HCD	1	0	1	1	0.001	0.0449	808	813	2.25	0			217500	2	497.231	993.454	-0.04	-82.75	34.2	1422	1445	MS2	0/0	0	0	2022CarlMaygelband10.raw.mgf
High	A	2	GSTANALVAFK	9420	Unambiguous	g13148	1	1	g13148		HCD	1	0	1	1	0	0.0377	867	862	2.52	0			55350	2	539.766	1078.52	-0.03	-60.29	34.57	1444	1460	MS2	0/0	0	0	2022CarlMaygelband10.raw.mgf
High	A	2	GLDTSNLIVK	9439	Unambiguous	g23773	1	1	g23773		HCD	1	0	1	1	0	0.0401	932	879	2.21	0			289100	2	530.253	1059.5	-0.05	-100.31	34.68	1451	1472	MS2	0/0	0	0	2022CarlMaygelband10.raw.mgf
High	A	2	TALIHDGLAR	9467	Unambiguous	g11170	1	1	g11170		HCD	1	0	1	1	0	0.012	747	712	1.95	0			40970	2	533.778	1066.55	-0.03	-48.7	26.6	975	982	MS2	0/0	0	0	2022CarlMaygelband11.raw.mgf
High	A	2	SAVGVILYK	9475	Unambiguous	g22396	1	1	g22396		HCD	1	0	1	1	0.001	0.0497	942	915	1.57	0			96310	2	475.259	949.51	-0.03	-65.2	35.03	1471	1491	MS2	0/0	0	0	2022CarlMaygelband10.raw.mgf
High	A	2	FPTPVSHAEDLANK	9481	Unambiguous	g1257	1	1	g1257		HCD	1	0	1	1	0	0.000193	796	705	3.88	0			89400	3	509.252	1525.74	-0.01	-16	33.22	1365	1374	MS2	0/0	0	0	2022CarlMaygelband9.raw.mgf
High	A	2	EGGGAPGGFEPGFR	9483	Unambiguous	g19199	1	1	g19199		HCD	1	0	1	1	0	0.0343	869	868	1.7	0			156400	2	667.771	1334.54	-0.04	-58.06	34.43	1436	1447	MS2	0/0	0	0	2022CarlMaygelband11.raw.mgf
High	A	2	cEAVDALYQDmAAR	9489	Unambiguous	g5008	1	1	g5008	C1(Ethanolyl); M11(Oxidation)	HCD	1	0	1	1	0	0.000579	758	713	1.66	0			11260	2	808.338	1615.67	-0.02	-25.6	35.17	1479	1479	MS2	0/0	0	0	2022CarlMaygelband10.raw.mgf
High	A	2	IEGIVSEIGK	9497	Unambiguous	g12263	1	1	g12263		HCD	1	0	1	1	0	0.00247	921	931	1.69	0			11230	2	522.767	1044.53	-0.03	-64.27	35.2	1481	1481	MS2	0/0	0	0	2022CarlMaygelband10.raw.mgf
High	A	2	AMSFQTISAETK	9501	Unambiguous	g9709	1	1	g9709		HCD	1	0	1	1	0	0.00362	815	773	2.48	0			27030	2	657.304	1313.6	-0.02	-30.57	34.68	1451	1451	MS2	0/0	0	0	2022CarlMaygelband8.raw.mgf
High	A	2	YPTPPTIEDSGAQ	9509	Unambiguous	g14071	1	1	g14071		HCD	1	0	1	1	0	0.0292	733	777	1.71	0			40740	2	688.293	1375.58	-0.03	-43	35.42	1494	1499	MS2	0/0	0	0	2022CarlMaygelband10.raw.mgf
High	A	2	IEEELGDNAIYAGAK	9511	Unambiguous	g16059	1	1	g16059		HCD	1	0	1	1	0	7.57e-06	756	720	3.85	0			877600	2	796.861	1592.71	-0.03	-41.71	34.7	1452	1459	MS2	0/0	0	0	2022CarlMaygelband7.raw.mgf
High	A	2	LFAIVSSRPGQSGR	9517	Unambiguous	g10111	1	1	g10111		HCD	1	0	1	1	0.001	0.0492	806	816	1.75	0			29000	3	492.265	1474.78	-0.01	-20.78	35.53	1501	1509	MS2	0/0	0	0	2022CarlMaygelband10.raw.mgf
High	A	2	LILSYPASTGR	9521	Unambiguous	g1105	1	1	g1105		HCD	1	0	1	1	0	0.00185	837	776	1.92	0			203900	2	589.293	1177.58	-0.04	-67.01	34.88	1463	1486	MS2	0/0	0	0	2022CarlMaygelband9.raw.mgf
High	A	2	HISESEIQQWR	9525	Unambiguous	g13080	1	1	g13080		HCD	1	0	1	1	0	8.29e-06	769	741	2.73	0			72980	2	706.821	1412.63	-0.03	-40.67	33.5	1381	1387	MS2	0/0	0	0	2022CarlMaygelband9.raw.mgf
High	A	2	GDLISQEGAGAAMVR	9529	Unambiguous	g12060	1	1	g12060		HCD	1	0	1	1	0	0.000176	806	816	1.94	0			17360	2	737.862	1474.72	-0.01	-10.42	35.65	1508	1516	MS2	0/0	0	0	2022CarlMaygelband10.raw.mgf
High	A	2	IKYPTPPTIEDSGAQ	9537	Unambiguous	g14071	1	1	g14071		HCD	1	0	1	1	0	2.48e-06	689	713	3.74	1			117700	2	808.877	1616.75	-0.03	-42.82	35.73	1513	1522	MS2	0/0	0	0	2022CarlMaygelband10.raw.mgf
High	A	2	FPDAFKAEE	9539	Unambiguous	g20993	1	1	g20993		HCD	1	0	1	1	0.006	0.227	640	653	1.09	1			18000	2	527.217	1053.43	-0.03	-58.73	35.75	1514	1514	MS2	0/0	0	0	2022CarlMaygelband10.raw.mgf
High	A	2	RPESEYR	9543	Unambiguous	g11678	1	1	g11678		HCD	1	0	1	1	0.009	0.313	768	744	1	0			7445	2	468.722	936.436	-0.01	-18.24	35.77	1515	1515	MS2	0/0	0	0	2022CarlMaygelband10.raw.mgf
High	A	2	SSGTVVNIPAQVVK	9551	Unambiguous	g10184	1	1	g10184		HCD	1	0	1	1	0	0.000773	766	787	3.12	0			241100	2	699.856	1398.7	-0.05	-64.75	35.25	1484	1497	MS2	0/0	0	0	2022CarlMaygelband8.raw.mgf
High	A	2	FAGLNPDIR	9558	Unambiguous	g10036	1	1	g10036		HCD	1	0	1	1	0	0.0127	979	1005	2.22	0			40660	2	501.735	1002.46	-0.04	-73.22	36	1528	1528	MS2	0/0	0	0	2022CarlMaygelband11.raw.mgf
High	A	2	AVGAPIERPK	9582	Unambiguous	g23551	1	1	g23551		HCD	1	0	1	1	0	0.0177	721	808	1.84	0			104400	2	519.271	1037.54	-0.04	-72.33	18.25	484	484	MS2	0/0	0	0	2022CarlMaygelband7.raw.mgf
High	A	2	NVINIELHHGTR	9590	Unambiguous	g6908	1	1	g6908		HCD	1	0	1	1	0	0.00132	790	793	1.44	0			16660	3	468.248	1402.73	-0.01	-18.36	36.38	1551	1551	MS2	0/0	0	0	2022CarlMaygelband10.raw.mgf
High	A	2	VDDKTSTQLTAYGY	9592	Unambiguous	g21668	1	1	g21668		HCD	1	0	1	1	0	0.00613	781	745	2.11	1			82950	2	781.342	1561.68	-0.03	-39.6	36.43	1554	1565	MS2	0/0	0	0	2022CarlMaygelband10.raw.mgf
High	A	2	LETVIAPTLR	9596	Unambiguous	g10036	1	1	g10036		HCD	1	0	1	1	0	0.00848	788	755	2.08	0			227800	2	556.785	1112.56	-0.05	-94.97	36.43	1554	1569	MS2	0/0	0	0	2022CarlMaygelband11.raw.mgf
High	A	2	VEVDLSTIPEGK	9606	Unambiguous	g4091	1	1	g4091		HCD	1	0	1	1	0	0.000574	839	841	2.22	0			66780	2	643.808	1286.61	-0.04	-57.97	36.57	1562	1569	MS2	0/0	0	0	2022CarlMaygelband10.raw.mgf
High	A	2	AGISLNNNFVK	9622	Unambiguous	g20951	1	1	g20951		HCD	1	0	1	1	0	0.00331	891	863	3.14	0			381700	2	588.767	1176.53	-0.06	-94.63	35.97	1526	1542	MS2	0/0	0	0	2022CarlMaygelband8.raw.mgf
High	A	2	AQFFVGQEAYK	9624	Unambiguous	g4886	1	1	g4886		HCD	1	0	1	1	0	0.0159	800	824	2.11	0			901200	2	644.266	1287.52	-0.06	-87.55	35.88	1521	1549	MS2	0/0	0	0	2022CarlMaygelband9.raw.mgf
High	A	2	GFGYPGSTFHR	9628	Unambiguous	g16230	1	1	g16230		HCD	1	0	1	1	0.001	0.067	722	695	0.82	0			7574	3	409.198	1225.58	0	3.11	36.85	1578	1578	MS2	0/0	0	0	2022CarlMaygelband10.raw.mgf
High	A	2	VTSAGNPITMELK	9632	Unambiguous	g19790	1	1	g19790		HCD	1	0	1	1	0	0.00026	857	808	2.28	0			60470	2	680.83	1360.65	-0.03	-44.63	36.87	1579	1586	MS2	0/0	0	0	2022CarlMaygelband10.raw.mgf
High	A	2	IVIGLYGK	9636	Unambiguous	g16230	1	1	g16230		HCD	1	0	1	1	0.001	0.0885	958	941	1.07	0			15660	2	431.755	862.502	-0.02	-43.64	36.92	1582	1592	MS2	0/0	0	0	2022CarlMaygelband10.raw.mgf
High	A	2	NQSIIDDIEK	9652	Unambiguous	g13148	1	1	g13148		HCD	1	0	1	1	0	0.0173	893	875	2.39	0			132400	2	587.757	1174.51	-0.04	-74.58	37.03	1589	1607	MS2	0/0	0	0	2022CarlMaygelband10.raw.mgf
High	A	2	RLETVIAPTLR	9657	Unambiguous	g10036	1	1	g10036		HCD	1	0	1	1	0	0.0237	713	751	2.39	1			63310	2	634.853	1268.7	-0.04	-55.36	36.58	1563	1568	MS2	0/0	0	0	2022CarlMaygelband11.raw.mgf
High	A	2	RFPDAFKAEE	9661	Unambiguous	g20993	1	1	g20993		HCD	1	0	1	1	0.006	0.228	736	725	2	2			31240	2	605.272	1209.54	-0.03	-44.21	37.1	1593	1600	MS2	0/0	0	0	2022CarlMaygelband10.raw.mgf
High	A	2	IQQLQEQPSTVDFAHYR	9665	Unambiguous	g13148	1	1	g13148		HCD	1	0	1	1	0	0.000278	662	656	3.31	0			52470	3	687.33	2059.98	-0.01	-21.58	37.18	1598	1606	MS2	0/0	0	0	2022CarlMaygelband10.raw.mgf
High	A	2	ITDFFSR	9679	Unambiguous	g5206	1	1	g5206		HCD	1	0	1	1	0.001	0.0727	781	775	1.73	0			24740	2	443.216	885.425	-0.01	-24.47	37.38	1610	1621	MS2	0/0	0	0	2022CarlMaygelband10.raw.mgf
High	A	2	TALDSWVR	9685	Unambiguous	g20780	1	1	g20780		HCD	1	0	1	1	0.001	0.0524	994	1006	2.1	0			62510	2	474.229	947.451	-0.02	-45.48	37.43	1613	1632	MS2	0/0	0	0	2022CarlMaygelband10.raw.mgf
High	A	2	LLIQNQDEMLK	2470	Unambiguous	g14828	1	1	g14828		HCD	1	0	1	1	0	0.00413	855	841	2.7	0			188200	2	672.806	1344.61	-0.06	-84.45	36.9	1581	1581	MS2	0/0	0	0	2022CarlMaygelband9.raw.mgf
High	A	2	AGDSIPNISLTEK	9690	Unambiguous	g17870	1	1	g17870		HCD	1	0	1	1	0	0.000824	849	835	2.9	0			753500	2	672.792	1344.58	-0.06	-92.03	37.25	1602	1623	MS2	0/0	0	0	2022CarlMaygelband11.raw.mgf
High	A	2	LQIWDTAGQER	9693	Unambiguous	g20761|g22003	4	2	g20761;g22003		HCD	1	0	1	2	0	0.0111	798	860	2.05	0			130400	2	658.796	1316.58	-0.04	-57.36	37.53	1619	1627	MS2	0/0	0	0	2022CarlMaygelband10.raw.mgf
High	A	2	LLLIGDSGVGK	9725	Unambiguous	g20761|g17509	3	2	g20761;g17509		HCD	1	0	1	1	0	0.00218	817	861	2.12	0			83540	2	536.285	1071.56	-0.04	-72.9	41.58	1857	1879	MS2	0/0	0	0	2022CarlMaygelband10.raw.mgf
High	A	2	YTIASGDSLGAIATK	9735	Unambiguous	g18338	1	1	g18338		HCD	1	0	1	1	0	7.15e-05	754	761	1.35	0			9204	2	734.356	1467.7	-0.03	-44.35	37.93	1642	1642	MS2	0/0	0	0	2022CarlMaygelband10.raw.mgf
High	A	2	IDLGTVPLVLSNVK	9736	Unambiguous	g6089	1	1	g6089		HCD	1	0	1	1	0	0.000798	754	761	2.51	0			20660	2	734.415	1467.82	-0.03	-37.85	56.15	2714	2720	MS2	0/0	0	0	2022CarlMaygelband7.raw.mgf
High	A	2	FGGQILAAGVNPK	9739	Unambiguous	g8662	1	1	g8662		HCD	1	0	1	1	0	0.0129	781	804	2.96	0			32840	2	636.324	1271.64	-0.03	-54.51	38.05	1649	1663	MS2	0/0	0	0	2022CarlMaygelband10.raw.mgf
High	A	2	AMANYATLPVPK	9741	Unambiguous	g16276	1	1	g16276		HCD	1	0	1	1	0	0.0314	794	788	1.44	0			11720	2	638.311	1275.62	-0.03	-48.16	38.05	1649	1653	MS2	0/0	0	0	2022CarlMaygelband10.raw.mgf
High	A	2	LVTIIQNPTQYK	9745	Unambiguous	g4132	1	1	g4132		HCD	1	0	1	1	0	0.0123	775	828	2.84	0			1046000	2	709.344	1417.68	-0.06	-88.18	37.83	1636	1658	MS2	0/0	0	0	2022CarlMaygelband11.raw.mgf
High	A	2	IQLLEEEAEQADR	9755	Unambiguous	g23324	1	1	g23324		HCD	1	0	1	1	0	0.000185	800	800	2.44	0			40580	2	772.355	1543.7	-0.03	-37.16	38.22	1659	1667	MS2	0/0	0	0	2022CarlMaygelband10.raw.mgf
High	A	2	VILNETDDFVATK	9782	Unambiguous	g17527	1	1	g17527		HCD	1	0	1	1	0	0.000151	768	782	3.08	0			252600	2	732.841	1464.67	-0.04	-57.08	37.97	1644	1652	MS2	0/0	0	0	2022CarlMaygelband9.raw.mgf
High	A	2	GLSFPLPHR	9790	Unambiguous	g5008	1	1	g5008		HCD	1	0	1	1	0.002	0.113	765	745	1.82	0			12660	2	512.261	1023.52	-0.03	-57.05	38.63	1683	1683	MS2	0/0	0	0	2022CarlMaygelband10.raw.mgf
High	A	2	AIASLNSQNILDR	9794	Unambiguous	g21893	1	1	g21893		HCD	1	0	1	1	0	0.00261	791	807	1.67	0			263200	2	707.86	1414.71	-0.03	-37.07	37.78	1633	1640	MS2	0/0	0	0	2022CarlMaygelband7.raw.mgf
High	A	2	NADTGLYEVEIR	9796	Unambiguous	g6908	1	1	g6908		HCD	1	0	1	1	0	0.000116	701	676	3.14	0			242300	2	690.295	1379.58	-0.05	-70.39	38.42	1670	1698	MS2	0/0	0	0	2022CarlMaygelband10.raw.mgf
High	A	2	VFIEPSINSVR	9812	Unambiguous	g17633	1	1	g17633		HCD	1	0	1	1	0	0.0105	937	924	2.1	0			26740	2	630.814	1260.62	-0.04	-59.43	38.25	1661	1665	MS2	0/0	0	0	2022CarlMaygelband11.raw.mgf
High	A	2	ELGGVIDITK	9814	Unambiguous	g20780	1	1	g20780		HCD	1	0	1	1	0	0.0348	921	931	2.38	0			75720	2	522.764	1044.52	-0.04	-69.26	38.6	1681	1694	MS2	0/0	0	0	2022CarlMaygelband10.raw.mgf
High	A	2	LVLLGESAVGK	9837	Unambiguous	g5411	1	1	g5411		HCD	1	0	1	1	0	0.0373	839	826	1.59	0			8470	2	543.3	1085.59	-0.03	-59.02	38.75	1690	1690	MS2	0/0	0	0	2022CarlMaygelband10.raw.mgf
High	A	2	VFFEHLSK	9841	Unambiguous	g20866	1	1	g20866		HCD	1	0	1	1	0	0.0272	930	961	0.78	0			11530	2	503.745	1006.48	-0.03	-51.76	38.77	1691	1691	MS2	0/0	0	0	2022CarlMaygelband10.raw.mgf
High	A	2	SAEIPAQIASQPAFR	9843	Unambiguous	g17876	1	1	g17876		HCD	1	0	1	1	0	0.000133	735	754	3.09	0			89880	2	793.386	1585.77	-0.03	-42.7	38.83	1695	1703	MS2	0/0	0	0	2022CarlMaygelband10.raw.mgf
High	A	2	GGSPWGAGTFAGADGSR	9847	Unambiguous	g20866	1	1	g20866		HCD	1	0	1	1	0	2.15e-05	728	710	3.89	0			193300	2	775.818	1550.63	-0.03	-44.42	38.85	1696	1704	MS2	0/0	0	0	2022CarlMaygelband10.raw.mgf
High	A	2	TQPVQYEEALQISR	9860	Unambiguous	g7402	1	1	g7402		HCD	1	0	1	1	0	0.000186	742	758	2.74	0			40050	2	831.4	1661.79	-0.03	-33.95	39	1705	1710	MS2	0/0	0	0	2022CarlMaygelband10.raw.mgf
High	A	2	ATIGADFLTK	9893	Unambiguous	g17509	1	1	g17509		HCD	1	0	1	1	0	0.0388	863	854	0.87	0			11020	2	518.76	1036.51	-0.03	-52.59	39.18	1716	1716	MS2	0/0	0	0	2022CarlMaygelband10.raw.mgf
High	A	2	GFVSDGSLSDIER	9923	Unambiguous	g9009	1	1	g9009		HCD	1	0	1	1	0	0.000321	758	722	2.82	0			412000	2	691.284	1381.56	-0.05	-70.88	38.7	1687	1694	MS2	0/0	0	0	2022CarlMaygelband8.raw.mgf
High	A	2	EHEYDDTVQVLPA	9938	Unambiguous	g11652	1	1	g11652		HCD	1	0	1	1	0.002	0.139	738	756	1.58	0			13700	2	758.326	1515.64	-0.03	-34.06	39.33	1724	1730	MS2	0/0	0	0	2022CarlMaygelband10.raw.mgf
High	A	2	IAVYSVPDLK	9968	Unambiguous	g10470	1	1	g10470		HCD	1	0	1	1	0	0.0084	830	852	1.98	0			29800	2	552.784	1104.56	-0.03	-62.92	39.45	1731	1739	MS2	0/0	0	0	2022CarlMaygelband10.raw.mgf
High	A	2	EYLHFIPK	9972	Unambiguous	g3142	1	1	g3142		HCD	1	0	1	1	0.005	0.206	914	877	1.22	0			10500	2	523.753	1046.5	-0.03	-65.79	39.48	1733	1733	MS2	0/0	0	0	2022CarlMaygelband10.raw.mgf
High	A	2	IVNLVSQQGTPFK	9978	Unambiguous	g3191	1	1	g3191		HCD	1	0	1	1	0	7.21e-05	764	807	3.05	0			278900	2	715.861	1430.72	-0.04	-59.5	38.83	1695	1701	MS2	0/0	0	0	2022CarlMaygelband9.raw.mgf
High	A	2	SVVDQELKDLDK	9980	Unambiguous	g13148	1	1	g13148		HCD	1	0	1	1	0	0.000728	806	832	2.92	1			53480	2	694.834	1388.66	-0.03	-47.58	39.57	1738	1753	MS2	0/0	0	0	2022CarlMaygelband10.raw.mgf
High	A	2	LFEGNALIR	9992	Unambiguous	g22395	1	1	g22395		HCD	1	0	1	1	0	0.026	961	954	1.98	0			214900	2	516.748	1032.49	-0.05	-91.67	39.65	1743	1767	MS2	0/0	0	0	2022CarlMaygelband10.raw.mgf
High	A	2	LILPGELAK	10005	Unambiguous	g12826	1	1	g12826		HCD	1	0	1	1	0	0.0374	705	687	1	0			7134	2	477.284	953.56	-0.02	-44.66	39.72	1747	1747	MS2	0/0	0	0	2022CarlMaygelband10.raw.mgf
High	A	2	DITDEIGTIK	10009	Unambiguous	g12766	1	1	g12766		HCD	1	0	1	1	0	0.0365	816	838	2.07	0			101400	2	552.734	1104.46	-0.06	-106.7	39.78	1751	1751	MS2	0/0	0	0	2022CarlMaygelband10.raw.mgf
High	A	2	IAYAGWTEENLK	10015	Unambiguous	g20999	1	1	g20999		HCD	1	0	1	1	0	0.0118	745	767	1.32	0			7304	2	697.832	1394.66	-0.02	-27.15	39.82	1753	1753	MS2	0/0	0	0	2022CarlMaygelband10.raw.mgf
High	A	2	ALDFTAQALR	10041	Unambiguous	g15640	1	1	g15640		HCD	1	0	1	1	0.001	0.0571	848	888	2.17	0			93320	2	553.242	1105.48	-0.06	-110.8	40.15	1772	1779	MS2	0/0	0	0	2022CarlMaygelband10.raw.mgf
High	A	2	AAYVENIWK	10064	Unambiguous	g17876	1	1	g17876		HCD	1	0	1	1	0.001	0.048	818	763	1.31	0			10620	2	547.26	1093.51	-0.03	-51.07	40.32	1782	1782	MS2	0/0	0	0	2022CarlMaygelband10.raw.mgf
High	A	2	TNNPAATIAPFESVK	10076	Unambiguous	g7855	1	1	g7855		HCD	1	0	1	1	0	1.96e-05	787	788	3.19	0			65950	2	780.377	1559.75	-0.03	-38.33	40.42	1788	1795	MS2	0/0	0	0	2022CarlMaygelband10.raw.mgf
High	A	2	LSTLLDIDQK	10086	Unambiguous	g13282	1	1	g13282		HCD	1	0	1	1	0	0.00638	918	890	2.51	0			76310	2	573.286	1145.56	-0.04	-66.83	40.5	1793	1809	MS2	0/0	0	0	2022CarlMaygelband10.raw.mgf
High	A	2	SAVVQIDAAPFR	10092	Unambiguous	g10111	1	1	g10111		HCD	1	0	1	1	0	0.00079	812	781	2.75	0			116700	2	637.305	1273.6	-0.04	-67.77	40.62	1800	1815	MS2	0/0	0	0	2022CarlMaygelband10.raw.mgf
High	A	2	QWLQEIDR	10101	Unambiguous	g20761	1	1	g20761		HCD	1	0	1	1	0.001	0.0724	898	914	1.7	0			93860	2	544.244	1087.48	-0.04	-66.66	40.63	1801	1814	MS2	0/0	0	0	2022CarlMaygelband10.raw.mgf
High	A	2	AIVGASLDVIK	10123	Unambiguous	g17779	1	1	g17779		HCD	1	0	1	1	0	0.0186	839	826	2.65	0			150200	2	543.288	1085.57	-0.04	-80.96	40.73	1807	1820	MS2	0/0	0	0	2022CarlMaygelband10.raw.mgf
High	A	2	AmETLAAVFK	10127	Unambiguous	g17908	1	1	g17908	M2(Oxidation)	HCD	1	0	1	1	0	0.0414	712	712	1.93	0			13440	2	548.754	1096.5	-0.03	-63.58	40.75	1808	1808	MS2	0/0	0	0	2022CarlMaygelband10.raw.mgf
High	A	2	LYAFLAR	10129	Unambiguous	g21574	1	1	g21574		HCD	1	0	1	1	0.001	0.0457	592	595	1.1	0			47970	2	427.229	853.45	-0.02	-50.31	40.83	1813	1838	MS2	0/0	0	0	2022CarlMaygelband10.raw.mgf
High	A	2	DQWSPALTISK	10136	Unambiguous	g21575	1	1	g21575		HCD	1	0	1	1	0	0.0423	845	845	2.2	0			33030	2	623.294	1245.58	-0.03	-53.23	40.8	1811	1821	MS2	0/0	0	0	2022CarlMaygelband11.raw.mgf
High	A	2	AWLGDLGDGK	10146	Unambiguous	g13080	1	1	g13080		HCD	1	0	1	1	0	0.0152	960	946	2.05	0			51600	2	516.233	1031.46	-0.03	-56.15	41	1822	1829	MS2	0/0	0	0	2022CarlMaygelband10.raw.mgf
High	A	2	QLAAPTQSENIQDLVR	10148	Unambiguous	g15640	1	1	g15640		HCD	1	0	1	1	0	2.56e-05	695	653	3.09	0			393100	2	891.934	1782.86	-0.04	-41.12	41.02	1823	1837	MS2	0/0	0	0	2022CarlMaygelband10.raw.mgf
High	A	2	INWIVNPVHK	10162	Unambiguous	g14221	1	1	g14221		HCD	1	0	1	1	0.001	0.0473	815	826	1.64	0			24210	3	407.224	1219.66	-0.01	-31.73	41.23	1836	1843	MS2	0/0	0	0	2022CarlMaygelband10.raw.mgf
High	A	2	ELVLSEIPGAK	10166	Unambiguous	g2616	1	1	g2616		HCD	1	0	1	1	0	0.033	765	745	1.62	0			15950	2	578.299	1155.59	-0.04	-62.52	41.32	1841	1841	MS2	0/0	0	0	2022CarlMaygelband10.raw.mgf
High	A	2	IYLDITHGDEELGR	10170	Unambiguous	g16230	1	1	g16230		HCD	1	0	1	1	0	0.00194	705	738	2.28	0			22040	3	544.273	1630.8	0	-1.72	41.37	1844	1844	MS2	0/0	0	0	2022CarlMaygelband10.raw.mgf
High	A	2	LQVILQAPSLSPDDKK	10174	Unambiguous	g17908	1	1	g17908		HCD	1	0	1	1	0	0.0123	732	701	1.86	1			26620	3	584.662	1751.97	-0.01	-10.69	41.38	1845	1850	MS2	0/0	0	0	2022CarlMaygelband10.raw.mgf
High	A	2	SISLTLDAYK	10180	Unambiguous	g14242	1	1	g14242		HCD	1	0	1	1	0	0.0155	763	794	2.19	0			121400	2	555.765	1110.52	-0.04	-72.64	41.43	1848	1872	MS2	0/0	0	0	2022CarlMaygelband10.raw.mgf
High	A	2	NLPYYFNPDTK	10189	Unambiguous	g19812	1	1	g19812		HCD	1	0	1	1	0.001	0.0699	789	783	1.47	0			15640	2	686.304	1371.6	-0.03	-42.39	41.45	1849	1849	MS2	0/0	0	0	2022CarlMaygelband10.raw.mgf
High	A	2	GEAIFSDALPDESK	10202	Unambiguous	g11018	1	1	g11018		HCD	1	0	1	1	0	0.00202	743	757	1.48	0			11640	2	739.845	1478.68	-0.01	-12.79	41.5	1852	1852	MS2	0/0	0	0	2022CarlMaygelband10.raw.mgf
High	A	2	ILMVGLDAAGK	10217	Unambiguous	g11692	1	1	g11692		HCD	1	0	1	1	0	0.00473	905	920	2.17	0			19280	2	544.26	1087.51	-0.05	-97.35	41.62	1859	1859	MS2	0/0	0	0	2022CarlMaygelband10.raw.mgf
High	A	2	KEMRILMVGLDAAGK	10219	Unambiguous	g11692	1	1	g11692		HCD	1	0	1	1	0.001	0.0451	741	749	1.68	2			6986	3	544.625	1631.86	-0.01	-22.67	41.62	1859	1859	MS2	0/0	0	0	2022CarlMaygelband10.raw.mgf
High	A	2	LTTDVDALDIAATK	10221	Unambiguous	g19842	1	1	g19842		HCD	1	0	1	1	0	0.000168	755	771	3.66	0			751100	2	723.829	1446.65	-0.06	-80.99	41.52	1853	1876	MS2	0/0	0	0	2022CarlMaygelband11.raw.mgf
High	A	2	QFFVGGNFK	10232	Unambiguous	g17527	1	1	g17527		HCD	1	0	1	1	0	0.0252	903	824	2.49	0			33620	2	522.235	1043.46	-0.03	-64.71	41.93	1877	1884	MS2	0/0	0	0	2022CarlMaygelband10.raw.mgf
High	A	2	EEGPALYYIDSDGTR	10236	Unambiguous	g18797	1	1	g18797		HCD	1	0	1	1	0	0.000423	721	718	2.43	0			17530	2	843.362	1685.72	-0.02	-28.66	41.95	1878	1886	MS2	0/0	0	0	2022CarlMaygelband10.raw.mgf
High	A	2	WSYEDVEIR	10243	Unambiguous	g12766	1	1	g12766		HCD	1	0	1	1	0	0.00973	652	610	2.09	0			221100	2	598.734	1196.46	-0.05	-81.75	42.03	1883	1907	MS2	0/0	0	0	2022CarlMaygelband10.raw.mgf
High	A	2	NASNVEQAFLTmAR	10254	Unambiguous	g20761	1	1	g20761	M12(Oxidation)	HCD	1	0	1	1	0	0.00017	768	734	1.43	0			5717	2	784.352	1567.7	-0.03	-36.05	42.1	1887	1887	MS2	0/0	0	0	2022CarlMaygelband10.raw.mgf
High	A	2	IFAANRPSTFY	10271	Unambiguous	g5008	1	1	g5008		HCD	1	0	1	1	0	0.00572	835	837	2.43	0			191300	2	643.782	1286.56	-0.05	-74.66	42.27	1897	1912	MS2	0/0	0	0	2022CarlMaygelband10.raw.mgf
High	A	2	YTLELEGLK	10295	Unambiguous	g2770	1	1	g2770		HCD	1	0	1	1	0	0.0237	793	748	1.95	0			149000	2	533.25	1065.49	-0.04	-83.59	42.5	1911	1923	MS2	0/0	0	0	2022CarlMaygelband11.raw.mgf
High	A	2	AGGEcLTLDELAQR	10299	Unambiguous	g21574	1	1	g21574	C5(Ethanolyl)	HCD	1	0	1	1	0	0.00107	706	782	3.15	0			31080	2	760.349	1519.69	-0.03	-33.6	42.57	1915	1922	MS2	0/0	0	0	2022CarlMaygelband10.raw.mgf
High	A	2	VLNSYWINQDSTYK	10305	Unambiguous	g14221	1	1	g14221		HCD	1	0	1	1	0	5.41e-05	669	733	3.72	0			123700	2	865.893	1730.78	-0.03	-34.41	42.65	1919	1928	MS2	0/0	0	0	2022CarlMaygelband10.raw.mgf
High	A	2	FALPEEDAVSGLK	10307	Unambiguous	g17547	1	1	g17547		HCD	1	0	1	1	0	0.0243	737	779	1.95	0			101500	2	688.328	1375.65	-0.03	-44.42	44.05	2002	2011	MS2	0/0	0	0	2022CarlMaygelband8.raw.mgf
High	A	2	LGLQALTVSNNYPK	10311	Unambiguous	g5394	1	1	g5394		HCD	1	0	1	1	0	0.00304	721	732	1.39	0			8247	2	759.385	1517.76	-0.03	-45.76	43.02	1941	1941	MS2	0/0	0	0	2022CarlMaygelband10.raw.mgf
High	A	2	AIDETYGSLDAFK	10313	Unambiguous	g17179	1	1	g17179		HCD	1	0	1	1	0	0.00106	799	735	3.4	0			163800	2	715.308	1429.61	-0.04	-53.42	42.78	1927	1940	MS2	0/0	0	0	2022CarlMaygelband10.raw.mgf
High	A	2	FEIWDTAGQER	10325	Unambiguous	g5411|g21246	2	2	g5411;g21246		HCD	1	0	1	1	0	0.00344	733	763	2.24	0			55540	2	676.292	1351.58	-0.03	-37.34	42.42	1906	1914	MS2	0/0	0	0	2022CarlMaygelband9.raw.mgf
High	A	2	LDYVLALK	10332	Unambiguous	g22395	1	1	g22395		HCD	1	0	1	1	0	0.0375	856	905	2.06	0			69550	2	467.759	934.51	-0.03	-54.48	43.12	1947	1969	MS2	0/0	0	0	2022CarlMaygelband10.raw.mgf
High	A	2	VPTANVSVVDLTVR	10334	Unambiguous	g20951	1	1	g20951		HCD	1	0	1	1	0	3.1e-05	787	711	3.48	0			443500	2	735.373	1469.74	-0.05	-63.73	42.5	1911	1920	MS2	0/0	0	0	2022CarlMaygelband8.raw.mgf
High	A	2	VGDIVDVVcNGAIQK	10343	Unambiguous	g22396	1	1	g22396	C9(Ethanolyl)	HCD	1	0	1	1	0.001	0.0772	762	755	1.89	0			3672	2	787.394	1573.78	-0.02	-28.35	43.15	1949	1949	MS2	0/0	0	0	2022CarlMaygelband10.raw.mgf
High	A	2	LVLNISVGESGDR	10345	Unambiguous	g16056	1	1	g16056		HCD	1	0	1	1	0	0.018	822	776	1.73	0			6234	2	679.835	1358.66	-0.03	-47.64	43.17	1950	1950	MS2	0/0	0	0	2022CarlMaygelband10.raw.mgf
High	A	2	LLGSMIEEGGQMTPER	10357	Unambiguous	g16276	1	1	g16276		HCD	1	0	1	1	0	4.58e-06	675	730	1.73	0			6152	2	874.398	1747.79	-0.02	-26.9	43.28	1957	1957	MS2	0/0	0	0	2022CarlMaygelband10.raw.mgf
High	A	2	VQDLTAFIEK	10364	Unambiguous	g13080	1	1	g13080		HCD	1	0	1	1	0	0.0108	892	887	2.09	0			122000	2	582.275	1163.54	-0.04	-75.11	42.97	1938	1945	MS2	0/0	0	0	2022CarlMaygelband9.raw.mgf
High	A	2	DAFLEIEPR	10370	Unambiguous	g2616	1	1	g2616		HCD	1	0	1	1	0	0.0248	938	878	0.89	0			6455	2	545.261	1089.51	-0.02	-39.63	43.38	1963	1963	MS2	0/0	0	0	2022CarlMaygelband10.raw.mgf
High	A	2	QAAVSVVPSASSLVIK	10382	Unambiguous	g3362	1	1	g3362		HCD	1	0	1	1	0	0.0001	727	723	2.44	0			269100	2	778.415	1555.82	-0.04	-53.53	43.58	1974	1990	MS2	0/0	0	0	2022CarlMaygelband10.raw.mgf
High	A	2	LWEAmPAADYLK	10394	Unambiguous	g10036	1	1	g10036	M5(Oxidation)	HCD	1	0	1	1	0	0.0014	744	701	2.7	0			211700	2	712.309	1423.61	-0.04	-58.16	43.73	1983	1996	MS2	0/0	0	0	2022CarlMaygelband10.raw.mgf
High	A	2	VIGEVTLDQVYGGAR	10396	Unambiguous	g23551	1	1	g23551		HCD	1	0	1	1	0	0.000221	756	740	3.36	0			405200	2	788.878	1576.75	-0.04	-52.87	43.13	1948	1956	MS2	0/0	0	0	2022CarlMaygelband7.raw.mgf
High	A	2	HDGAYVQFLR	10400	Unambiguous	g20993	1	1	g20993		HCD	1	0	1	1	0	0.000147	820	844	2.32	0			30070	2	603.275	1205.54	-0.03	-53	43.77	1985	1991	MS2	0/0	0	0	2022CarlMaygelband10.raw.mgf
High	A	2	VIGVSFHPSNNELIR	10414	Unambiguous	g10111	1	1	g10111		HCD	1	0	1	1	0	0.000981	694	698	2.51	0			142200	3	561.292	1681.86	-0.01	-24.32	41.93	1877	1891	MS2	0/0	0	0	2022CarlMaygelband9.raw.mgf
High	A	2	LPASYPTLFEGK	10418	Unambiguous	g13282	1	1	g13282		HCD	1	0	1	1	0	0.000713	769	754	3.01	0			114600	2	661.816	1322.62	-0.04	-56.45	44	1999	2004	MS2	0/0	0	0	2022CarlMaygelband10.raw.mgf
High	A	2	KFLDGIYVSER	10421	Unambiguous	g6908	1	1	g6908		HCD	1	0	1	2	0.001	0.0466	762	723	1.13	1			18710	2	663.826	1326.65	-0.03	-45.3	44	1999	1999	MS2	0/0	0	0	2022CarlMaygelband10.raw.mgf
High	A	2	AALRPLQFVSAR	10424	Unambiguous	g1333	1	1	g1333		HCD	1	0	1	1	0	0.00235	767	787	3.58	0			92080	3	443.584	1328.74	-0.01	-32.15	44.18	2010	2023	MS2	0/0	0	0	2022CarlMaygelband10.raw.mgf
High	A	2	FLDGIYVSER	10428	Unambiguous	g6908	1	1	g6908		HCD	1	0	1	1	0	0.00436	793	757	2.67	0			305200	2	599.766	1198.52	-0.04	-71.66	44.12	2006	2039	MS2	0/0	0	0	2022CarlMaygelband10.raw.mgf
High	A	2	NTTDDAVPNYLTSLK	10473	Unambiguous	g10470	1	1	g10470		HCD	1	0	1	1	0	0.000161	752	740	2.91	0			62750	2	826.386	1651.76	-0.03	-32.49	44.65	2037	2046	MS2	0/0	0	0	2022CarlMaygelband10.raw.mgf
High	A	2	LGALEPITENFGK	10488	Unambiguous	g17908	1	1	g17908		HCD	1	0	1	1	0	0.000305	805	831	2.96	0			302900	2	694.826	1388.64	-0.05	-70.51	44.77	2044	2067	MS2	0/0	0	0	2022CarlMaygelband10.raw.mgf
High	A	2	EDGVTPYVTVWK	10490	Unambiguous	g4750	1	1	g4750		HCD	1	0	1	1	0	0.00152	740	768	2.65	0			89140	2	697.325	1393.64	-0.03	-41.6	44.43	2024	2032	MS2	0/0	0	0	2022CarlMaygelband9.raw.mgf
High	A	2	VVDLLAPYAR	10494	Unambiguous	g23021	1	1	g23021		HCD	1	0	1	1	0	0.0266	967	951	1.8	0			349300	2	558.772	1116.54	-0.05	-93.61	43.95	1996	2012	MS2	0/0	0	0	2022CarlMaygelband7.raw.mgf
High	A	2	QGSTPEQTSVLEESILK	10502	Unambiguous	g9944.2	1	1	g9944.2		HCD	1	0	1	1	0	0.000558	701	712	3.42	0			42400	2	923.452	1845.9	-0.02	-26.01	44.92	2053	2062	MS2	0/0	0	0	2022CarlMaygelband10.raw.mgf
High	A	2	SVQISASDMDAVLR	10511	Unambiguous	g10470	1	1	g10470		HCD	1	0	1	1	0	0.00473	809	796	1.89	0			31750	2	746.349	1491.69	-0.03	-37.28	44.95	2055	2069	MS2	0/0	0	0	2022CarlMaygelband10.raw.mgf
High	A	2	LDSGNFAWGSEAITR	10513	Unambiguous	g10111	1	1	g10111		HCD	1	0	1	1	0	3e-05	727	755	3.63	0			462900	2	812.345	1623.68	-0.05	-57.12	44.63	2036	2053	MS2	0/0	0	0	2022CarlMaygelband9.raw.mgf
High	A	2	VAVLQPTLHPTSEELAIGNVK	10519	Unambiguous	g12358	1	1	g12358		HCD	1	0	1	1	0	0.000124	631	625	3.88	0			149700	3	739.389	2216.15	-0.02	-33.75	45.18	2068	2083	MS2	0/0	0	0	2022CarlMaygelband10.raw.mgf
High	A	2	TGGQWQSGGFFGK	10521	Unambiguous	g20866	1	1	g20866		HCD	1	0	1	1	0	0.00563	752	760	3.46	0			42400	2	678.788	1356.57	-0.03	-47.05	45.32	2076	2082	MS2	0/0	0	0	2022CarlMaygelband10.raw.mgf
High	A	2	LLQLAGVEDAYTSSAGSTK	10525	Unambiguous	g23925	1	1	g23925		HCD	1	0	1	1	0	5.53e-06	702	692	3.41	0			502500	2	955.953	1910.9	-0.04	-37.47	44.7	2040	2052	MS2	0/0	0	0	2022CarlMaygelband9.raw.mgf
High	A	2	TPFLILGNK	10527	Unambiguous	g11889|g12358	2	2	g11889;g12358		HCD	1	0	1	1	0	0.0167	981	1006	2.49	0			82150	2	501.769	1002.53	-0.03	-66.42	45.5	2087	2103	MS2	0/0	0	0	2022CarlMaygelband10.raw.mgf
High	A	2	LLADQLYGIPDR	10529	Unambiguous	g13282	1	1	g13282		HCD	1	0	1	1	0	0.000133	743	751	2.79	0			186900	2	687.331	1373.65	-0.04	-63.8	45.52	2088	2096	MS2	0/0	0	0	2022CarlMaygelband10.raw.mgf
High	A	2	WGEFDFDK	10535	Unambiguous	g10036	1	1	g10036		HCD	1	0	1	1	0	0.0425	468	431	2.01	0			156000	2	522.187	1043.37	-0.04	-75.94	45.53	2089	2110	MS2	0/0	0	0	2022CarlMaygelband10.raw.mgf
High	A	2	SNTQLGPDAVANFVR	10541	Unambiguous	g11652	1	1	g11652		HCD	1	0	1	1	0	0.000728	710	739	2.68	0			25110	2	794.877	1588.75	-0.03	-38.94	45.78	2104	2104	MS2	0/0	0	0	2022CarlMaygelband10.raw.mgf
High	A	2	GVNFEFPQSGASEA	10551	Unambiguous	g1333	1	1	g1333		HCD	1	0	1	1	0	0.0228	662	664	2.89	0			186400	2	720.285	1439.56	-0.04	-55.72	45.72	2100	2116	MS2	0/0	0	0	2022CarlMaygelband10.raw.mgf
High	A	2	SEGGSEVLDTLMK	10561	Unambiguous	g20457	1	1	g20457		HCD	1	0	1	1	0	0.000426	800	758	2.32	0			119200	2	683.297	1365.59	-0.03	-50.82	45.87	2109	2122	MS2	0/0	0	0	2022CarlMaygelband10.raw.mgf
High	A	2	DYEFLIGEK	10578	Unambiguous	g4750	1	1	g4750		HCD	1	0	1	1	0.002	0.151	747	744	1.72	0			22870	2	557.246	1113.48	-0.03	-55.96	46.08	2121	2131	MS2	0/0	0	0	2022CarlMaygelband10.raw.mgf
High	A	2	FTPGNFTNYITR	10591	Unambiguous	g8960	1	1	g8960		HCD	1	0	1	1	0	0.0186	764	805	2.26	0			476600	2	715.81	1430.61	-0.05	-65.98	45.1	2064	2080	MS2	0/0	0	0	2022CarlMaygelband8.raw.mgf
High	A	2	GNVGFVFTNADLK	10619	Unambiguous	g9009	1	1	g9009		HCD	1	0	1	1	0	0.0133	783	755	2.93	0			342200	2	691.316	1381.62	-0.04	-62.32	45.37	2079	2092	MS2	0/0	0	0	2022CarlMaygelband8.raw.mgf
High	A	2	AILEEYFSGR	10633	Unambiguous	g10717	1	1	g10717		HCD	1	0	1	1	0	0.0168	753	695	2.08	0			307900	2	592.756	1184.5	-0.04	-75.78	45.03	2060	2074	MS2	0/0	0	0	2022CarlMaygelband8.raw.mgf
High	A	2	NWGFTPLTR	10646	Unambiguous	g20993	1	1	g20993		HCD	1	0	1	1	0	0.0364	883	890	1.57	0			116100	2	546.245	1091.48	-0.04	-73.93	46.55	2149	2165	MS2	0/0	0	0	2022CarlMaygelband10.raw.mgf
High	A	2	FTQAGSEVSALLGR	10689	Unambiguous	g23021	1	1	g23021		HCD	1	0	1	1	0	0.000578	791	794	3.9	0			833800	2	718.33	1435.65	-0.05	-70.02	45.28	2074	2098	MS2	0/0	0	0	2022CarlMaygelband7.raw.mgf
High	A	2	IINEPTAAAIAYGLDK	10725	Unambiguous	g10558	1	1	g10558		HCD	1	0	1	1	0	3.24e-05	763	710	3.39	0			159800	2	830.439	1659.87	-0.01	-14.26	46.92	2170	2176	MS2	0/0	0	0	2022CarlMaygelband5.raw.mgf
High	A	2	cPFTGLVSIR	10737	Unambiguous	g3142	1	1	g3142	C1(Ethanolyl)	HCD	1	0	1	1	0	0.00461	835	786	2.03	0			48430	2	568.772	1136.54	-0.04	-66.65	47.18	2186	2201	MS2	0/0	0	0	2022CarlMaygelband10.raw.mgf
High	A	2	YSPSQIGGFVLGK	10759	Unambiguous	g7391	1	1	g7391		HCD	1	0	1	1	0	0.00253	687	723	2.53	0			210400	2	676.832	1352.66	-0.03	-46.91	46.78	2163	2171	MS2	0/0	0	0	2022CarlMaygelband6.raw.mgf
High	A	2	VVGFLASQDGEWVNGK	10761	Unambiguous	g9703	1	1	g9703		HCD	1	0	1	1	0	3.29e-05	713	707	3.75	0			155600	2	853.402	1705.8	-0.03	-33.38	46.58	2151	2159	MS2	0/0	0	0	2022CarlMaygelband9.raw.mgf
High	A	2	LLQINNGVFIR	10765	Unambiguous	g19458	1	1	g19458		HCD	1	0	1	1	0	0.00146	839	841	2.39	0			100200	2	643.843	1286.68	-0.04	-61.31	46.55	2149	2156	MS2	0/0	0	0	2022CarlMaygelband9.raw.mgf
High	A	2	FGTTAGQLLSLNTGTDPTK	10769	Unambiguous	g18338	1	1	g18338		HCD	1	0	1	1	0	0.000323	648	677	1.59	0			7574	2	961.472	1921.94	-0.02	-25.79	47.52	2206	2206	MS2	0/0	0	0	2022CarlMaygelband10.raw.mgf
High	A	2	VLIATDLLAR	10774	Unambiguous	g17314	1	1	g17314		HCD	1	0	1	1	0	0.0105	763	772	2.27	0			198900	2	542.796	1084.59	-0.04	-80.19	46.72	2159	2175	MS2	0/0	0	0	2022CarlMaygelband7.raw.mgf
High	A	2	QANENIIIALAGNK	10786	Unambiguous	g5411	1	1	g5411		HCD	1	0	1	1	0	0.00112	724	733	1.19	0			5996	2	734.876	1468.75	-0.03	-45.51	47.68	2216	2216	MS2	0/0	0	0	2022CarlMaygelband10.raw.mgf
High	A	2	AQSLLDSLPGSTLASK	10793	Unambiguous	g20780	1	1	g20780		HCD	1	0	1	1	0	1.5e-05	773	731	2.85	0			429300	2	794.39	1587.77	-0.04	-54.67	47.8	2222	2234	MS2	0/0	0	0	2022CarlMaygelband10.raw.mgf
High	A	2	EPLLASYLK	10804	Unambiguous	g18866	1	1	g18866		HCD	1	0	1	1	0.001	0.0463	928	877	1.29	0			6817	2	517.267	1033.53	-0.03	-64.15	47.92	2229	2229	MS2	0/0	0	0	2022CarlMaygelband10.raw.mgf
High	A	2	AMETLAAVFK	10127	Unambiguous	g17908	1	1	g17908		HCD	1	0	1	1	0	0.0297	739	747	2.09	0			36710	2	540.759	1080.51	-0.03	-61.21	48.05	2237	2241	MS2	0/0	0	0	2022CarlMaygelband10.raw.mgf
High	A	2	IWLDPNEVNEISNANSR	10817	Unambiguous	g18501	1	1	g18501		HCD	1	0	1	1	0	4.01e-05	677	668	3.1	0			185400	2	985.953	1970.9	-0.03	-29.14	47.63	2213	2220	MS2	0/0	0	0	2022CarlMaygelband9.raw.mgf
High	A	2	DISDASVFTEYSVPK	10821	Unambiguous	g20662	1	1	g20662		HCD	1	0	1	1	0	0.000232	744	729	3.7	0			557100	2	829.356	1657.71	-0.05	-54.59	47.98	2233	2249	MS2	0/0	0	0	2022CarlMaygelband11.raw.mgf
High	A	2	cEAVDALYQDMAAR	9489	Unambiguous	g5008	1	1	g5008	C1(Ethanolyl)	HCD	1	0	1	1	0	0.000309	741	755	3.37	0			45330	2	800.337	1599.67	-0.02	-30.15	48.35	2255	2262	MS2	0/0	0	0	2022CarlMaygelband10.raw.mgf
High	A	2	VIPDFmLQGGDFTR	10846	Unambiguous	g12944	1	1	g12944	M6(Oxidation)	HCD	1	0	1	1	0	0.000563	754	722	2.08	0			62330	2	806.368	1611.73	-0.03	-34.57	48.37	2256	2271	MS2	0/0	0	0	2022CarlMaygelband10.raw.mgf
High	A	2	VNYGVSFPVLGK	10852	Unambiguous	g2761	1	1	g2761		HCD	1	0	1	1	0	0.00863	754	761	2.26	0			37130	2	640.321	1279.63	-0.03	-54.54	48.5	2264	2278	MS2	0/0	0	0	2022CarlMaygelband10.raw.mgf
High	A	2	VLAVDLLNPTPAAEAR	10869	Unambiguous	g6028	1	1	g6028		HCD	1	0	1	1	0	2.99e-05	680	713	3.18	0			1551000	2	825.409	1649.81	-0.06	-66.97	48.73	2277	2308	MS2	0/0	0	0	2022CarlMaygelband12.raw.mgf
High	A	2	GEVELIVTSAAPLDNR	10873	Unambiguous	g17908	1	1	g17908		HCD	1	0	1	1	0	0.000365	733	716	2.91	0			19490	2	842.418	1683.83	-0.03	-36.64	48.73	2277	2285	MS2	0/0	0	0	2022CarlMaygelband10.raw.mgf
High	A	2	VPLLPPSLYPASTK	10877	Unambiguous	g543	1	1	g543		HCD	1	0	1	1	0	0.00673	739	742	1.55	0			12960	2	741.9	1482.79	-0.03	-42.55	48.62	2270	2270	MS2	0/0	0	0	2022CarlMaygelband11.raw.mgf
High	A	2	VTGDDILFLSDTK	10887	Unambiguous	g17984	1	1	g17984		HCD	1	0	1	1	0	0.000197	747	704	3.01	0			33500	2	712.334	1423.66	-0.04	-49.81	48.88	2286	2304	MS2	0/0	0	0	2022CarlMaygelband10.raw.mgf
High	A	2	TIEDYNFGTMLR	10893	Unambiguous	g16006	1	1	g16006		HCD	1	0	1	1	0	0.00123	750	833	2.13	0			26190	2	730.313	1459.62	-0.03	-47.74	48.97	2291	2299	MS2	0/0	0	0	2022CarlMaygelband10.raw.mgf
High	A	2	GVIEPTFVDSPLYK	10897	Unambiguous	g4992	1	1	g4992		HCD	1	0	1	1	0	0.00177	748	769	2.74	0			37580	2	782.91	1564.81	-0.01	-8.05	49.05	2296	2301	MS2	0/0	0	0	2022CarlMaygelband4.raw.mgf
High	A	2	NFSTLcTGEmGFGFK	10911	Unambiguous	g14071	1	1	g14071	C6(Ethanolyl); M10(Oxidation)	HCD	1	0	1	1	0	0.00153	712	750	2.02	0			30230	2	849.859	1698.71	-0.02	-23.23	49.2	2305	2313	MS2	0/0	0	0	2022CarlMaygelband10.raw.mgf
High	A	2	FISTAWASASTYR	10913	Unambiguous	g5539	1	1	g5539		HCD	1	0	1	1	0	0.000262	772	780	3.27	0			203600	2	730.844	1460.68	-0.02	-25.33	42.72	1923	1931	MS2	0/0	0	0	2022CarlMaygelband5.raw.mgf
High	A	2	YVYAHFPINVNLEK	10920	Unambiguous	g6908	1	1	g6908		HCD	1	0	1	1	0	0.00717	714	745	2.31	0			76150	3	569.624	1706.86	-0.01	-19.07	49.23	2307	2327	MS2	0/0	0	0	2022CarlMaygelband10.raw.mgf
High	A	2	QIVNVPSFIVR	10924	Unambiguous	g22395	1	1	g22395		HCD	1	0	1	1	0	0.00462	781	804	2.28	0			55190	2	636.329	1271.65	-0.05	-75.06	49.28	2310	2310	MS2	0/0	0	0	2022CarlMaygelband10.raw.mgf
High	A	2	WLSQYV	10926	Unambiguous	g12358	1	1	g12358		HCD	1	0	1	1	0.005	0.218	672	639	1.88	0			15460	1	795.384	795.384	-0.02	-24.08	49.32	2312	2312	MS2	0/0	0	0	2022CarlMaygelband10.raw.mgf
High	A	2	NLTTDSEELADSFR	10928	Unambiguous	g15640	1	1	g15640		HCD	1	0	1	1	0	0.000223	740	738	2.92	0			137000	2	799.334	1597.66	-0.04	-46.06	49.32	2312	2324	MS2	0/0	0	0	2022CarlMaygelband10.raw.mgf
High	A	2	DKVQDLTAFIEK	10936	Unambiguous	g13080	1	1	g13080		HCD	1	0	1	1	0	6.61e-05	812	816	3.23	1			51520	2	703.845	1406.68	-0.04	-50.12	49.45	2319	2334	MS2	0/0	0	0	2022CarlMaygelband10.raw.mgf
High	A	2	AELDALLAmEELSK	10945	Unambiguous	g12358	1	1	g12358	M9(Oxidation)	HCD	1	0	1	1	0	5.66e-05	789	790	3.67	0			74210	2	774.863	1548.72	-0.03	-41.58	49.65	2331	2349	MS2	0/0	0	0	2022CarlMaygelband10.raw.mgf
High	A	2	ASPLSDTIGNFVK	10954	Unambiguous	g597	1	1	g597		HCD	1	0	1	1	0	0.000415	762	741	2.19	0			58570	2	674.833	1348.66	-0.03	-39.05	49.18	2304	2312	MS2	0/0	0	0	2022CarlMaygelband9.raw.mgf
High	A	2	MPSQILWMR	10960	Unambiguous	g18501	1	1	g18501		HCD	1	0	1	1	0	0.00516	806	816	2.35	0			70220	2	581.264	1161.52	-0.04	-60.51	48.8	2281	2298	MS2	0/0	0	0	2022CarlMaygelband9.raw.mgf
High	A	2	GFmPSVAGIIVYR	10966	Unambiguous	g14828	1	1	g14828	M3(Oxidation)	HCD	1	0	1	1	0	0.000759	691	737	2.65	0			614300	2	713.333	1425.66	-0.05	-68.05	49.27	2309	2334	MS2	0/0	0	0	2022CarlMaygelband9.raw.mgf
High	A	2	DSGITWAILGHSER	10984	Unambiguous	g17527	1	1	g17527		HCD	1	0	1	1	0	0.0012	766	705	3.68	0			123300	2	771.358	1541.71	-0.03	-40.48	48.58	2268	2277	MS2	0/0	0	0	2022CarlMaygelband9.raw.mgf
High	A	2	LVSWYDNEWGYSR	11013	Unambiguous	g20951	1	1	g20951		HCD	1	0	1	1	0	0.000696	696	704	2.85	0			619000	2	837.839	1674.67	-0.04	-50.07	49.38	2316	2330	MS2	0/0	0	0	2022CarlMaygelband8.raw.mgf
High	A	2	IVELTEEQLNALVANK	11015	Unambiguous	g7773	1	1	g7773		HCD	1	0	1	1	0	3.72e-05	632	647	4.15	0			472200	2	892.453	1783.9	-0.04	-45.23	50.08	2357	2375	MS2	0/0	0	0	2022CarlMaygelband11.raw.mgf
High	A	2	NIEEARPFEDLTVDDVAAARPDIDQR	11021	Unambiguous	g13148	1	1	g13148		HCD	1	0	1	1	0.003	0.167	484	470	2.18	0			14820	4	739.577	2955.29	-0.04	-53.58	50.55	2384	2384	MS2	0/0	0	0	2022CarlMaygelband10.raw.mgf
High	A	2	NFGIWIR	11028	Unambiguous	g5008	1	1	g5008		HCD	1	0	1	1	0	0.0413	959	952	1.74	0			24090	2	453.232	905.458	-0.02	-45.88	50.38	2374	2391	MS2	0/0	0	0	2022CarlMaygelband10.raw.mgf
High	A	2	LWEAMPAADYLK	10394	Unambiguous	g10036	1	1	g10036		HCD	1	0	1	1	0	0.00054	761	786	2.87	0			253600	2	704.308	1407.61	-0.04	-63.16	50.37	2373	2386	MS2	0/0	0	0	2022CarlMaygelband11.raw.mgf
High	A	2	LPYAYDALEPVISK	11052	Unambiguous	g17876	1	1	g17876		HCD	1	0	1	1	0	6.04e-05	708	754	3.26	0			107800	2	789.892	1578.78	-0.03	-41.5	50.63	2389	2412	MS2	0/0	0	0	2022CarlMaygelband10.raw.mgf
High	A	2	TYVmILDTLR	11054	Unambiguous	g4990	1	1	g4990	M4(Oxidation)	HCD	1	0	1	1	0	0.00542	686	748	2.01	0			18420	2	620.797	1240.59	-0.04	-60.13	50.65	2390	2390	MS2	0/0	0	0	2022CarlMaygelband10.raw.mgf
High	A	2	YTGENQTYALcGFVR	11056	Unambiguous	g4242	1	1	g4242	C11(Ethanolyl)	HCD	1	0	1	1	0	0.00188	709	668	1.89	0			5609	2	883.387	1765.77	-0.03	-31.03	46.38	2139	2139	MS2	0/0	0	0	2022CarlMaygelband12.raw.mgf
High	A	2	GPYSYIAPYLAK	11067	Unambiguous	g14242	1	1	g14242		HCD	1	0	1	1	0	0.0021	787	796	2.99	0			374800	2	671.805	1342.6	-0.05	-75.32	51.72	2453	2471	MS2	0/0	0	0	2022CarlMaygelband10.raw.mgf
High	A	2	SHPFPHAIVAGIER	11071	Unambiguous	g2770	1	1	g2770		HCD	1	0	1	1	0	0.00151	774	772	3.14	0			39720	3	510.938	1530.8	-0.01	-11.22	49.77	2338	2340	MS2	0/0	0	0	2022CarlMaygelband11.raw.mgf
High	A	2	NIQFTVWDVGGQDK	11073	Unambiguous	g11692	1	1	g11692		HCD	1	0	1	1	0	0.000616	782	755	2.25	0			85080	2	803.866	1606.72	-0.03	-38.19	50.97	2409	2416	MS2	0/0	0	0	2022CarlMaygelband11.raw.mgf
High	A	2	LFEIVQNYGYAYK	11107	Unambiguous	g13282	1	1	g13282		HCD	1	0	1	1	0	0.001	699	713	2.44	0			12330	2	804.375	1607.74	-0.03	-41.8	51.55	2443	2443	MS2	0/0	0	0	2022CarlMaygelband10.raw.mgf
High	A	2	AELDALLAmEPLAK	11118	Unambiguous	g11889	1	1	g11889	M9(Oxidation)	HCD	1	0	1	1	0.001	0.0443	738	708	1.11	0			6513	2	750.872	1500.74	-0.03	-40.26	51.62	2447	2447	MS2	0/0	0	0	2022CarlMaygelband10.raw.mgf
High	A	2	TFGELVDLSEVR	11124	Unambiguous	g20866	1	1	g20866		HCD	1	0	1	1	0	0.0022	773	782	3.13	0			153600	2	682.815	1364.62	-0.04	-60.18	51.68	2451	2474	MS2	0/0	0	0	2022CarlMaygelband10.raw.mgf
High	A	2	IIALQDILPPSQR	11134	Unambiguous	g24062	1	1	g24062		HCD	1	0	1	1	0	0.000402	792	749	2.7	0			44240	2	732.399	1463.79	-0.03	-45.39	51.83	2460	2467	MS2	0/0	0	0	2022CarlMaygelband10.raw.mgf
High	A	2	DLGHLAVSFSLPSK	11136	Unambiguous	g6908	1	1	g6908		HCD	1	0	1	1	0	0.00723	756	753	1.1	0			7306	3	490.927	1470.77	-0.01	-19.94	52.22	2482	2482	MS2	0/0	0	0	2022CarlMaygelband10.raw.mgf
High	A	2	VNQAIALLTIGAR	11138	Unambiguous	g12766	1	1	g12766		HCD	1	0	1	1	0	0.0103	751	763	2.03	0			56590	2	670.368	1339.73	-0.04	-57.67	51.9	2464	2471	MS2	0/0	0	0	2022CarlMaygelband10.raw.mgf
High	A	2	ADDDEDDDDIPDLVAGDTFEGK	11160	Unambiguous	g11841	1	1	g11841		HCD	1	0	1	1	0	0.000566	605	552	3.04	0			19210	2	1183.95	2366.9	-0.03	-26.81	52.38	2492	2492	MS2	0/0	0	0	2022CarlMaygelband10.raw.mgf
High	A	2	WITYEELAAQYK	11169	Unambiguous	g16059	1	1	g16059		HCD	1	0	1	1	0	0.00018	731	788	2.55	0			174400	2	757.852	1514.7	-0.03	-37.46	51.25	2425	2437	MS2	0/0	0	0	2022CarlMaygelband7.raw.mgf
High	A	2	LLFLGLDNAGK	11199	Unambiguous	g11889|g12358	2	2	g11889;g12358		HCD	1	0	1	1	0	0.00112	932	917	2.3	0			74320	2	580.794	1160.58	-0.04	-75.16	52.62	2506	2522	MS2	0/0	0	0	2022CarlMaygelband10.raw.mgf
High	A	2	LELFLPDDYPmTPPK	11207	Unambiguous	g17745	1	1	g17745	M11(Oxidation)	HCD	1	0	1	1	0.002	0.127	680	673	1.1	0			5129	2	896.429	1791.85	-0.02	-20.19	52.67	2509	2509	MS2	0/0	0	0	2022CarlMaygelband10.raw.mgf
High	A	2	LDAGSVLLYPLNTESAmK	11216	Unambiguous	g19842	1	1	g19842	M17(Oxidation)	HCD	1	0	1	1	0	0.000157	640	656	3.27	0			224100	2	969.462	1937.92	-0.04	-36.77	52.7	2511	2519	MS2	0/0	0	0	2022CarlMaygelband11.raw.mgf
High	A	2	GAIATDTGAPIMIPVGPGTLGR	11225	Unambiguous	g23021	1	1	g23021		HCD	1	0	1	1	0	5.69e-05	700	614	4.18	0			108500	2	1033.03	2065.05	-0.03	-28.4	52.28	2486	2493	MS2	0/0	0	0	2022CarlMaygelband9.raw.mgf
High	A	2	NASNVEQAFLTMAR	10254	Unambiguous	g20761	1	1	g20761		HCD	1	0	1	1	0	5.68e-05	767	714	4.16	0			70970	2	776.352	1551.7	-0.03	-40.02	53.03	2530	2543	MS2	0/0	0	0	2022CarlMaygelband10.raw.mgf
High	A	2	IVEPFIAYGYPNLK	11264	Unambiguous	g19458	1	1	g19458		HCD	1	0	1	1	0	0.000678	729	758	3	0			909600	2	812.39	1623.77	-0.05	-65.07	52.6	2505	2535	MS2	0/0	0	0	2022CarlMaygelband9.raw.mgf
High	A	2	IDEVYAPFANDDEK	11267	Unambiguous	g21712	1	1	g21712		HCD	1	0	1	1	0	0.00155	722	699	2.2	0			19150	2	813.368	1625.73	0	-2.26	40.12	1770	1770	MS2	0/0	0	0	2022CarlMaygelband5.raw.mgf
High	A	2	TSFFQALGVPTK	11276	Unambiguous	g9009	1	1	g9009		HCD	1	0	1	1	0	0.000247	713	705	3.19	0			269300	2	648.307	1295.61	-0.05	-71.26	52.37	2491	2513	MS2	0/0	0	0	2022CarlMaygelband8.raw.mgf
High	A	2	LPIPAWVDTVK	11290	Unambiguous	g3257	1	1	g3257		HCD	1	0	1	1	0	0.00273	718	760	2.43	0			435300	2	619.801	1238.59	-0.06	-96.72	52.88	2521	2549	MS2	0/0	0	0	2022CarlMaygelband11.raw.mgf
High	A	2	GISELGIYPAVDPLDSK	11297	Unambiguous	g23021	1	1	g23021		HCD	1	0	1	1	0	0.000341	701	712	3.33	0			241800	2	887.439	1773.87	-0.03	-31.6	53.37	2550	2561	MS2	0/0	0	0	2022CarlMaygelband8.raw.mgf
High	A	2	ATLPDLPYDYGALEPSISGK	11315	Unambiguous	g17179	1	1	g17179		HCD	1	0	1	1	0	4.9e-05	646	609	2.21	0			29400	2	1054.01	2107	-0.03	-25.98	54.08	2592	2599	MS2	0/0	0	0	2022CarlMaygelband10.raw.mgf
High	A	2	VIPDFMLQGGDFTR	10846	Unambiguous	g12944	1	1	g12944		HCD	1	0	1	1	0	0.00142	748	716	2.1	0			92120	2	798.365	1595.72	-0.03	-41.24	54.17	2597	2615	MS2	0/0	0	0	2022CarlMaygelband10.raw.mgf
High	A	2	LIPTDFILAAK	11333	Unambiguous	g19373	1	1	g19373		HCD	1	0	1	1	0	0.0109	833	824	1.95	0			59360	2	601.333	1201.66	-0.03	-50.8	53.77	2573	2587	MS2	0/0	0	0	2022CarlMaygelband6.raw.mgf
High	A	2	GAYGSVLFWEDGATR	11335	Unambiguous	g19610	1	1	g19610		HCD	1	0	1	1	0	9.95e-05	757	701	3.32	0			103700	2	814.861	1628.71	-0.03	-34.57	53.45	2555	2571	MS2	0/0	0	0	2022CarlMaygelband9.raw.mgf
High	A	2	TYVMILDTLR	11054	Unambiguous	g4990	1	1	g4990		HCD	1	0	1	1	0	0.00394	734	745	1.77	0			4376	2	612.801	1224.6	-0.04	-57.29	54.32	2606	2606	MS2	0/0	0	0	2022CarlMaygelband10.raw.mgf
High	A	2	LTLLETADLIK	11354	Unambiguous	g12263	1	1	g12263		HCD	1	0	1	1	0	0.00413	855	874	1.9	0			18590	2	615.333	1229.66	-0.04	-61.44	54.53	2618	2635	MS2	0/0	0	0	2022CarlMaygelband10.raw.mgf
High	A	2	EWNIPADWSLK	11358	Unambiguous	g19610	1	1	g19610		HCD	1	0	1	1	0	0.00348	822	775	2.08	0			108800	2	679.804	1358.6	-0.04	-53.41	53.95	2584	2603	MS2	0/0	0	0	2022CarlMaygelband9.raw.mgf
High	A	2	AVLGFGGDVSDMQYLDR	11364	Unambiguous	g6698	1	1	g6698		HCD	1	0	1	1	0	1.28e-05	751	724	2.43	0			13880	2	921.914	1842.82	-0.02	-25.93	53.97	2585	2585	MS2	0/0	0	0	2022CarlMaygelband9.raw.mgf
High	A	2	EALLLVFANK	11368	Unambiguous	g11692	1	1	g11692		HCD	1	0	1	1	0	0.0134	831	877	2.9	0			52720	2	559.297	1117.59	-0.04	-67.78	54.43	2613	2640	MS2	0/0	0	0	2022CarlMaygelband11.raw.mgf
High	A	2	TIINNLFIGVTR	11374	Unambiguous	g6908	1	1	g6908		HCD	1	0	1	1	0	0.00117	857	808	2.83	0			114700	2	680.857	1360.71	-0.04	-65.22	57.52	2794	2815	MS2	0/0	0	0	2022CarlMaygelband10.raw.mgf
High	A	2	mISDPLVLGDETLmTQHFIGQTK	11385	Unambiguous	g10036	1	1	g10036	M1(Oxidation); M14(Oxidation)	HCD	1	0	1	1	0	1.98e-06	579	583	4.92	0			124700	3	869.393	2606.16	-0.04	-46.25	54.7	2628	2648	MS2	0/0	0	0	2022CarlMaygelband10.raw.mgf
High	A	2	INFELFDETVPK	11417	Unambiguous	g12944	1	1	g12944		HCD	1	0	1	1	0	0.000258	740	745	2.85	0			151600	2	726.336	1451.66	-0.04	-53.37	55.12	2653	2678	MS2	0/0	0	0	2022CarlMaygelband10.raw.mgf
High	A	2	VVVAYEPIWAIGTGK	11422	Unambiguous	g17527	1	1	g17527		HCD	1	0	1	1	0	0.000935	765	730	2.96	0			231000	2	801.909	1602.81	-0.04	-48.75	54.53	2618	2642	MS2	0/0	0	0	2022CarlMaygelband9.raw.mgf
High	A	2	QLLEFFYK	11439	Unambiguous	g2529	1	1	g2529		HCD	1	0	1	1	0.001	0.0665	905	922	1.52	0			11000	2	544.263	1087.52	-0.03	-58.01	55.4	2669	2676	MS2	0/0	0	0	2022CarlMaygelband10.raw.mgf
High	A	2	LFVGGLAWHTDDTTLR	11443	Unambiguous	g273	1	1	g273		HCD	1	0	1	1	0	0.00593	697	714	2.44	0			55180	3	601.3	1801.89	-0.01	-20.59	55.77	2691	2706	MS2	0/0	0	0	2022CarlMaygelband10.raw.mgf
High	A	2	VVTVGAFPIGIDPEK	11450	Unambiguous	g17565	1	1	g17565		HCD	1	0	1	1	0	0.000161	766	705	2.71	0			21920	2	771.413	1541.82	-0.02	-25.42	50.7	2393	2393	MS2	0/0	0	0	2022CarlMaygelband6.raw.mgf
High	A	2	DILTDDEIISDSYDLK	11455	Unambiguous	g4750	1	1	g4750		HCD	1	0	1	1	0	1.92e-05	651	687	4.16	0			108800	2	927.92	1854.83	-0.03	-29	55.6	2681	2698	MS2	0/0	0	0	2022CarlMaygelband10.raw.mgf
High	A	2	DISLTDYIQIR	11465	Unambiguous	g12766	1	1	g12766		HCD	1	0	1	1	0	0.00226	775	761	2.03	0			17200	2	668.822	1336.64	-0.04	-56.1	55.78	2692	2699	MS2	0/0	0	0	2022CarlMaygelband10.raw.mgf
High	A	2	VSDPETTLFLIASK	11471	Unambiguous	g19373	1	1	g19373		HCD	1	0	1	1	0	0.000232	786	802	3.38	0			232500	2	760.885	1520.76	-0.03	-38.44	55.03	2648	2661	MS2	0/0	0	0	2022CarlMaygelband7.raw.mgf
High	A	2	EVDDYVDmEVGR	11486	Unambiguous	g2733	1	1	g2733	M8(Oxidation)	HCD	1	0	1	1	0	0.00406	736	708	2.48	0			69660	2	721.785	1442.56	-0.02	-33.5	31.97	1291	1297	MS2	0/0	0	0	2022CarlMaygelband9.raw.mgf
High	A	2	LDAGSVLLYPLNTESAMK	11216	Unambiguous	g19842	1	1	g19842		HCD	1	0	1	1	0	0.000463	648	677	4	0			576200	2	961.463	1921.92	-0.04	-39.6	56.33	2724	2737	MS2	0/0	0	0	2022CarlMaygelband11.raw.mgf
High	A	2	WFFTPLR	11533	Unambiguous	g2770	1	1	g2770		HCD	1	0	1	1	0.007	0.271	738	762	1.19	0			33650	2	483.74	966.474	-0.02	-47.72	56.63	2742	2760	MS2	0/0	0	0	2022CarlMaygelband11.raw.mgf
High	A	2	mISDPLVLGDETLMTQHFIGQTK	11385	Unambiguous	g10036	1	1	g10036	M1(Oxidation)	HCD	1	0	1	1	0	6.52e-05	592	563	5.16	0			237900	3	864.061	2590.17	-0.04	-47.09	59.25	2896	2928	MS2	0/0	0	0	2022CarlMaygelband11.raw.mgf
High	A	2	VYPNAEELFQIYDK	11567	Unambiguous	g11117	1	1	g11117		HCD	1	0	1	1	0.001	0.0731	690	682	1.09	0			6565	2	864.912	1728.82	-0.02	-18.62	57.05	2766	2768	MS2	0/0	0	0	2022CarlMaygelband10.raw.mgf
High	A	2	FWYFLSK	11571	Unambiguous	g5008	1	1	g5008		HCD	1	0	1	1	0	0.0349	947	932	1.57	0			24070	2	495.734	990.461	-0.02	-47.7	57.15	2772	2786	MS2	0/0	0	0	2022CarlMaygelband10.raw.mgf
High	A	2	QELLDNLFEEASK	11585	Unambiguous	g4530	1	1	g4530		HCD	1	0	1	1	0	0.000379	746	748	3.42	0			124600	2	768.349	1535.69	-0.03	-44.55	56.42	2729	2744	MS2	0/0	0	0	2022CarlMaygelband9.raw.mgf
High	A	2	ALDLEFPAAPMLGTNR	5475	Unambiguous	g17870	1	1	g17870		HCD	1	0	1	1	0	0.00237	725	761	2.76	0			30310	2	858.442	1715.88	0	-1.65	57.55	2796	2803	MS2	0/0	0	0	2022CarlMaygelband4.raw.mgf
High	A	2	QFFVPIEPYLK	11625	Unambiguous	g14242	1	1	g14242		HCD	1	0	1	1	0	0.00181	731	709	2.06	0			473600	2	690.829	1380.65	-0.05	-76.58	57.65	2802	2825	MS2	0/0	0	0	2022CarlMaygelband10.raw.mgf
High	A	2	GFMPSVAGIIVYR	10966	Unambiguous	g14828	1	1	g14828		HCD	1	0	1	1	0	0.000927	755	778	2.56	0			158700	2	705.343	1409.68	-0.04	-58.54	56.88	2757	2781	MS2	0/0	0	0	2022CarlMaygelband9.raw.mgf
High	A	2	VHLVAIDIFTGK	11635	Unambiguous	g19733	1	1	g19733		HCD	1	0	1	1	0	0.000293	767	777	1.6	0			9810	2	656.847	1312.69	-0.04	-58.21	57.8	2811	2811	MS2	0/0	0	0	2022CarlMaygelband10.raw.mgf
High	A	2	IVASIYDTAPLLGDIAK	11644	Unambiguous	g6271	1	1	g6271		HCD	1	0	1	1	0	0.000163	745	753	3.03	0			125000	2	880.454	1759.9	-0.04	-47.86	57.92	2817	2829	MS2	0/0	0	0	2022CarlMaygelband10.raw.mgf
High	A	2	VNIGQIILSVR	11652	Unambiguous	g20993	1	1	g20993		HCD	1	0	1	1	0	0.000918	707	682	2.81	0			101100	2	606.334	1211.66	-0.04	-70.52	58.15	2831	2852	MS2	0/0	0	0	2022CarlMaygelband10.raw.mgf
High	A	2	MDPDGMVILLNYR	11692	Unambiguous	g4750	1	1	g4750		HCD	1	0	1	1	0	0.0144	691	709	0.73	0			5876	2	768.852	1536.7	-0.03	-38.08	58.48	2851	2851	MS2	0/0	0	0	2022CarlMaygelband10.raw.mgf
High	A	2	TFTPEEISSMILTK	11698	Unambiguous	g10558	1	1	g10558		HCD	1	0	1	1	0	0.00199	704	704	3.1	0			28490	3	532.939	1596.8	-0.01	-9.85	58.32	2841	2850	MS2	0/0	0	0	2022CarlMaygelband6.raw.mgf
High	A	2	DLEQLSALGHFLK	11716	Unambiguous	g19010	1	1	g19010		HCD	1	0	1	1	0	0.00203	756	753	1.21	0			7004	2	735.861	1470.71	-0.04	-55.14	58.63	2860	2867	MS2	0/0	0	0	2022CarlMaygelband10.raw.mgf
High	A	2	HIDFALTSPFGGGRPGR	11720	Unambiguous	g22395	1	1	g22395		HCD	1	0	1	1	0	0.0082	706	738	3.03	0			44860	3	595.638	1784.9	-0.01	-10.65	60.85	2990	3014	MS2	0/0	0	0	2022CarlMaygelband10.raw.mgf
High	A	2	YFPTQALNFAFR	11769	Unambiguous	g14828	1	1	g14828		HCD	1	0	1	1	0	0.00228	806	816	1.92	0			447500	2	737.83	1474.65	-0.05	-63.86	58.22	2835	2866	MS2	0/0	0	0	2022CarlMaygelband9.raw.mgf
High	A	2	IAWTVLFR	11771	Unambiguous	g17779	1	1	g17779		HCD	1	0	1	1	0	0.0185	867	837	1.76	0			27420	2	503.27	1005.53	-0.03	-54.32	59.3	2899	2921	MS2	0/0	0	0	2022CarlMaygelband10.raw.mgf
High	A	2	QASNFLWPFK	11774	Unambiguous	g19458	1	1	g19458		HCD	1	0	1	1	0	0.00547	745	759	2.12	0			95270	2	619.279	1237.55	-0.04	-70.08	58.15	2831	2849	MS2	0/0	0	0	2022CarlMaygelband9.raw.mgf
High	A	2	AISPQTMANLVSSSLYER	11799	Unambiguous	g5394	1	1	g5394		HCD	1	0	1	1	0	5.65e-06	635	683	1.49	0			7504	2	983.974	1966.94	-0.02	-24.8	59.6	2916	2916	MS2	0/0	0	0	2022CarlMaygelband10.raw.mgf
High	A	2	NLSFETIAAELGR	11801	Unambiguous	g13282	1	1	g13282		HCD	1	0	1	1	0	0.000318	753	803	2.47	0			46180	2	710.838	1420.67	-0.04	-51.96	59.65	2919	2936	MS2	0/0	0	0	2022CarlMaygelband10.raw.mgf
High	A	2	AELDALLAMEPLAK	11118	Unambiguous	g11889	1	1	g11889		HCD	1	0	1	1	0	0.000302	745	747	2.66	0			20060	2	742.87	1484.73	-0.04	-47.73	59.82	2929	2937	MS2	0/0	0	0	2022CarlMaygelband10.raw.mgf
High	A	2	VLDLLAYMAK	11817	Unambiguous	g20951	1	1	g20951		HCD	1	0	1	1	0	0.00803	837	787	2.59	0			72040	2	568.782	1136.56	-0.04	-72.51	58.62	2859	2882	MS2	0/0	0	0	2022CarlMaygelband8.raw.mgf
High	A	2	ALVDIGYLSDSPEDFLKPDAPATTWK	11825	Unambiguous	g1787	1	1	g1787		HCD	1	0	1	1	0	0.000102	496	518	3.62	0			15930	3	950.434	2849.29	-0.05	-47.79	61.6	3034	3043	MS2	0/0	0	0	2022CarlMaygelband7.raw.mgf
High	A	2	EILEGLLVGTLK	11827	Unambiguous	g22993	1	1	g22993		HCD	1	0	1	1	0	0.000729	783	780	2.38	0			34530	2	642.855	1284.7	-0.04	-58.67	59.77	2926	2935	MS2	0/0	0	0	2022CarlMaygelband11.raw.mgf
High	A	2	QAVSLAGDNLTVEGLTEAFGK	11833	Unambiguous	g10670	1	1	g10670		HCD	1	0	1	1	0	6.58e-06	624	648	4.1	0			83760	2	1060.52	2120.03	-0.03	-26.88	59.5	2911	2919	MS2	0/0	0	0	2022CarlMaygelband9.raw.mgf
High	A	2	TIDVINPATEEPFAK	11858	Unambiguous	g9547	1	1	g9547		HCD	1	0	1	1	0	6.24e-05	775	762	2.98	0			67540	2	822.907	1644.81	-0.02	-25.28	43.75	1984	1992	MS2	0/0	0	0	2022CarlMaygelband7.raw.mgf
High	A	2	NFLLLLAEHNR	11869	Unambiguous	g17908	1	1	g17908		HCD	1	0	1	1	0	0.00143	751	763	2.02	0			23900	2	670.342	1339.68	-0.04	-53.18	60.15	2949	2957	MS2	0/0	0	0	2022CarlMaygelband10.raw.mgf
High	A	2	VSGVAFFPFQLGAQGK	11873	Unambiguous	g14242	1	1	g14242		HCD	1	0	1	1	0	0.00059	695	681	2.96	0			857200	2	826.893	1652.78	-0.05	-61.4	60.23	2954	2984	MS2	0/0	0	0	2022CarlMaygelband10.raw.mgf
High	A	2	SIPLDEIIEIAR	11886	Unambiguous	g3362	1	1	g3362		HCD	1	0	1	1	0	0.00261	728	735	1.89	0			366100	2	684.84	1368.67	-0.05	-73.25	60.33	2960	2991	MS2	0/0	0	0	2022CarlMaygelband11.raw.mgf
High	A	2	LNVQPIQAIEEVNMFK	11905	Unambiguous	g11841	1	1	g11841		HCD	1	0	1	1	0	9.96e-05	697	676	2.46	0			31370	2	936.973	1872.94	-0.03	-27.02	60.83	2989	2998	MS2	0/0	0	0	2022CarlMaygelband10.raw.mgf
High	A	2	MISDPLVLGDETLMTQHFIGQTK	11385	Unambiguous	g10036	1	1	g10036		HCD	1	0	1	1	0	2e-06	559	545	5.33	0			321300	3	858.731	2574.18	-0.04	-45.59	61.2	3011	3046	MS2	0/0	0	0	2022CarlMaygelband11.raw.mgf
High	A	2	AELDALLAMEELSK	10945	Unambiguous	g12358	1	1	g12358		HCD	1	0	1	1	0	0.000121	817	815	3.48	0			51840	2	766.865	1532.72	-0.03	-41.88	61.57	3032	3049	MS2	0/0	0	0	2022CarlMaygelband10.raw.mgf
High	A	2	FDLGALLGLHGESTTDESGQK	11957	Unambiguous	g5877	1	1	g5877		HCD	1	0	1	1	0	0.000205	631	646	3.88	0			127700	3	725.672	2175	-0.02	-25.23	60.5	2969	3013	MS2	0/0	0	0	2022CarlMaygelband9.raw.mgf
High	A	2	YTNPLLIQSIIPLK	11978	Unambiguous	g18256	1	1	g18256		HCD	1	0	1	1	0	7.14e-05	716	684	3.27	0			49130	2	806.956	1612.9	-0.03	-39.23	62.02	3059	3075	MS2	0/0	0	0	2022CarlMaygelband10.raw.mgf
High	A	2	FGDGIMSAISFSTK	11984	Unambiguous	g13282	1	1	g13282		HCD	1	0	1	1	0	0.000348	771	780	1.27	0			8928	2	730.831	1460.65	-0.03	-37.77	62.03	3060	3069	MS2	0/0	0	0	2022CarlMaygelband10.raw.mgf
High	A	2	EFADSLGIPFLETSAK	12000	Unambiguous	g20761	1	1	g20761		HCD	1	0	1	1	0	7.74e-05	695	683	3.53	0			211300	2	862.911	1724.81	-0.03	-34.61	62.18	3068	3096	MS2	0/0	0	0	2022CarlMaygelband10.raw.mgf
High	A	2	VPMGQLSEDmAK	12025	Unambiguous	g7350	1	1	g7350	M10(Oxidation)	HCD	1	0	1	1	0.003	0.166	823	833	0.98	0			20660	2	661.29	1321.57	-0.02	-29.88	25.05	884	884	MS2	0/0	0	0	2022CarlMaygelband8.raw.mgf
High	A	2	SLGFDTIPVNVIAVAQQQVQDRPR	12053	Unambiguous	g19818	1	1	g19818		HCD	1	0	1	1	0	0.00051	567	570	3.41	0			295900	3	884.433	2651.28	-0.05	-53.75	62.85	3108	3142	MS2	0/0	0	0	2022CarlMaygelband11.raw.mgf
High	A	2	FVLLSYPLTLASGR	12055	Unambiguous	g6116	1	1	g6116		HCD	1	0	1	1	0.005	0.216	691	710	1.45	0			10590	2	768.907	1536.81	-0.04	-46.89	63.1	3122	3132	MS2	0/0	0	0	2022CarlMaygelband12.raw.mgf
High	A	2	LQLWTDEAVFEDPITVAR	12071	Unambiguous	g19790	1	1	g19790		HCD	1	0	1	1	0	3.14e-05	623	591	2.31	0			13780	2	1052.01	2103.01	-0.03	-29.42	63.13	3124	3132	MS2	0/0	0	0	2022CarlMaygelband10.raw.mgf
High	A	2	VLNDVIEESIQNLTR	12096	Unambiguous	g18564	1	1	g18564		HCD	1	0	1	1	0	0.00106	727	693	0.74	0			5281	2	871.935	1742.86	-0.03	-37.91	63.35	3137	3137	MS2	0/0	0	0	2022CarlMaygelband10.raw.mgf
High	A	2	ELEAFDGYLFGIPTR	12100	Unambiguous	g20866	1	1	g20866		HCD	1	0	1	1	0	0.000211	732	725	3.03	0			121400	2	864.404	1727.8	-0.03	-36.96	63.38	3139	3153	MS2	0/0	0	0	2022CarlMaygelband10.raw.mgf
High	A	2	VENVVEFFPTQIHGWMAAR	12110	Unambiguous	g3191	1	1	g3191		HCD	1	0	1	1	0	0.00043	600	614	2.82	0			43540	3	744.36	2231.07	-0.01	-18.61	62.3	3075	3096	MS2	0/0	0	0	2022CarlMaygelband9.raw.mgf
High	A	2	ATFQAVSNTYGFLTPNLWK	12114	Unambiguous	g23925	1	1	g23925		HCD	1	0	1	1	0	5.73e-05	652	593	3.02	0			77510	2	1079.52	2158.04	-0.03	-26.19	62.95	3114	3136	MS2	0/0	0	0	2022CarlMaygelband9.raw.mgf
High	A	2	KGAAAGTSTPAETTSK	12126	Unambiguous	g12248	1	1	g12248		HCD	1	0	1	1	0.002	0.103	784	810	1.87	1			10540	3	493.255	1477.75	0	1.09	16.7	393	393	MS2	0/0	0	0	2022CarlMaygelband6.raw.mgf
High	A	2	VVGLFDDEEIGSLLR	12131	Unambiguous	g22734	1	1	g22734		HCD	1	0	1	1	0	5.44e-05	742	758	2.2	0			26930	2	831.411	1661.81	-0.03	-36.03	63.32	3135	3152	MS2	0/0	0	0	2022CarlMaygelband9.raw.mgf
High	A	2	SVLEDWLGFK	12140	Unambiguous	g75	1	1	g75		HCD	1	0	1	1	0	0.0031	769	773	1.43	0			13680	2	597.277	1193.55	-0.04	-60.71	63.87	3167	3178	MS2	0/0	0	0	2022CarlMaygelband10.raw.mgf
High	A	2	DTIGLDFDGMIADIK	12158	Unambiguous	g19004	1	1	g19004		HCD	1	0	1	1	0.002	0.135	729	758	0.49	0			5689	2	812.381	1623.75	-0.02	-24.18	64.12	3182	3189	MS2	0/0	0	0	2022CarlMaygelband10.raw.mgf
High	A	2	SAEFLLGLLK	12160	Unambiguous	g23773	1	1	g23773		HCD	1	0	1	1	0	0.00796	930	836	1.93	0			24670	2	545.794	1090.58	-0.04	-64.98	64.25	3190	3206	MS2	0/0	0	0	2022CarlMaygelband11.raw.mgf
High	A	2	LIYDLADQGGEITSLR	12163	Unambiguous	g15312	1	1	g15312		HCD	1	0	1	1	0	0.000385	695	735	2.91	0			18350	2	882.447	1763.89	-0.02	-17.26	49.38	2316	2316	MS2	0/0	0	0	2022CarlMaygelband6.raw.mgf
High	A	2	KELDDFVAEIGNI	12187	Unambiguous	g23324	1	1	g23324		HCD	1	0	1	1	0	0.00336	764	783	2.65	1			16730	2	731.842	1462.68	-0.03	-44.82	64.55	3208	3222	MS2	0/0	0	0	2022CarlMaygelband10.raw.mgf
High	A	2	HTATEGLLWLVR	12232	Unambiguous	g15640	1	1	g15640		HCD	1	0	1	1	0.001	0.0481	737	714	1.34	0			7032	2	698.354	1395.7	-0.04	-53.1	64.92	3229	3237	MS2	0/0	0	0	2022CarlMaygelband10.raw.mgf
High	A	2	AVLPLLLSTLK	12240	Unambiguous	g2989	1	1	g2989		HCD	1	0	1	1	0	0.0052	783	752	1.23	0			5850	2	584.344	1167.68	-0.05	-77.74	65.02	3235	3244	MS2	0/0	0	0	2022CarlMaygelband10.raw.mgf
High	A	2	ANVSQVDEIVSMFEQAK	6059	Unambiguous	g9703	1	1	g9703		HCD	1	0	1	1	0	3.23e-05	702	686	4.49	0			80710	2	947.964	1894.92	0	-0.24	65.45	3261	3272	MS2	0/0	0	0	2022CarlMaygelband4.raw.mgf
High	A	2	FGPLVLQVYGAFDK	12318	Unambiguous	g7293	1	1	g7293		HCD	1	0	1	1	0	5.02e-05	677	702	2.99	0			39380	2	777.387	1553.77	-0.03	-44.81	64.9	3228	3251	MS2	0/0	0	0	2022CarlMaygelband9.raw.mgf
High	A	2	GADVVVNYANSAEAAQQVVDEIVK	12352	Unambiguous	g9703	1	1	g9703		HCD	1	0	1	1	0	7.89e-05	554	565	4.82	0			56510	3	830.403	2489.2	-0.02	-22.68	66	3293	3302	MS2	0/0	0	0	2022CarlMaygelband5.raw.mgf
High	A	2	NIAGVETSSVYSLNLLQLAPGGHLGR	12385	Unambiguous	g2012	1	1	g2012		HCD	1	0	1	1	0	5.81e-07	544	557	4.13	0			50560	3	889.436	2666.29	-0.04	-49.52	63.77	3162	3184	MS2	0/0	0	0	2022CarlMaygelband8.raw.mgf
High	A	2	AITTADAQQYAQEAGLLFFETSAK	12389	Unambiguous	g5411	1	1	g5411		HCD	1	0	1	1	0.005	0.207	559	545	0.49	0			4709	3	858.729	2574.17	-0.03	-38.41	66.23	3307	3307	MS2	0/0	0	0	2022CarlMaygelband10.raw.mgf
High	A	2	KSLTPGTVLILLAGR	12401	Unambiguous	g18866	1	1	g18866		HCD	1	0	1	1	0	0.0274	736	691	0.49	1			2177	3	513.65	1538.94	-0.01	-17.85	66.5	3322	3322	MS2	0/0	0	0	2022CarlMaygelband10.raw.mgf
High	A	2	GIDLDQLLDLSSEQLR	12403	Unambiguous	g7410	1	1	g7410		HCD	1	0	1	1	0	5.51e-06	671	669	3.35	0			128600	2	907.947	1814.89	-0.03	-34.36	66.58	3327	3350	MS2	0/0	0	0	2022CarlMaygelband10.raw.mgf
High	A	2	GIEAAGGSATLFQLPETLPAEVLAK	12418	Unambiguous	g20866	1	1	g20866		HCD	1	0	1	1	0	0.00112	567	586	3.28	0			37560	3	828.417	2483.24	-0.03	-41.29	66.8	3340	3348	MS2	0/0	0	0	2022CarlMaygelband10.raw.mgf
High	A	2	SLTPGTVLILLAGR	12420	Unambiguous	g18866	1	1	g18866		HCD	1	0	1	1	0	0.000966	750	770	2.46	0			161600	2	705.897	1410.79	-0.04	-58.26	66.9	3346	3367	MS2	0/0	0	0	2022CarlMaygelband10.raw.mgf
High	A	2	DFTYTSLAGSYTPIAEILK	12437	Unambiguous	g3649	1	1	g3649		HCD	1	0	1	1	0.001	0.0506	572	579	0.49	0			3667	2	1045.51	2090.01	-0.03	-27.35	67.22	3364	3364	MS2	0/0	0	0	2022CarlMaygelband10.raw.mgf
High	A	2	KPNVmGmPPFVVDFLmGGVSAAVSK	12441	Unambiguous	g14828	1	1	g14828	M5(Oxidation); M7(Oxidation); M16(Oxidation)	HCD	1	0	1	1	0	1.83e-05	539	551	4.43	0			42980	3	876.066	2626.18	-0.04	-47.3	67.3	3369	3392	MS2	0/0	0	0	2022CarlMaygelband10.raw.mgf
High	A	2	LGTPDFPIVTLDTSLIPR	12451	Unambiguous	g13282	1	1	g13282		HCD	1	0	1	1	0	1.26e-05	665	651	2.74	0			40410	2	978.019	1955.03	-0.03	-28.18	67.43	3377	3403	MS2	0/0	0	0	2022CarlMaygelband10.raw.mgf
High	A	2	SLFAGYIQDDIEADGLEELYQDAHK	12461	Unambiguous	g2474	1	1	g2474		HCD	1	0	1	1	0	2.82e-06	527	544	4.78	0			57220	3	947.394	2840.17	-0.05	-55.43	67.67	3391	3420	MS2	0/0	0	0	2022CarlMaygelband10.raw.mgf
High	A	2	AALTPADLGILNPWLR	12466	Unambiguous	g4050	1	1	g4050		HCD	1	0	1	1	0	0.000521	729	711	2.67	0			28210	2	860.961	1720.91	-0.03	-35.34	67.1	3358	3371	MS2	0/0	0	0	2022CarlMaygelband9.raw.mgf
High	A	2	WGEFDFDKIFEAGR	12489	Unambiguous	g10036	1	1	g10036		HCD	1	0	1	1	0	0.00449	743	702	2.75	1			46150	3	572.93	1716.77	-0.01	-15.67	67.83	3401	3421	MS2	0/0	0	0	2022CarlMaygelband11.raw.mgf
High	A	2	TLNDPKELEAFDGYLFGIPTR	12493	Unambiguous	g20866	1	1	g20866		HCD	1	0	1	1	0.001	0.049	598	614	0.96	1			3258	3	799.388	2396.15	-0.02	-27.05	68.13	3418	3418	MS2	0/0	0	0	2022CarlMaygelband10.raw.mgf
High	A	2	KGIEAAGGSATLFQLPETLPAEVLAK	12524	Unambiguous	g20866	1	1	g20866		HCD	1	0	1	1	0.002	0.143	530	532	1.31	1			9966	3	871.103	2611.29	-0.05	-53.63	68.73	3454	3462	MS2	0/0	0	0	2022CarlMaygelband10.raw.mgf
High	A	2	DmIVVPEMIGSVVAVYSGK	12574	Unambiguous	g7410	1	1	g7410	M2(Oxidation)	HCD	1	0	1	1	0	0.000122	713	666	2.65	0			38420	2	1005.49	2009.98	-0.03	-25.67	68.53	3442	3467	MS2	0/0	0	0	2022CarlMaygelband11.raw.mgf
High	A	2	VVLLNNLDQGVLLVTGPFK	12586	Unambiguous	g18866	1	1	g18866		HCD	1	0	1	1	0	1.23e-05	621	675	3.44	0			43170	2	1020.07	2039.13	-0.03	-29.09	68.93	3465	3481	MS2	0/0	0	0	2022CarlMaygelband10.raw.mgf
High	A	2	RGADVVVNYANSAEAAQQVVDEIVK	12593	Unambiguous	g9703	1	1	g9703		HCD	1	0	1	1	0	4.41e-08	539	536	7.13	1			57480	3	882.433	2645.28	-0.02	-26.07	69.15	3478	3497	MS2	0/0	0	0	2022CarlMaygelband5.raw.mgf
High	A	2	TVFIQELINNIAK	12645	Unambiguous	g23021	1	1	g23021		HCD	1	0	1	1	0	0.000185	795	790	3.27	0			135800	2	751.899	1502.79	-0.03	-44.48	69.08	3474	3491	MS2	0/0	0	0	2022CarlMaygelband7.raw.mgf
High	A	2	IILMSSIAAGLLGVK	12647	Unambiguous	g4886	1	1	g4886		HCD	1	0	1	1	0	0.000963	762	707	3.08	0			53560	2	743.421	1485.83	-0.04	-49.51	70.07	3532	3544	MS2	0/0	0	0	2022CarlMaygelband9.raw.mgf
High	A	2	DYFPEVSGIVFLVDSK	12661	Unambiguous	g11889|g12358	2	2	g11889;g12358		HCD	1	0	1	1	0	0.00293	671	669	2.58	0			17570	2	907.935	1814.86	-0.03	-31.93	70.38	3551	3560	MS2	0/0	0	0	2022CarlMaygelband10.raw.mgf
High	A	2	FSNLLLGAGLNmFEVTTLGQPLEVTK	12683	Unambiguous	g23547	1	1	g23547	M12(Oxidation)	HCD	1	0	1	1	0	0.0187	486	453	0.72	0			9227	3	936.775	2808.31	-0.06	-61.83	70.65	3566	3574	MS2	0/0	0	0	2022CarlMaygelband10.raw.mgf
High	A	2	TIVGSVLDLFAGRPSLEK	12695	Unambiguous	g19790	1	1	g19790		HCD	1	0	1	1	0	0.0127	697	639	1.1	0			8733	3	634.685	1902.04	-0.01	-15.24	71.1	3593	3601	MS2	0/0	0	0	2022CarlMaygelband10.raw.mgf
High	A	2	TALTDASGVASLLGTTEVSIVEAEEK	12698	Unambiguous	g6474	1	1	g6474		HCD	1	0	1	1	0	1.66e-05	582	559	5.29	0			79030	3	864.412	2591.22	-0.04	-41.52	70.52	3559	3575	MS2	0/0	0	0	2022CarlMaygelband7.raw.mgf
High	A	2	VLGVMALLDEEETDWK	12709	Unambiguous	g271	1	1	g271		HCD	1	0	1	1	0	5.9e-05	720	660	3.51	0			117500	2	924.431	1847.85	-0.03	-29.6	70.48	3557	3582	MS2	0/0	0	0	2022CarlMaygelband9.raw.mgf
High	A	2	VSVLGAAGGIGQPLSLLLK	12711	Unambiguous	g4992	1	1	g4992		HCD	1	0	1	1	0	1.15e-06	682	700	4.05	0			88530	2	897.019	1793.03	-0.03	-32.54	69.9	3522	3539	MS2	0/0	0	0	2022CarlMaygelband9.raw.mgf
High	A	2	ELTELVPGILNQLGPDSLASLR	12715	Unambiguous	g11841	1	1	g11841		HCD	1	0	1	1	0	0.00694	547	563	1.55	0			16460	3	779.074	2335.21	-0.03	-33.54	71.22	3600	3615	MS2	0/0	0	0	2022CarlMaygelband10.raw.mgf
High	A	2	LDPNTEVVLSPPSLYLLLAR	12777	Unambiguous	g17527	1	1	g17527		HCD	1	0	1	1	0	0.000947	567	609	3.33	0			45960	3	737.402	2210.19	-0.02	-23.48	71.13	3595	3627	MS2	0/0	0	0	2022CarlMaygelband9.raw.mgf
High	A	2	AVDPTAIVAAINALTK	12835	Unambiguous	g6076	1	1	g6076		HCD	1	0	1	1	0	3.78e-06	769	734	3.66	0			64860	2	784.419	1567.83	-0.04	-47.09	72.25	3661	3675	MS2	0/0	0	0	2022CarlMaygelband11.raw.mgf
High	A	2	NFLETVELQIGLK	12839	Unambiguous	g1257	1	1	g1257		HCD	1	0	1	1	0	0.00586	763	753	0.99	0			5853	2	752.384	1503.76	-0.04	-54.19	72.03	3648	3656	MS2	0/0	0	0	2022CarlMaygelband9.raw.mgf
High	A	2	SNPDLENLLFDDFFNK	12867	Unambiguous	g10802	1	1	g10802		HCD	1	0	1	1	0	9.22e-05	679	699	4.09	0			582900	2	964.43	1927.85	-0.03	-27.95	71.95	3643	3673	MS2	0/0	0	0	2022CarlMaygelband7.raw.mgf
High	A	2	LWTIIEDISIPIISQHAGEDTAK	12889	Unambiguous	g19610	1	1	g19610		HCD	1	0	1	1	0	7.25e-05	562	564	3.99	0			55710	3	850.75	2550.23	-0.04	-43.59	71.72	3629	3657	MS2	0/0	0	0	2022CarlMaygelband9.raw.mgf
High	A	2	SIAEcLAEELINAAK	12897	Unambiguous	g12766	1	1	g12766	C5(Ethanolyl)	HCD	1	0	1	1	0	0.000147	730	695	2.79	0			12360	2	809.889	1618.77	-0.03	-40.66	72.87	3697	3704	MS2	0/0	0	0	2022CarlMaygelband10.raw.mgf
High	A	2	AmSILNSFVNDIFER	12949	Unambiguous	g12826	1	1	g12826	M2(Oxidation)	HCD	1	0	1	1	0	7.89e-05	759	739	3.43	0			611200	2	886.401	1771.8	-0.04	-41.1	72.93	3701	3732	MS2	0/0	0	0	2022CarlMaygelband11.raw.mgf
High	A	2	HLYSLTAGDEIHALVFSPNR	12963	Unambiguous	g5759	1	1	g5759		HCD	1	0	1	9	0	0.02	608	635	0.24	0			4559	3	747.372	2240.1	-0.02	-20.43	73.62	3741	3748	MS2	0/0	0	0	2022CarlMaygelband10.raw.mgf
High	A	2	LIAQVVSSITASLR	13005	Unambiguous	g11964	1	1	g11964		HCD	1	0	1	1	0	0.000144	761	793	3.04	0			21820	2	729.407	1457.81	-0.03	-42.52	72.73	3689	3696	MS2	0/0	0	0	2022CarlMaygelband7.raw.mgf
High	A	2	NDGFGAFYAGFGPILFK	13019	Unambiguous	g11543	1	1	g11543		HCD	1	0	1	1	0	0.000506	697	692	3.15	0			109900	2	910.929	1820.85	-0.03	-27.84	73.08	3710	3735	MS2	0/0	0	0	2022CarlMaygelband8.raw.mgf
High	A	2	TLTAVHDSILHDLVYPVEIVGK	13049	Unambiguous	g1333	1	1	g1333		HCD	1	0	1	1	0	1.22e-05	623	610	3.7	0			15670	3	807.083	2419.23	-0.03	-37.26	77.05	3943	3944	MS2	0/0	0	0	2022CarlMaygelband10.raw.mgf
High	A	2	DMIVVPEMIGSVVAVYSGK	12574	Unambiguous	g7410	1	1	g7410		HCD	1	0	1	1	0	0.000126	669	684	3.02	0			59260	2	997.493	1993.98	-0.03	-27.74	74.83	3812	3840	MS2	0/0	0	0	2022CarlMaygelband11.raw.mgf
High	A	2	GALIVEQGSGITADLVSEIATLK	13096	Unambiguous	g9956	1	1	g9956		HCD	1	0	1	1	0	0.000532	621	535	3.86	0			98480	3	762.407	2285.21	-0.02	-23.65	74.47	3791	3822	MS2	0/0	0	0	2022CarlMaygelband7.raw.mgf
High	A	2	GVLDSFLIEITR	13179	Unambiguous	g10802	1	1	g10802		HCD	1	0	1	1	0	0.000414	829	810	3.13	0			400300	2	681.836	1362.66	-0.05	-72.38	75.05	3825	3850	MS2	0/0	0	0	2022CarlMaygelband7.raw.mgf
High	A	2	TLSSASSTTVEIDSLFDGEDFTATITR	13214	Unambiguous	g2928	1	1	g2928		HCD	1	0	1	1	0	0.00485	456	490	2.14	0			34010	3	955.434	2864.29	-0.03	-27.91	80.85	4166	4175	MS2	0/0	0	0	2022CarlMaygelband6.raw.mgf
High	A	2	QSPSEIETSIANALYDLESNIPDmK	13249	Unambiguous	g1333	1	1	g1333	M24(Oxidation)	HCD	1	0	1	1	0	0.00275	536	536	1.89	0			9879	3	927.728	2781.17	-0.05	-52.13	77.97	3997	3998	MS2	0/0	0	0	2022CarlMaygelband10.raw.mgf
High	A	2	KPNVMGmPPFVVDFLmGGVSAAVSK	12441	Unambiguous	g14828	1	1	g14828	M7(Oxidation); M16(Oxidation)	HCD	1	0	1	1	0	0.000182	566	578	4.12	0			61340	3	870.733	2610.18	-0.04	-49.35	76.67	3920	3942	MS2	0/0	0	0	2022CarlMaygelband9.raw.mgf
High	A	2	GVAGAGVLSIYDQAQLLLFGKK	13333	Unambiguous	g14828	1	1	g14828		HCD	1	0	1	1	0	0.000536	634	600	3.91	1			26260	3	750.074	2248.21	-0.02	-27.64	77.95	3996	4006	MS2	0/0	0	0	2022CarlMaygelband9.raw.mgf
High	A	2	AMSILNSFVNDIFER	12949	Unambiguous	g12826	1	1	g12826		HCD	1	0	1	1	0	7.97e-05	687	678	3.29	0			900700	2	878.399	1755.79	-0.04	-47.24	77.93	3995	4031	MS2	0/0	0	0	2022CarlMaygelband11.raw.mgf
High	A	2	VAADTFQWIADFLSAK	13477	Unambiguous	g14242	1	1	g14242		HCD	1	0	1	1	0	3.81e-05	695	653	4.24	0			70950	2	891.93	1782.85	-0.03	-30.48	80.45	4143	4164	MS2	0/0	0	0	2022CarlMaygelband9.raw.mgf
High	A	2	GVAGAGVLSIYDQAQLLLFGK	13495	Unambiguous	g14828	1	1	g14828		HCD	1	0	1	1	0	0.000184	624	648	1.47	0			8874	2	1060.56	2120.12	-0.03	-28.02	81.73	4218	4219	MS2	0/0	0	0	2022CarlMaygelband9.raw.mgf
High	A	2	ITTSSQTGQHR	13496	Unambiguous	g22050	1	1	g22050		HCD	1	0	1	1	0	0.025	873	856	0.74	0			2705	3	405.872	1215.6	0	-4.97	15.88	345	346	MS2	0/0	0	0	2022CarlMaygelband3.raw.mgf
High	A	2	KINPNQAGAK	13526	Unambiguous	g20662	1	1	g20662		HCD	1	0	1	1	0	0.00296	694	705	1.55	1			9550	2	520.765	1040.52	-0.03	-58.88	16.17	362	370	MS2	0/0	0	0	2022CarlMaygelband11.raw.mgf
High	A	2	DSHGVAQVK	13550	Unambiguous	g21952	1	1	g21952		HCD	1	0	1	1	0.002	0.113	684	688	0.74	0			3822	2	470.727	940.446	-0.02	-41.05	16.28	369	369	MS2	0/0	0	0	2022CarlMaygelband11.raw.mgf
High	A	2	RLTPAESK	13554	Unambiguous	g6856	1	1	g6856		HCD	1	0	1	1	0.002	0.128	1051	986	2.11	1			41480	2	451.237	901.466	-0.02	-48.63	16.32	371	394	MS2	0/0	0	0	2022CarlMaygelband11.raw.mgf
High	A	2	LEKDPmSTDGATK	13566	Unambiguous	g12311	1	1	g12311	M6(Oxidation)	HCD	1	0	1	1	0	0.0383	790	740	0.96	1			6698	3	470.217	1408.64	-0.01	-18.17	16.57	385	385	MS2	0/0	0	0	2022CarlMaygelband11.raw.mgf
High	A	2	AAGAGGSSSTmLK	13584	Unambiguous	g17142	1	1	g17142	M11(Oxidation)	HCD	1	0	1	1	0	0.000239	768	748	1.09	0			7302	2	577.248	1153.49	-0.03	-54.54	16.77	397	397	MS2	0/0	0	0	2022CarlMaygelband11.raw.mgf
High	A	2	FSGQAAmPK	13618	Unambiguous	g16879	1	1	g16879	M7(Oxidation)	HCD	1	0	1	1	0.002	0.105	697	703	1.24	0			7356	2	476.713	952.418	-0.02	-39.35	16.92	406	406	MS2	0/0	0	0	2022CarlMaygelband11.raw.mgf
High	A	2	GQVQEVQSSGR	13632	Unambiguous	g19725	1	1	g19725		HCD	1	0	1	1	0	0.0142	884	869	1.47	0			7980	2	587.746	1174.48	-0.05	-81.96	17.18	422	423	MS2	0/0	0	0	2022CarlMaygelband12.raw.mgf
High	A	2	DPAKPAVGPGGK	13634	Unambiguous	g4141	1	1	g4141		HCD	1	0	1	1	0.002	0.146	820	764	1.56	0			18050	2	547.273	1093.54	-0.03	-55.83	17.03	413	413	MS2	0/0	0	0	2022CarlMaygelband11.raw.mgf
High	A	2	VTSSAGSAITK	13646	Unambiguous	g11743	1	1	g11743		HCD	1	0	1	1	0	0.0245	813	830	2.37	0			58340	2	511.235	1021.46	-0.05	-88.62	17.12	418	418	MS2	0/0	0	0	2022CarlMaygelband11.raw.mgf
High	A	2	NVcHGSDAVDSAK	13651	Unambiguous	g3132	1	1	g3132	C3(Ethanolyl)	HCD	1	0	1	1	0	0.000543	750	762	2.85	0			66200	2	673.76	1346.51	-0.04	-64.66	17.15	420	429	MS2	0/0	0	0	2022CarlMaygelband11.raw.mgf
High	A	2	VRDENPGIK	13663	Unambiguous	g21094	1	1	g21094		HCD	1	0	1	2	0.002	0.119	743	793	0.64	1			3694	2	514.254	1027.5	-0.03	-51.87	17.18	422	422	MS2	0/0	0	0	2022CarlMaygelband11.raw.mgf
High	A	2	EGIEEVKR	13687	Unambiguous	g9657	1	1	g9657		HCD	1	0	1	1	0.005	0.219	1030	922	1.96	1			20920	2	480.231	959.455	-0.03	-63.61	17.4	434	441	MS2	0/0	0	0	2022CarlMaygelband11.raw.mgf
High	A	2	APDNKVDLQK	13695	Unambiguous	g17870	1	1	g17870		HCD	1	0	1	1	0	0.00428	774	785	3.24	1			146300	2	564.251	1127.5	-0.06	-97.91	17.48	439	440	MS2	0/0	0	0	2022CarlMaygelband11.raw.mgf
High	A	2	QVHPDTGISNR	13707	Unambiguous	g12826	1	1	g12826		HCD	1	0	1	1	0	0.0373	700	741	2.89	0			317400	3	408.522	1223.55	-0.02	-48.99	17.6	446	469	MS2	0/0	0	0	2022CarlMaygelband11.raw.mgf
High	A	2	VVGQDHYDTATK	13719	Unambiguous	g23021	1	1	g23021		HCD	1	0	1	1	0	6.99e-05	809	796	3.18	0			225400	2	667.282	1333.56	-0.04	-61.69	17.65	449	458	MS2	0/0	0	0	2022CarlMaygelband7.raw.mgf
High	A	2	DAVTYTEHAK	13721	Unambiguous	g19823.2	2	1	g19823.2		HCD	1	0	1	1	0	0.042	844	808	2.44	0			274200	2	567.725	1134.44	-0.05	-87.84	17.77	456	462	MS2	0/0	0	0	2022CarlMaygelband11.raw.mgf
High	A	2	ANHAVVLDK	13736	Unambiguous	g1706	1	1	g1706		HCD	1	0	1	1	0	0.0262	741	765	2.75	0			55440	2	483.749	966.491	-0.02	-46.82	18.65	508	535	MS2	0/0	0	0	2022CarlMaygelband12.raw.mgf
High	A	2	VEDNVVTR	13750	Unambiguous	g18819	1	1	g18819		HCD	1	0	1	1	0	0.0217	1020	1044	1.24	0			9524	2	466.229	931.451	-0.02	-35.53	18.08	474	474	MS2	0/0	0	0	2022CarlMaygelband11.raw.mgf
High	A	2	YFSAEAEKK	13755	Unambiguous	g1495	1	1	g1495		HCD	1	0	1	1	0	0.0415	835	823	0.95	1			10050	2	536.745	1072.48	-0.02	-44.2	18.1	475	475	MS2	0/0	0	0	2022CarlMaygelband11.raw.mgf
High	A	2	GDKDFGEGPK	13757	Unambiguous	g17224	1	1	g17224		HCD	1	0	1	1	0	0.0325	809	787	1.96	1			27110	2	525.225	1049.44	-0.02	-45.77	18.12	476	485	MS2	0/0	0	0	2022CarlMaygelband11.raw.mgf
High	A	2	KDDEVTVVR	13779	Unambiguous	g2988	1	1	g2988		HCD	1	0	1	1	0	0.0371	892	883	2.75	1			124500	2	530.743	1060.48	-0.04	-80.1	18.32	488	497	MS2	0/0	0	0	2022CarlMaygelband11.raw.mgf
High	A	2	EYANISRPK	13789	Unambiguous	g20013	1	1	g20013		HCD	1	0	1	1	0	0.0133	889	885	2.1	0			72620	2	539.257	1077.51	-0.03	-58.42	18.35	490	496	MS2	0/0	0	0	2022CarlMaygelband11.raw.mgf
High	A	2	RLDDEIR	13794	Unambiguous	g16239	1	1	g16239		HCD	1	0	1	2	0.004	0.185	1072	1052	2.45	1			116200	2	458.72	916.432	-0.03	-57.09	18.43	495	510	MS2	0/0	0	0	2022CarlMaygelband11.raw.mgf
High	A	2	QVLIRPSSK	13804	Unambiguous	g21335	1	1	g21335		HCD	1	0	1	1	0.001	0.0659	745	796	2.08	0			14250	2	514.293	1027.58	-0.02	-46.46	18.48	498	498	MS2	0/0	0	0	2022CarlMaygelband11.raw.mgf
High	A	2	EGVTAAVEK	13810	Unambiguous	g16047	1	1	g16047		HCD	1	0	1	1	0	0.0273	1071	1048	0.63	0			5503	2	452.22	903.434	-0.02	-49.34	18.75	514	514	MS2	0/0	0	0	2022CarlMaygelband12.raw.mgf
High	A	2	VAEVVGANPK	13812	Unambiguous	g15049	1	1	g15049		HCD	1	0	1	1	0	0.00645	678	713	2.36	0			21140	2	492.254	983.5	-0.03	-53.07	18.63	507	516	MS2	0/0	0	0	2022CarlMaygelband12.raw.mgf
High	A	2	LGEIKEETGK	13822	Unambiguous	g21948	1	1	g21948		HCD	1	0	1	1	0	0.00317	909	900	1.6	1			26490	2	552.277	1103.55	-0.02	-43.75	18.62	506	511	MS2	0/0	0	0	2022CarlMaygelband11.raw.mgf
High	A	2	HEVFTSPK	13843	Unambiguous	g2867	1	1	g2867		HCD	1	0	1	1	0.002	0.14	1034	1022	1.22	0			10420	2	472.733	944.459	-0.01	-25.94	18.73	513	513	MS2	0/0	0	0	2022CarlMaygelband11.raw.mgf
High	A	2	VDVDANPAAK	13862	Unambiguous	g3907	1	1	g3907		HCD	1	0	1	1	0	0.00977	731	743	1.88	0			72610	2	500.218	999.428	-0.04	-82.88	18.85	520	534	MS2	0/0	0	0	2022CarlMaygelband12.raw.mgf
High	A	2	AAGAGGSSSTMLK	13584	Unambiguous	g17142	1	1	g17142		HCD	1	0	1	1	0	0.00106	739	745	2.54	0			27270	2	569.243	1137.48	-0.04	-68.1	18.93	524	524	MS2	0/0	0	0	2022CarlMaygelband11.raw.mgf
High	A	2	EVSGmAPYER	13870	Unambiguous	g18562	1	1	g18562	M5(Oxidation)	HCD	1	0	1	1	0	0.0292	608	652	1.4	0			27720	2	577.728	1154.45	-0.03	-56.76	19	528	536	MS2	0/0	0	0	2022CarlMaygelband12.raw.mgf
High	A	2	ISSTIVAQHAK	13871	Unambiguous	g10703	1	1	g10703		HCD	1	0	1	1	0	0.00412	720	745	2.25	0			11570	2	577.811	1154.62	-0.02	-32.67	19.95	584	591	MS2	0/0	0	0	2022CarlMaygelband2.raw.mgf
High	A	2	LDPQLNK	13881	Unambiguous	g17184	1	1	g17184		HCD	1	0	1	1	0.002	0.102	681	702	1.56	0			59380	2	414.212	827.417	-0.02	-54.24	19.03	530	540	MS2	0/0	0	0	2022CarlMaygelband11.raw.mgf
High	A	2	NmVESAAIR	13887	Unambiguous	g20662	1	1	g20662	M2(Oxidation)	HCD	1	0	1	1	0.001	0.09	916	944	1.75	0			50850	2	503.719	1006.43	-0.03	-67.37	19.05	531	531	MS2	0/0	0	0	2022CarlMaygelband11.raw.mgf
High	A	2	RFAAVTQDGK	13889	Unambiguous	g17870	1	1	g17870		HCD	1	0	1	1	0.001	0.0501	840	792	2.77	1			75600	2	546.76	1092.51	-0.03	-62.21	19.07	532	532	MS2	0/0	0	0	2022CarlMaygelband11.raw.mgf
High	A	2	KSNSITSTINK	13895	Unambiguous	g7773	1	1	g7773		HCD	1	0	1	1	0	0.0125	846	863	2.11	1			24550	2	596.798	1192.59	-0.03	-54.81	19.08	533	533	MS2	0/0	0	0	2022CarlMaygelband11.raw.mgf
High	A	2	AQHSISQLDK	13919	Unambiguous	g11101	1	1	g11101		HCD	1	0	1	1	0	0.0042	717	750	2.73	0			31920	2	563.764	1126.52	-0.03	-56.78	19.32	547	547	MS2	0/0	0	0	2022CarlMaygelband11.raw.mgf
High	A	2	DLEEAGTIKK	13934	Unambiguous	g1706	1	1	g1706		HCD	1	0	1	1	0	0.0288	909	900	2.3	1			26500	2	552.267	1103.53	-0.03	-61.09	19.58	563	572	MS2	0/0	0	0	2022CarlMaygelband12.raw.mgf
High	A	2	TPGPGAQSALR	13941	Unambiguous	g24183	1	1	g24183		HCD	1	0	1	1	0	0.0193	653	671	2.93	0			446800	2	527.725	1054.44	-0.06	-114.16	19.5	558	582	MS2	0/0	0	0	2022CarlMaygelband11.raw.mgf
High	A	2	KFEPNYR	13947	Unambiguous	g15019	1	1	g15019		HCD	1	0	1	1	0.002	0.131	707	688	1.68	1			15350	2	477.229	953.45	-0.02	-35.58	19.52	559	559	MS2	0/0	0	0	2022CarlMaygelband11.raw.mgf
High	A	2	NImSAPLSK	13970	Unambiguous	g2988	1	1	g2988	M3(Oxidation)	HCD	1	0	1	1	0.001	0.0596	994	968	1.77	0			71810	2	488.736	976.465	-0.02	-48.93	19.67	568	574	MS2	0/0	0	0	2022CarlMaygelband11.raw.mgf
High	A	2	KSDGVWYGPGK	13975	Unambiguous	g9956	1	1	g9956		HCD	1	0	1	1	0	0.000662	769	773	2.96	1			25880	2	597.284	1193.56	-0.02	-28.85	26.52	971	971	MS2	0/0	0	0	2022CarlMaygelband7.raw.mgf
High	A	2	ETSAEAPAAAPAATEETK	13985	Unambiguous	g11756	1	1	g11756		HCD	1	0	1	1	0	6.1e-06	680	693	3.86	0			370400	2	872.871	1744.74	-0.04	-50.72	19.77	573	582	MS2	0/0	0	0	2022CarlMaygelband8.raw.mgf
High	A	2	ALQSLDSR	13990	Unambiguous	g19199	1	1	g19199		HCD	1	0	1	1	0.002	0.112	1069	1079	1.86	0			90590	2	445.212	889.417	-0.03	-64.39	19.87	579	596	MS2	0/0	0	0	2022CarlMaygelband11.raw.mgf
High	A	2	YFSAEAEK	13998	Unambiguous	g1495	1	1	g1495		HCD	1	0	1	1	0.001	0.0524	964	948	1.22	0			36600	2	472.699	944.392	-0.02	-47.05	19.9	581	581	MS2	0/0	0	0	2022CarlMaygelband11.raw.mgf
High	A	2	AIGHGPLSAK	14000	Unambiguous	g23654	1	1	g23654		HCD	1	0	1	1	0.004	0.185	831	830	1.71	0			28590	2	475.756	950.505	-0.02	-38.44	19.9	581	583	MS2	0/0	0	0	2022CarlMaygelband11.raw.mgf
High	A	2	SNSITSTINK	14045	Unambiguous	g7773	1	1	g7773		HCD	1	0	1	1	0	0.0334	845	889	2.41	0			38100	2	532.752	1064.5	-0.03	-58.37	20.47	615	615	MS2	0/0	0	0	2022CarlMaygelband11.raw.mgf
High	A	2	THFSAPSSVR	14049	Unambiguous	g2988	1	1	g2988		HCD	1	0	1	1	0.009	0.323	923	931	1.85	0			54260	2	544.755	1088.5	-0.02	-42.51	20.5	617	622	MS2	0/0	0	0	2022CarlMaygelband11.raw.mgf
High	A	2	VVAMTESGDVK	211	Unambiguous	g22050	1	1	g22050		HCD	1	0	1	1	0	0.00305	765	785	2.39	0			463100	2	568.228	1135.45	-0.06	-103.8	20.7	628	646	MS2	0/0	0	0	2022CarlMaygelband11.raw.mgf
High	A	2	IASGGGSEQDIAEAK	14070	Unambiguous	g6612	1	1	g6612		HCD	1	0	1	1	0	2.09e-05	825	798	3.72	0			89320	2	716.816	1432.62	-0.03	-46.94	20.83	636	644	MS2	0/0	0	0	2022CarlMaygelband11.raw.mgf
High	A	2	SNAYFSR	14074	Unambiguous	g2474	1	1	g2474		HCD	1	0	1	1	0.002	0.131	980	1004	1.05	0			10810	2	422.694	844.38	-0.01	-17.44	20.85	637	637	MS2	0/0	0	0	2022CarlMaygelband11.raw.mgf
High	A	2	TVVVHDGTDDLGK	14076	Unambiguous	g22563	1	1	g22563		HCD	1	0	1	1	0	0.0177	746	745	2.37	0			19180	3	452.558	1355.66	-0.01	-15.71	20.87	638	638	MS2	0/0	0	0	2022CarlMaygelband11.raw.mgf
High	A	2	LSESFDNGR	14078	Unambiguous	g22050	1	1	g22050		HCD	1	0	1	1	0	0.0197	658	695	2.04	0			19610	2	512.713	1024.42	-0.03	-48.92	20.93	642	642	MS2	0/0	0	0	2022CarlMaygelband11.raw.mgf
High	A	2	FSGQAAMPK	13618	Unambiguous	g16879	1	1	g16879		HCD	1	0	1	1	0.002	0.0991	764	741	1.46	0			47510	2	468.714	936.42	-0.02	-43.25	20.98	645	650	MS2	0/0	0	0	2022CarlMaygelband11.raw.mgf
High	A	2	LLNTNVDGK	14101	Unambiguous	g4132	1	1	g4132		HCD	1	0	1	1	0.001	0.0455	1035	1014	2.07	0			150400	2	487.223	973.439	-0.05	-95.28	21.18	657	670	MS2	0/0	0	0	2022CarlMaygelband11.raw.mgf
High	A	2	VmPAVVVR	14110	Unambiguous	g12952	1	1	g12952	M2(Oxidation)	HCD	1	0	1	1	0.002	0.103	940	933	1.2	0			72830	2	443.744	886.48	-0.02	-42.28	21.22	659	673	MS2	0/0	0	0	2022CarlMaygelband11.raw.mgf
High	A	2	VmYALTK	14126	Unambiguous	g4132	1	1	g4132	M2(Oxidation)	HCD	1	0	1	1	0.006	0.226	663	681	1.66	0			21810	2	421.213	841.419	-0.01	-35.46	21.43	672	679	MS2	0/0	0	0	2022CarlMaygelband11.raw.mgf
High	A	2	TEEQALEVGK	14143	Unambiguous	g21871	1	1	g21871		HCD	1	0	1	1	0	0.0122	908	899	1.8	0			14370	2	552.256	1103.5	-0.03	-48.34	21.53	677	677	MS2	0/0	0	0	2022CarlMaygelband11.raw.mgf
High	A	2	FVNVTmTGGK	14149	Unambiguous	g11835	1	1	g11835	M6(Oxidation)	HCD	1	0	1	1	0	0.0075	673	646	1.49	0			33630	2	535.237	1069.47	-0.03	-63.69	21.88	698	709	MS2	0/0	0	0	2022CarlMaygelband12.raw.mgf
High	A	2	IGVLEHDEDK	14153	Unambiguous	g3257	1	1	g3257		HCD	1	0	1	1	0	0.00293	707	735	2.57	0			34510	2	577.757	1154.51	-0.03	-54.18	21.6	681	685	MS2	0/0	0	0	2022CarlMaygelband11.raw.mgf
High	A	2	YKPGTVALR	14159	Unambiguous	g9415	4	1	g9415		HCD	1	0	1	1	0.001	0.0668	941	942	1.4	0			73700	2	502.771	1004.54	-0.03	-52.94	21.65	684	701	MS2	0/0	0	0	2022CarlMaygelband11.raw.mgf
High	A	2	ILAQMTK	14206	Unambiguous	g7773	1	1	g7773		HCD	1	0	1	1	0.001	0.0638	1119	1120	1.21	0			31600	2	402.717	804.426	-0.02	-48.07	21.88	698	709	MS2	0/0	0	0	2022CarlMaygelband11.raw.mgf
High	A	2	VANFQPEGAAR	14212	Unambiguous	g15135	1	1	g15135		HCD	1	0	1	1	0	0.0062	843	919	1.79	0			5814	2	580.266	1159.52	-0.03	-52.56	21.92	700	700	MS2	0/0	0	0	2022CarlMaygelband11.raw.mgf
High	A	2	IEDVTPTPSDSTR	14216	Unambiguous	g24183	1	1	g24183		HCD	1	0	1	1	0	0.000102	768	819	2.57	0			748700	2	709.291	1417.57	-0.05	-75.22	21.95	702	713	MS2	0/0	0	0	2022CarlMaygelband11.raw.mgf
High	A	2	DDEVTVVR	14222	Unambiguous	g2988	1	1	g2988		HCD	1	0	1	1	0.001	0.0803	986	990	1.68	0			82460	2	466.716	932.424	-0.02	-47.27	22.05	708	716	MS2	0/0	0	0	2022CarlMaygelband11.raw.mgf
High	A	2	DYDGVTPSEADVKK	14269	Unambiguous	g7773	1	1	g7773		HCD	1	0	1	1	0	0.00169	733	716	1.74	1			11800	2	762.336	1523.66	-0.03	-37.88	22.75	749	749	MS2	0/0	0	0	2022CarlMaygelband11.raw.mgf
High	A	2	IGVLEHDEDKGGR	14309	Unambiguous	g3257	1	1	g3257		HCD	1	0	1	1	0	0.0284	710	702	2.62	1			119100	3	475.562	1424.67	-0.01	-28.11	23.08	769	807	MS2	0/0	0	0	2022CarlMaygelband11.raw.mgf
High	A	2	TSLGTSTGLTR	14327	Unambiguous	g18286	1	1	g18286		HCD	1	0	1	1	0.001	0.0614	820	764	1.01	0			3654	2	547.264	1093.52	-0.03	-58.29	23.12	771	771	MS2	0/0	0	0	2022CarlMaygelband11.raw.mgf
High	A	2	EVSGMAPYER	13870	Unambiguous	g18562	1	1	g18562		HCD	1	0	1	1	0	0.0213	655	607	2.07	0			164600	2	569.723	1138.44	-0.04	-71.6	23.83	813	827	MS2	0/0	0	0	2022CarlMaygelband11.raw.mgf
High	A	2	VWESGIK	14413	Unambiguous	g17184	1	1	g17184		HCD	1	0	1	1	0.002	0.153	1070	1041	1.53	0			101000	2	409.688	818.37	-0.04	-87	23.95	820	856	MS2	0/0	0	0	2022CarlMaygelband11.raw.mgf
High	A	2	KALTDFER	14423	Unambiguous	g23654	1	1	g23654		HCD	1	0	1	1	0.001	0.0826	796	766	1.63	1			19430	2	490.243	979.479	-0.02	-42.81	24.17	832	840	MS2	0/0	0	0	2022CarlMaygelband11.raw.mgf
High	A	2	MGYGDAIK	14051	Unambiguous	g7773	1	1	g7773		HCD	1	0	1	1	0.003	0.158	568	585	1.28	0			27120	2	427.691	854.374	-0.02	-39.24	24.27	838	847	MS2	0/0	0	0	2022CarlMaygelband11.raw.mgf
High	A	2	NMVESAAIR	13887	Unambiguous	g20662	1	1	g20662		HCD	1	0	1	1	0	0.0197	945	929	2.25	0			133700	2	495.723	990.44	-0.03	-64.77	24.65	861	877	MS2	0/0	0	0	2022CarlMaygelband11.raw.mgf
High	A	2	NLDDLER	14490	Unambiguous	g7773	1	1	g7773		HCD	1	0	1	1	0.001	0.0674	1025	1017	1.95	0			24030	2	437.7	874.393	-0.02	-37.8	24.68	863	863	MS2	0/0	0	0	2022CarlMaygelband11.raw.mgf
High	A	2	YFSSTASTSENLK	14502	Unambiguous	g11101	1	1	g11101		HCD	1	0	1	1	0	0.000224	761	758	2.56	0			304900	2	717.797	1434.59	-0.04	-61.36	24.8	870	880	MS2	0/0	0	0	2022CarlMaygelband11.raw.mgf
High	A	2	GPGADPYLTIAFSK	14507	Unambiguous	g2791	1	1	g2791		HCD	1	0	1	1	0	4.47e-05	804	847	1.87	0			15160	2	718.865	1436.72	-0.01	-13.91	49.75	2337	2337	MS2	0/0	0	0	2022CarlMaygelband4.raw.mgf
High	A	2	VSTELIDR	14510	Unambiguous	g17224	1	1	g17224		HCD	1	0	1	1	0.001	0.0474	986	990	1.66	0			13940	2	466.723	932.438	-0.03	-71.6	25.08	886	898	MS2	0/0	0	0	2022CarlMaygelband12.raw.mgf
High	A	2	SLQSYAASAEK	14514	Unambiguous	g21948	1	1	g21948		HCD	1	0	1	1	0	0.0058	695	725	2.49	0			48620	2	577.754	1154.5	-0.03	-58.27	25	881	888	MS2	0/0	0	0	2022CarlMaygelband11.raw.mgf
High	A	2	AQSANTKEEFFK	14534	Unambiguous	g605	1	1	g605		HCD	1	0	1	1	0	0.0107	775	785	2.89	1			93700	3	467.223	1399.65	-0.01	-22.27	27.45	1025	1047	MS2	0/0	0	0	2022CarlMaygelband12.raw.mgf
High	A	2	TIDSAFQQAK	14551	Unambiguous	g21948	1	1	g21948		HCD	1	0	1	1	0	0.0207	771	725	2.04	0			34110	2	554.755	1108.5	-0.03	-54.65	25.25	896	904	MS2	0/0	0	0	2022CarlMaygelband11.raw.mgf
High	A	2	LYTDESPGLK	14555	Unambiguous	g17142	1	1	g17142		HCD	1	0	1	1	0	0.00412	788	736	1.38	0			13940	2	561.754	1122.5	-0.03	-60.39	25.35	902	902	MS2	0/0	0	0	2022CarlMaygelband11.raw.mgf
High	A	2	VEEmTQIIADSR	14561	Unambiguous	g18562	1	1	g18562	M4(Oxidation)	HCD	1	0	1	1	0	0.00043	764	789	2.75	0			34120	2	704.314	1407.62	-0.03	-40.92	25.37	903	908	MS2	0/0	0	0	2022CarlMaygelband11.raw.mgf
High	A	2	FDPNAPDLEQQK	14578	Unambiguous	g5289	1	1	g5289		HCD	1	0	1	1	0.009	0.311	817	833	1.53	0			5996	3	467.929	1401.77	0.04	77.68	25.5	911	911	MS2	0/0	0	0	2022CarlMaygelband11.raw.mgf
High	A	2	YIIHVER	14584	Unambiguous	g2988	1	1	g2988		HCD	1	0	1	1	0.001	0.0952	979	986	1.66	0			47760	2	465.243	929.48	-0.02	-43.86	25.58	916	930	MS2	0/0	0	0	2022CarlMaygelband11.raw.mgf
High	A	2	KVMPAVVVR	14611	Unambiguous	g12952	1	1	g12952		HCD	1	0	1	1	0.001	0.0708	724	732	1.14	1			14240	2	499.779	998.55	-0.03	-67.94	25.77	926	926	MS2	0/0	0	0	2022CarlMaygelband11.raw.mgf
High	A	2	RIDIIAR	14619	Unambiguous	g16879	1	1	g16879		HCD	1	0	1	1	0.001	0.047	734	721	1.75	1			11800	2	428.755	856.502	-0.02	-40.42	25.87	932	932	MS2	0/0	0	0	2022CarlMaygelband11.raw.mgf
High	A	2	YHPGYFGK	14623	Unambiguous	g1495	1	1	g1495		HCD	1	0	1	1	0.001	0.0925	658	673	1.41	0			10780	2	484.717	968.427	-0.02	-36.69	25.88	933	933	MS2	0/0	0	0	2022CarlMaygelband11.raw.mgf
High	A	2	VMYALTK	14126	Unambiguous	g4132	1	1	g4132		HCD	1	0	1	1	0.001	0.0914	639	651	1.1	0			58330	2	413.213	825.419	-0.02	-42.38	26.17	950	961	MS2	0/0	0	0	2022CarlMaygelband11.raw.mgf
High	A	2	QALIQYDR	14677	Unambiguous	g1117	1	1	g1117		HCD	1	0	1	1	0	0.0297	928	961	2.03	0			115400	2	503.741	1006.47	-0.03	-57.26	26.45	967	980	MS2	0/0	0	0	2022CarlMaygelband11.raw.mgf
High	A	2	VERPQENVSLGPQVR	14706	Unambiguous	g24183	1	1	g24183		HCD	1	0	1	1	0	0.000313	697	713	3.77	0			146400	3	569.96	1707.87	-0.02	-28.3	26.67	979	986	MS2	0/0	0	0	2022CarlMaygelband11.raw.mgf
High	A	2	VLTVINANQR	14714	Unambiguous	g6856	1	1	g6856		HCD	1	0	1	1	0	0.0073	782	794	1.91	0			299400	2	564.272	1127.54	-0.06	-103.55	26.77	985	1003	MS2	0/0	0	0	2022CarlMaygelband11.raw.mgf
High	A	2	SIVAYYQK	14720	Unambiguous	g1117	1	1	g1117		HCD	1	0	1	1	0.001	0.0865	822	805	1.35	0			24030	2	486.243	971.479	-0.02	-42.05	26.82	988	988	MS2	0/0	0	0	2022CarlMaygelband11.raw.mgf
High	A	2	DNIQGITKPAIR	14726	Unambiguous	g19823.2	2	1	g19823.2		HCD	1	0	1	1	0	0.00257	829	785	2.75	0			122400	3	442.576	1325.71	-0.01	-30.18	26.92	994	1001	MS2	0/0	0	0	2022CarlMaygelband11.raw.mgf
High	A	2	VQQMLQEYK	14736	Unambiguous	g23021	1	1	g23021		HCD	1	0	1	1	0	0.0112	681	730	2.6	0			204400	2	583.756	1166.5	-0.04	-71.27	26.22	953	960	MS2	0/0	0	0	2022CarlMaygelband7.raw.mgf
High	A	2	GISSSSIPYSR	14747	Unambiguous	g21952	1	1	g21952		HCD	1	0	1	1	0.002	0.104	767	747	2.51	0			211900	2	577.247	1153.49	-0.05	-84.34	27.12	1006	1022	MS2	0/0	0	0	2022CarlMaygelband11.raw.mgf
High	A	2	SAIADVVAR	14749	Unambiguous	g17184	1	1	g17184		HCD	1	0	1	1	0	0.0132	1051	986	2.5	0			152600	2	451.233	901.458	-0.03	-57.65	27.13	1007	1029	MS2	0/0	0	0	2022CarlMaygelband11.raw.mgf
High	A	2	LATGAQVDIPNAR	14765	Unambiguous	g4718	1	1	g4718		HCD	1	0	1	1	0	0.00174	829	785	3.7	0			53090	2	663.345	1325.68	-0.02	-25.83	29.23	1130	1137	MS2	0/0	0	0	2022CarlMaygelband4.raw.mgf
High	A	2	SELVQLR	14775	Unambiguous	g6856	1	1	g6856		HCD	1	0	1	1	0.001	0.0848	999	1018	1.76	0			118900	2	422.726	844.444	-0.02	-53.23	27.53	1030	1043	MS2	0/0	0	0	2022CarlMaygelband11.raw.mgf
High	A	2	ISAmIYEETR	14779	Unambiguous	g19823.2	2	1	g19823.2	M4(Oxidation)	HCD	1	0	1	1	0	0.00375	838	832	2.44	0			70350	2	614.766	1228.52	-0.03	-52.02	27.62	1035	1044	MS2	0/0	0	0	2022CarlMaygelband11.raw.mgf
High	A	2	VMPAVVVR	14110	Unambiguous	g12952	1	1	g12952		HCD	1	0	1	1	0	0.0406	710	658	1.43	0			188300	2	435.744	870.481	-0.02	-48.12	27.65	1037	1066	MS2	0/0	0	0	2022CarlMaygelband11.raw.mgf
High	A	2	mSPPSADVFTK	14787	Unambiguous	g11743	1	1	g11743	M1(Oxidation)	HCD	1	0	1	1	0	0.00535	738	752	1.49	0			11570	2	598.259	1195.51	-0.03	-46.03	27.67	1038	1038	MS2	0/0	0	0	2022CarlMaygelband11.raw.mgf
High	A	2	DYDGVTPSEADVK	14805	Unambiguous	g7773	1	1	g7773		HCD	1	0	1	1	0	0.0106	697	680	2.91	0			106900	2	698.278	1395.55	-0.04	-56.38	27.87	1050	1057	MS2	0/0	0	0	2022CarlMaygelband11.raw.mgf
High	A	2	FVNVTMTGGK	14149	Unambiguous	g11835	1	1	g11835		HCD	1	0	1	1	0	0.00666	694	701	1.9	0			45490	2	527.269	1053.53	0	-8.77	28.08	1063	1071	MS2	0/0	0	0	2022CarlMaygelband11.raw.mgf
High	A	2	LDKDRENILER	14824	Unambiguous	g2988	1	1	g2988		HCD	1	0	1	1	0.001	0.0778	771	819	2.53	2			33690	3	467.58	1400.73	-0.01	-17.26	28.2	1070	1079	MS2	0/0	0	0	2022CarlMaygelband11.raw.mgf
High	A	2	NIMSAPLSK	13970	Unambiguous	g2988	1	1	g2988		HCD	1	0	1	1	0	0.0393	1024	1078	1.82	0			105300	2	480.738	960.47	-0.02	-50.61	28.83	1107	1129	MS2	0/0	0	0	2022CarlMaygelband11.raw.mgf
High	A	2	KENIIDLNR	14894	Unambiguous	g13192	1	1	g13192		HCD	1	0	1	1	0	0.0342	789	801	1.09	1			6036	2	557.78	1114.55	-0.03	-62.4	28.85	1108	1108	MS2	0/0	0	0	2022CarlMaygelband11.raw.mgf
High	A	2	STELLIR	14898	Selected	g9415	1	1	g9415		HCD		0	2	4	0	0.0242	1234	1138	0.39	0			2335	2	416.232	831.457	-0.02	-43.66	29.87	1168	1168	MS2	0/0	0	0	2022CarlMaygelband12.raw.mgf
High	A	2	VTGGGHTSQIYAIR	14900	Unambiguous	g1117	1	1	g1117		HCD	1	0	1	1	0	0.03	752	835	2.33	0			60920	3	487.252	1459.74	-0.01	-16.92	28.95	1114	1121	MS2	0/0	0	0	2022CarlMaygelband11.raw.mgf
High	A	2	SGQVEGFAYTDANK	14916	Unambiguous	g10055	1	1	g10055		HCD	1	0	1	1	0	0.000243	778	772	2.14	0			34860	2	743.828	1486.65	-0.02	-21.75	29.05	1120	1120	MS2	0/0	0	0	2022CarlMaygelband11.raw.mgf
High	A	2	VEANTLNIPR	14957	Unambiguous	g271	1	1	g271		HCD	1	0	1	1	0	0.00544	721	751	2.45	0			133900	2	563.776	1126.54	-0.04	-68	28.93	1113	1120	MS2	0/0	0	0	2022CarlMaygelband8.raw.mgf
High	A	2	KETYSSYIYK	14959	Unambiguous	g12826	1	1	g12826		HCD	1	0	1	1	0	0.000215	703	737	2.79	1			89490	2	641.282	1281.56	-0.04	-61.84	29.52	1147	1161	MS2	0/0	0	0	2022CarlMaygelband11.raw.mgf
High	A	2	YTVASDFGPK	14975	Unambiguous	g15135	1	1	g15135		HCD	1	0	1	1	0	0.0104	742	753	1.8	0			17870	2	542.742	1084.48	-0.03	-50.91	29.65	1155	1155	MS2	0/0	0	0	2022CarlMaygelband11.raw.mgf
High	A	2	IAQTTLESEEGEDDDE	14985	Unambiguous	g3257	1	1	g3257		HCD	1	0	1	1	0	0.0035	618	618	2.85	0			312400	2	890.826	1780.65	-0.04	-44.25	29.77	1162	1178	MS2	0/0	0	0	2022CarlMaygelband11.raw.mgf
High	A	2	FGLNSSSIQSAK	14996	Unambiguous	g9657	1	1	g9657		HCD	1	0	1	1	0	0.00146	716	759	2.99	0			72390	2	619.785	1238.56	-0.04	-60.03	29.93	1171	1185	MS2	0/0	0	0	2022CarlMaygelband11.raw.mgf
High	A	2	VTLGYSSTLK	15000	Unambiguous	g20992	1	1	g20992		HCD	1	0	1	1	0	0.0153	744	767	2.07	0			55210	2	534.765	1068.52	-0.04	-66.31	30.63	1213	1235	MS2	0/0	0	0	2022CarlMaygelband12.raw.mgf
High	A	2	HLQLAIR	15018	Unambiguous	g4495|g12825	2	2	g4495;g12825		HCD	1	0	1	1	0	0.0385	911	891	2.33	0			237800	2	425.738	850.469	-0.03	-66.85	30.22	1188	1219	MS2	0/0	0	0	2022CarlMaygelband11.raw.mgf
High	A	2	RFVNVTMTGGK	15024	Unambiguous	g11835	1	1	g11835		HCD	1	0	1	1	0	0.0324	740	730	1.51	1			11120	2	605.284	1209.56	-0.04	-66.67	30.25	1190	1190	MS2	0/0	0	0	2022CarlMaygelband11.raw.mgf
High	A	2	YmPLDLRPK	15034	Unambiguous	g6856	1	1	g6856	M2(Oxidation)	HCD	1	0	1	1	0.002	0.111	884	869	0.74	0			9243	2	574.776	1148.55	-0.03	-58.85	30.28	1192	1192	MS2	0/0	0	0	2022CarlMaygelband11.raw.mgf
High	A	2	VQNFASNLPQGSGAEQDR	15036	Unambiguous	g9657	1	1	g9657		HCD	1	0	1	1	0	5.64e-06	683	623	3.45	0			26440	2	959.431	1917.85	-0.03	-26.23	30.35	1196	1204	MS2	0/0	0	0	2022CarlMaygelband11.raw.mgf
High	A	2	TGNLGETVVISQQGEGK	15072	Unambiguous	g17537	1	1	g17537		HCD	1	0	1	1	0	2.54e-05	743	702	3.8	0			246400	2	858.899	1716.79	-0.04	-50.21	30.68	1216	1225	MS2	0/0	0	0	2022CarlMaygelband11.raw.mgf
High	A	2	ETYSSYIYK	15076	Unambiguous	g12826	1	1	g12826		HCD	1	0	1	1	0	0.0267	705	693	1.75	0			148700	2	577.23	1153.45	-0.04	-76.62	30.72	1218	1232	MS2	0/0	0	0	2022CarlMaygelband11.raw.mgf
High	A	2	AFLVNNVR	15095	Unambiguous	g16879	1	1	g16879		HCD	1	0	1	1	0	0.0358	989	994	1.73	0			86720	2	466.745	932.484	-0.02	-51.01	30.93	1230	1248	MS2	0/0	0	0	2022CarlMaygelband11.raw.mgf
High	A	2	IVIQLNGR	15101	Unambiguous	g21335	1	1	g21335		HCD	1	0	1	1	0.003	0.179	752	736	1.24	0			12310	2	456.764	912.521	-0.02	-45.64	31	1234	1234	MS2	0/0	0	0	2022CarlMaygelband11.raw.mgf
High	A	2	LPAAGVGDmVmATVK	15148	Unambiguous	g12952	1	1	g12952	M9(Oxidation); M11(Oxidation)	HCD	1	0	1	1	0	8.14e-05	809	796	2.73	0			49120	2	746.349	1491.69	-0.03	-42.39	31.4	1258	1267	MS2	0/0	0	0	2022CarlMaygelband11.raw.mgf
High	A	2	KTIAGGAYVVSTPAAAATR	15158	Unambiguous	g21900	1	1	g21900		HCD	1	0	1	1	0	0.0129	705	716	2.58	1			11220	3	602.325	1804.96	-0.01	-16.53	33.33	1371	1378	MS2	0/0	0	0	2022CarlMaygelband12.raw.mgf
High	A	2	DAGSGEIVYYR	15164	Unambiguous	g13067	1	1	g13067		HCD	1	0	1	1	0	0.00149	839	861	1.8	0			15290	2	615.262	1229.52	-0.03	-51.07	31.45	1261	1261	MS2	0/0	0	0	2022CarlMaygelband11.raw.mgf
High	A	2	LIIVTDPR	15192	Unambiguous	g8960	1	1	g8960		HCD	1	0	1	1	0.001	0.0867	706	709	1.32	0			11770	2	463.764	926.522	-0.02	-48.92	31.78	1280	1280	MS2	0/0	0	0	2022CarlMaygelband5.raw.mgf
High	A	2	AFLIEEQK	15193	Unambiguous	g20013	1	1	g20013		HCD	1	0	1	1	0.002	0.129	890	944	1.41	0			215000	2	489.232	977.456	-0.04	-75.96	31.7	1275	1296	MS2	0/0	0	0	2022CarlMaygelband11.raw.mgf
High	A	2	EAMFQSVSGAEQDR	15201	Unambiguous	g9657	1	1	g9657		HCD	1	0	1	1	0	0.00019	707	694	3.02	0			29730	2	777.824	1554.64	-0.02	-29.14	31.93	1289	1297	MS2	0/0	0	0	2022CarlMaygelband11.raw.mgf
High	A	2	RIVELIR	15209	Unambiguous	g18562	1	1	g18562		HCD	1	0	1	1	0.002	0.112	687	689	2.26	1			141800	2	449.767	898.527	-0.03	-62.73	32.12	1300	1315	MS2	0/0	0	0	2022CarlMaygelband11.raw.mgf
High	A	2	TPPAWLK	15231	Unambiguous	g21952	1	1	g21952		HCD	1	0	1	1	0.002	0.12	605	599	0.81	0			5265	2	406.723	812.439	-0.01	-34.29	32.28	1310	1310	MS2	0/0	0	0	2022CarlMaygelband11.raw.mgf
High	A	2	LTDDEVDEMIR	15242	Unambiguous	g15206	1	1	g15206		HCD	1	0	1	1	0	0.000652	785	754	2.27	0			20200	2	668.278	1335.55	-0.03	-46.29	38.82	1694	1694	MS2	0/0	0	0	2022CarlMaygelband11.raw.mgf
High	A	2	SNKPASQIQISSFGSNASTR	15256	Unambiguous	g18578	1	1	g18578		HCD	1	0	1	1	0	0.00383	655	668	3.98	0			71150	3	694	2079.98	-0.02	-27.39	32.53	1324	1329	MS2	0/0	0	0	2022CarlMaygelband11.raw.mgf
High	A	2	ISAMIYEETR	14779	Unambiguous	g19823.2	2	1	g19823.2		HCD	1	0	1	1	0	0.00434	782	738	2.52	0			60420	2	606.771	1212.53	-0.03	-47.99	32.78	1339	1344	MS2	0/0	0	0	2022CarlMaygelband11.raw.mgf
High	A	2	FEPAAEIYGK	15287	Unambiguous	g2531	1	1	g2531		HCD	1	0	1	1	0	0.0282	699	662	1.94	0			46740	2	562.754	1124.5	-0.03	-54.97	32.65	1331	1331	MS2	0/0	0	0	2022CarlMaygelband9.raw.mgf
High	A	2	WTETPFAQSR	15306	Unambiguous	g23654	1	1	g23654		HCD	1	0	1	1	0	0.00377	763	771	2.38	0			218200	2	611.748	1222.49	-0.05	-78.1	32.98	1351	1363	MS2	0/0	0	0	2022CarlMaygelband11.raw.mgf
High	A	2	ILIDMEK	15312	Unambiguous	g6452	1	1	g6452		HCD	1	0	1	1	0.002	0.127	989	986	0.99	0			5350	2	431.227	861.447	-0.01	-32.44	33	1352	1352	MS2	0/0	0	0	2022CarlMaygelband11.raw.mgf
High	A	2	LVIKLTAR	15325	Unambiguous	g16262	1	1	g16262		HCD	1	0	1	3	0.006	0.23	686	745	0.72	1			2794	2	457.255	913.504	-0.06	-126.72	33.68	1392	1392	MS2	0/0	0	0	2022CarlMaygelband12.raw.mgf
High	A	2	KGATPSQIGVVLR	15343	Unambiguous	g21952	1	1	g21952		HCD	1	0	1	1	0.007	0.272	828	784	2.17	1			14320	3	442.591	1325.76	-0.01	-23.6	33.48	1380	1380	MS2	0/0	0	0	2022CarlMaygelband11.raw.mgf
High	A	2	LTLDFETNKR	15349	Unambiguous	g19818	1	1	g19818		HCD	1	0	1	1	0.003	0.179	712	770	1.7	1			35710	3	412.879	1236.62	-0.01	-30.18	33.35	1372	1381	MS2	0/0	0	0	2022CarlMaygelband11.raw.mgf
High	A	2	LILIESR	15365	Unambiguous	g21952	1	1	g21952		HCD	1	0	1	1	0.001	0.0811	963	941	1.8	0			134200	2	422.24	843.472	-0.03	-68.51	33.43	1377	1400	MS2	0/0	0	0	2022CarlMaygelband11.raw.mgf
High	A	2	TIAGGAYVVSTPAAAATR	15390	Unambiguous	g21900	1	1	g21900		HCD	1	0	1	1	0	4.6e-06	756	738	2.9	0			356600	2	838.911	1676.81	-0.04	-48.84	33.58	1386	1393	MS2	0/0	0	0	2022CarlMaygelband11.raw.mgf
High	A	2	LIGAESVIGR	15404	Unambiguous	g22563	1	1	g22563		HCD	1	0	1	1	0	0.00619	804	855	2.02	0			50300	2	507.771	1014.54	-0.03	-58.23	33.8	1399	1407	MS2	0/0	0	0	2022CarlMaygelband11.raw.mgf
High	A	2	GGITETIKDEVK	15426	Unambiguous	g3530	1	1	g3530		HCD	1	0	1	1	0	0.0012	880	835	2.65	1			35980	2	645.317	1289.63	-0.03	-52.41	34.07	1415	1423	MS2	0/0	0	0	2022CarlMaygelband11.raw.mgf
High	A	2	EAAELWPR	15428	Unambiguous	g12952	1	1	g12952		HCD	1	0	1	1	0.001	0.0629	820	804	2.08	0			65310	2	486.229	971.45	-0.02	-46.03	34.08	1416	1430	MS2	0/0	0	0	2022CarlMaygelband11.raw.mgf
High	A	2	GDFAIDVGR	15432	Unambiguous	g3132	1	1	g3132		HCD	1	0	1	1	0.001	0.0661	873	859	1.98	0			304200	2	475.192	949.378	-0.05	-101.23	34.18	1421	1451	MS2	0/0	0	0	2022CarlMaygelband11.raw.mgf
High	A	2	AGTLIATDGFGNK	15451	Unambiguous	g5862	1	1	g5862		HCD	1	0	1	1	0.008	0.285	775	743	1.13	0			9564	2	632.808	1264.61	-0.02	-35.85	34.42	1435	1444	MS2	0/0	0	0	2022CarlMaygelband11.raw.mgf
High	A	2	SGLALGLNSGHK	15466	Unambiguous	g18562	1	1	g18562		HCD	1	0	1	1	0	0.00871	792	762	2.77	0			37110	2	577.288	1153.57	-0.03	-54.6	34.63	1448	1458	MS2	0/0	0	0	2022CarlMaygelband11.raw.mgf
High	A	2	LYTSSLASDQTLDQATK	15475	Unambiguous	g8511	1	1	g8511		HCD	1	0	1	1	0	0.000137	671	677	3.46	0			104100	2	921.43	1841.85	-0.03	-32.71	34.73	1454	1463	MS2	0/0	0	0	2022CarlMaygelband11.raw.mgf
High	A	2	GATPSQIGVVLR	15488	Unambiguous	g21952	1	1	g21952		HCD	1	0	1	1	0	0.00575	743	779	2.24	0			196600	2	599.3	1197.59	-0.05	-84.89	34.87	1462	1475	MS2	0/0	0	0	2022CarlMaygelband11.raw.mgf
High	A	2	AQHSISQLDKELSK	15513	Unambiguous	g11101	1	1	g11101		HCD	1	0	1	1	0	0.000314	773	752	4.15	1			34080	3	528.611	1583.82	-0.01	-13.66	35.15	1478	1485	MS2	0/0	0	0	2022CarlMaygelband11.raw.mgf
High	A	2	LYSYVQAVNVK	15521	Unambiguous	g17184	1	1	g17184		HCD	1	0	1	1	0	0.00601	735	752	2.18	0			354500	2	642.296	1283.58	-0.06	-89.65	35.22	1482	1505	MS2	0/0	0	0	2022CarlMaygelband11.raw.mgf
High	A	2	YMPLDLRPK	15034	Unambiguous	g6856	1	1	g6856		HCD	1	0	1	1	0	0.0268	925	932	0.97	0			12640	2	566.779	1132.55	-0.03	-59.7	35.23	1483	1483	MS2	0/0	0	0	2022CarlMaygelband11.raw.mgf
High	A	2	ADRDESSPYAAmLAAQDVAAR	15532	Unambiguous	g24183	1	1	g24183	M12(Oxidation)	HCD	1	0	1	1	0	0.000416	614	620	4.22	1			59540	3	742.002	2223.99	-0.01	-17.16	35.52	1500	1506	MS2	0/0	0	0	2022CarlMaygelband11.raw.mgf
High	A	2	TVGALPPTWR	15540	Unambiguous	g21952	1	1	g21952		HCD	1	0	1	1	0.001	0.0587	720	707	2.44	0			45730	2	549.278	1097.55	-0.03	-56.65	35.35	1490	1498	MS2	0/0	0	0	2022CarlMaygelband11.raw.mgf
High	A	2	FIINcSSPVNDK	15542	Unambiguous	g17537	1	1	g17537	C5(Ethanolyl)	HCD	1	0	1	1	0	0.00988	731	708	1.97	0			27340	2	690.813	1380.62	-0.03	-46.38	35.37	1491	1491	MS2	0/0	0	0	2022CarlMaygelband11.raw.mgf
High	A	2	RPLDTIAVGAVAR	15551	Unambiguous	g605	1	1	g605		HCD	1	0	1	1	0	0.0152	695	719	3.45	0			80200	3	446.922	1338.75	-0.01	-25.44	35.5	1499	1504	MS2	0/0	0	0	2022CarlMaygelband11.raw.mgf
High	A	2	ITSPALITYAK	15571	Unambiguous	g2543	1	1	g2543		HCD	1	0	1	1	0	0.00956	837	776	2.44	0			93750	2	589.305	1177.6	-0.04	-67.29	35.68	1510	1518	MS2	0/0	0	0	2022CarlMaygelband11.raw.mgf
High	A	2	STLEADPTLIPANTK	15585	Unambiguous	g21871	1	1	g21871		HCD	1	0	1	1	0	0.000109	726	738	2.47	0			58170	2	785.89	1570.77	-0.03	-37.35	35.83	1519	1520	MS2	0/0	0	0	2022CarlMaygelband11.raw.mgf
High	A	2	SAQNDWIYEKP	15605	Unambiguous	g3132	1	1	g3132		HCD	1	0	1	1	0	0.00126	740	774	3.1	0			240200	2	675.776	1350.54	-0.04	-64.83	36.17	1538	1549	MS2	0/0	0	0	2022CarlMaygelband11.raw.mgf
High	A	2	AGLAFPVGR	15607	Unambiguous	g12825	1	1	g12825		HCD	1	0	1	1	0.001	0.0561	1113	1050	2.21	0			204300	2	444.212	887.418	-0.05	-103.96	36.18	1539	1560	MS2	0/0	0	0	2022CarlMaygelband11.raw.mgf
High	A	2	FVSIHVEPDSIGHDASSAAK	15643	Unambiguous	g17870	1	1	g17870		HCD	1	0	1	1	0	0.000188	658	685	3.97	0			453200	3	689.65	2066.93	-0.03	-38.76	36.55	1561	1595	MS2	0/0	0	0	2022CarlMaygelband11.raw.mgf
High	A	2	QSLPPGLSISDTPK	15666	Unambiguous	g6689	1	1	g6689		HCD	1	0	1	1	0	6.92e-05	721	710	2.61	0			119700	2	720.353	1439.7	-0.04	-52.13	36.77	1573	1582	MS2	0/0	0	0	2022CarlMaygelband11.raw.mgf
High	A	2	YPTLTNFEK	15681	Unambiguous	g11101	1	1	g11101		HCD	1	0	1	1	0	0.0414	716	698	2.31	0			56310	2	556.737	1112.47	-0.05	-86.27	37.3	1605	1605	MS2	0/0	0	0	2022CarlMaygelband11.raw.mgf
High	A	2	TTPDQVVDQIcK	15683	Unambiguous	g21952	1	1	g21952	C11(Ethanolyl)	HCD	1	0	1	1	0	0.00665	794	862	1.65	0			70860	2	695.816	1390.63	-0.03	-45.36	37.12	1594	1604	MS2	0/0	0	0	2022CarlMaygelband11.raw.mgf
High	A	2	ENIEPITGISSEGYK	15711	Unambiguous	g20954	1	1	g20954		HCD	1	0	1	1	0	0.000119	719	718	2.93	0			96490	2	818.877	1636.75	-0.03	-36.67	37.48	1616	1625	MS2	0/0	0	0	2022CarlMaygelband11.raw.mgf
High	A	2	LYQSSGLATLTGETK	15713	Unambiguous	g20507	1	1	g20507		HCD	1	0	1	1	0	0.000765	690	671	2.59	0			25460	2	784.885	1568.76	-0.03	-34.89	37.52	1618	1618	MS2	0/0	0	0	2022CarlMaygelband11.raw.mgf
High	A	2	LTLDFETNK	15725	Unambiguous	g19818	1	1	g19818		HCD	1	0	1	1	0	0.011	738	746	1.93	0			24960	2	540.753	1080.5	-0.03	-54.04	37.77	1632	1632	MS2	0/0	0	0	2022CarlMaygelband11.raw.mgf
High	A	2	FSMVDIR	14633	Unambiguous	g1117	1	1	g1117		HCD	1	0	1	1	0.001	0.0863	590	632	1.73	0			64470	2	434.201	867.395	-0.02	-50.62	37.87	1638	1651	MS2	0/0	0	0	2022CarlMaygelband11.raw.mgf
High	A	2	VPDPSTFTSNTIQSAVTEDK	15735	Unambiguous	g4981	1	1	g4981		HCD	1	0	1	1	0	1.6e-06	595	580	3.76	0			28150	2	1069.02	2137.03	0	1.73	45.68	2098	2106	MS2	0/0	0	0	2022CarlMaygelband4.raw.mgf
High	A	2	VLVDGPSEDASLAVPR	15765	Unambiguous	g23654	1	1	g23654		HCD	1	0	1	1	0	2e-06	740	709	3.94	0			1123000	2	812.873	1624.74	-0.06	-70.88	38.3	1664	1693	MS2	0/0	0	0	2022CarlMaygelband11.raw.mgf
High	A	2	TYAAEIAHAVSAR	15775	Unambiguous	g16879	1	1	g16879		HCD	1	0	1	1	0	0.00225	829	816	3.88	0			130000	3	453.891	1359.66	-0.01	-30.74	38.35	1667	1682	MS2	0/0	0	0	2022CarlMaygelband11.raw.mgf
High	A	2	NSALLIDPSAPLR	15787	Unambiguous	g16324	1	1	g16324		HCD	1	0	1	1	0	0.00285	711	713	2.61	0			46580	2	683.865	1366.72	-0.02	-33.67	45.25	2072	2072	MS2	0/0	0	0	2022CarlMaygelband6.raw.mgf
High	A	2	VEEMTQIIADSR	14561	Unambiguous	g18562	1	1	g18562		HCD	1	0	1	1	0	8.32e-05	768	761	3.02	0			35600	2	696.307	1391.61	-0.04	-55.78	39.07	1709	1709	MS2	0/0	0	0	2022CarlMaygelband11.raw.mgf
High	A	2	SELEYYSmLAK	15830	Unambiguous	g20992	1	1	g20992	M8(Oxidation)	HCD	1	0	1	1	0	0.0132	785	785	1.85	0			25070	2	675.284	1349.56	-0.03	-50.51	39.5	1734	1747	MS2	0/0	0	0	2022CarlMaygelband12.raw.mgf
High	A	2	cHLTYVFDESK	15832	Unambiguous	g1511	1	1	g1511	C1(Ethanolyl)	HCD	1	0	1	1	0	0.00738	757	779	1.65	0			114900	2	693.298	1385.59	-0.03	-38.12	38.97	1703	1724	MS2	0/0	0	0	2022CarlMaygelband11.raw.mgf
High	A	2	TDIHVNWTGR	15836	Unambiguous	g10802	1	1	g10802		HCD	1	0	1	1	0	0.0279	798	762	3.1	0			229200	3	400.191	1198.56	-0.01	-32.81	29.2	1128	1139	MS2	0/0	0	0	2022CarlMaygelband7.raw.mgf
High	A	2	EGELVFGVAR	15847	Unambiguous	g24183	1	1	g24183		HCD	1	0	1	1	0	0.00547	912	868	2.5	0			228600	2	538.747	1076.49	-0.04	-81.53	39.08	1710	1731	MS2	0/0	0	0	2022CarlMaygelband11.raw.mgf
High	A	2	VVLFSKPSLYAGK	15892	Unambiguous	g23654	1	1	g23654		HCD	1	0	1	1	0	0.00206	793	742	1.79	0			22800	3	470.266	1408.78	-0.01	-25.4	39.55	1737	1737	MS2	0/0	0	0	2022CarlMaygelband11.raw.mgf
High	A	2	EVDLLLMHNR	15902	Unambiguous	g16879	1	1	g16879		HCD	1	0	1	1	0	0.0163	687	719	2.71	0			48320	3	413.875	1239.61	-0.01	-33.64	39.68	1745	1752	MS2	0/0	0	0	2022CarlMaygelband11.raw.mgf
High	A	2	KTGLVLEPVEEDEDDE	15914	Unambiguous	g20954	1	1	g20954		HCD	1	0	1	1	0	0.00103	676	689	3.2	1			139000	2	908.89	1816.77	-0.03	-33.2	39.75	1749	1758	MS2	0/0	0	0	2022CarlMaygelband11.raw.mgf
High	A	2	GLIGPIISR	15926	Unambiguous	g3132	1	1	g3132		HCD	1	0	1	1	0	0.0323	666	681	1.74	0			8718	2	463.272	925.536	-0.02	-50.5	41.25	1837	1851	MS2	0/0	0	0	2022CarlMaygelband12.raw.mgf
High	A	2	LVIIAGNTPPLR	15945	Unambiguous	g20992	1	1	g20992		HCD	1	0	1	1	0	0.00505	787	806	2.64	0			134900	2	632.354	1263.7	-0.04	-60.93	40.02	1765	1779	MS2	0/0	0	0	2022CarlMaygelband11.raw.mgf
High	A	2	HGYIGEFEEVDDHR	15947	Unambiguous	g21335	1	1	g21335		HCD	1	0	1	1	0	0.0182	745	693	2.79	0			40400	3	568.249	1702.73	0	-8.11	40.38	1786	1792	MS2	0/0	0	0	2022CarlMaygelband11.raw.mgf
High	A	2	NLYIISVK	15958	Unambiguous	g12952	1	1	g12952		HCD	1	0	1	1	0.002	0.149	942	915	1.84	0			107200	2	475.263	949.52	-0.03	-54.83	40.17	1773	1799	MS2	0/0	0	0	2022CarlMaygelband11.raw.mgf
High	A	2	LIDLNAPTEVVK	15962	Unambiguous	g17224	1	1	g17224		HCD	1	0	1	1	0	0.00217	763	740	2.71	0			622200	2	656.313	1311.62	-0.07	-102.23	40.22	1776	1798	MS2	0/0	0	0	2022CarlMaygelband11.raw.mgf
High	A	2	LPAAGVGDMVmATVK	15148	Unambiguous	g12952	1	1	g12952	M11(Oxidation)	HCD	1	0	1	2	0	0.000184	826	866	1.65	0			12810	2	738.352	1475.7	-0.03	-43.31	41.57	1856	1856	MS2	0/0	0	0	2022CarlMaygelband11.raw.mgf
High	A	2	LLGYEGVEGAVGPR	15990	Unambiguous	g14397	1	1	g14397		HCD	1	0	1	1	0	0.000664	807	819	2.93	0			216400	2	708.843	1416.68	-0.04	-49.74	40	1764	1778	MS2	0/0	0	0	2022CarlMaygelband9.raw.mgf
High	A	2	DTLSFGTFNK	16011	Unambiguous	g12914	1	1	g12914		HCD	1	0	1	1	0	0.0275	827	871	2.38	0			134300	2	565.241	1129.47	-0.04	-69.38	40.82	1812	1836	MS2	0/0	0	0	2022CarlMaygelband11.raw.mgf
High	A	2	AQFLDGGLPVK	16025	Unambiguous	g9095	1	1	g9095		HCD	1	0	1	1	0	0.0349	876	916	1.4	0			24340	2	572.787	1144.57	-0.03	-60.47	40.97	1820	1828	MS2	0/0	0	0	2022CarlMaygelband11.raw.mgf
High	A	2	GDEELDSLIR	16031	Unambiguous	g4495	1	1	g4495		HCD	1	0	1	1	0	0.0104	896	902	1.63	0			23850	2	573.759	1146.51	-0.03	-47	41.08	1827	1828	MS2	0/0	0	0	2022CarlMaygelband11.raw.mgf
High	A	2	RDDKEGGGAPGGFEPGFR	16033	Unambiguous	g19199	1	1	g19199		HCD	1	0	1	1	0.005	0.207	714	736	2.53	2			27010	3	616.954	1848.85	-0.01	-8.76	41.12	1829	1835	MS2	0/0	0	0	2022CarlMaygelband11.raw.mgf
High	A	2	VALVFGQmNEPPGAR	16052	Unambiguous	g23021	1	1	g23021	M8(Oxidation)	HCD	1	0	1	1	0	0.000475	785	740	3.45	0			243100	2	801.386	1601.76	-0.02	-28.61	36.25	1543	1550	MS2	0/0	0	0	2022CarlMaygelband7.raw.mgf
High	A	2	ELGITALHIK	16053	Unambiguous	g24183	1	1	g24183		HCD	1	0	1	1	0	0.0189	741	763	1.78	0			21700	2	547.796	1094.58	-0.04	-66.74	41.32	1841	1850	MS2	0/0	0	0	2022CarlMaygelband11.raw.mgf
High	A	2	EQQWADLHFK	16055	Unambiguous	g555	1	1	g555		HCD	1	0	1	1	0	0.0127	814	819	2.49	0			50290	3	434.536	1301.59	-0.01	-24.97	41.33	1842	1854	MS2	0/0	0	0	2022CarlMaygelband11.raw.mgf
High	A	2	IAGFTTHLMK	16084	Unambiguous	g19818	1	1	g19818		HCD	1	0	1	1	0	0.016	822	849	1.46	0			11000	2	559.77	1118.53	-0.03	-61.71	41.58	1857	1857	MS2	0/0	0	0	2022CarlMaygelband11.raw.mgf
High	A	2	IcDEIAIIASK	16118	Unambiguous	g19818	1	1	g19818	C2(Ethanolyl)	HCD	1	0	1	1	0	0.000824	815	826	2.45	0			27950	2	610.3	1219.59	-0.03	-55.8	41.95	1878	1882	MS2	0/0	0	0	2022CarlMaygelband11.raw.mgf
High	A	2	IGSLVDVTESQDPEGLR	16144	Unambiguous	g13935	1	1	g13935		HCD	1	0	1	1	0	0.000679	671	669	1.01	0			7553	2	907.933	1814.86	-0.03	-30.15	42.18	1892	1892	MS2	0/0	0	0	2022CarlMaygelband11.raw.mgf
High	A	2	TINNLLTQVQAANTK	16160	Unambiguous	g6076	1	1	g6076		HCD	1	0	1	1	0	2.29e-05	758	702	3.06	0			135700	2	814.919	1628.83	-0.03	-40.43	42.48	1910	1919	MS2	0/0	0	0	2022CarlMaygelband11.raw.mgf
High	A	2	STGFALVYDSPEALKK	16178	Unambiguous	g15019	1	1	g15019		HCD	1	0	1	1	0	0.018	692	685	3.03	1			43900	2	863.428	1725.85	-0.03	-33.1	42.88	1933	1941	MS2	0/0	0	0	2022CarlMaygelband11.raw.mgf
High	A	2	APWTELTIQEK	16204	Unambiguous	g20954	1	1	g20954		HCD	1	0	1	1	0	0.00269	814	803	2.79	0			110000	2	658.315	1315.62	-0.03	-50	43	1940	1960	MS2	0/0	0	0	2022CarlMaygelband11.raw.mgf
High	A	2	ANKDAVSVFGFR	16206	Unambiguous	g15019	1	1	g15019		HCD	1	0	1	1	0.002	0.129	720	672	2.26	1			21990	3	437.556	1310.65	-0.01	-24.57	43.25	1955	1959	MS2	0/0	0	0	2022CarlMaygelband11.raw.mgf
High	A	2	QEDDPLNLAIR	16237	Unambiguous	g8514	1	1	g8514		HCD	1	0	1	1	0	0.00193	735	752	2.12	0			52520	2	642.296	1283.58	-0.04	-58.3	43.3	1958	1965	MS2	0/0	0	0	2022CarlMaygelband11.raw.mgf
High	A	2	GQmSILDALK	16264	Unambiguous	g11170	1	1	g11170	M3(Oxidation)	HCD	1	0	1	1	0	0.0342	885	895	2.25	0			20230	2	546.263	1091.52	-0.03	-53.21	43.6	1975	1975	MS2	0/0	0	0	2022CarlMaygelband11.raw.mgf
High	A	2	HSAQLSNIALSPIVmEK	16278	Unambiguous	g23654	1	1	g23654	M15(Oxidation)	HCD	1	0	1	1	0	1.22e-05	667	689	3.46	0			12390	2	927.464	1853.92	-0.03	-30.97	43.97	1997	1997	MS2	0/0	0	0	2022CarlMaygelband11.raw.mgf
High	A	2	VLVINDGGQELAVDYK	16282	Unambiguous	g22050	1	1	g22050		HCD	1	0	1	1	0	1.12e-05	739	752	3.68	0			156300	2	866.928	1732.85	-0.03	-36.43	43.22	1953	1962	MS2	0/0	0	0	2022CarlMaygelband9.raw.mgf
High	A	2	QPQTLLHGATSSNPAQLLAR	16289	Unambiguous	g11743	1	1	g11743		HCD	1	0	1	1	0	0.00335	623	591	4.48	0			117200	3	701.698	2103.08	-0.02	-24.01	44.15	2008	2023	MS2	0/0	0	0	2022CarlMaygelband11.raw.mgf
High	A	2	HLYTLVLK	16300	Unambiguous	g6689	1	1	g6689		HCD	1	0	1	1	0.002	0.11	932	882	2.02	0			10730	2	493.782	986.556	-0.02	-47.89	47.45	2202	2209	MS2	0/0	0	0	2022CarlMaygelband12.raw.mgf
High	A	2	VHASVPANTFAIYGVGEEK	16314	Unambiguous	g11841	1	1	g11841		HCD	1	0	1	1	0	0.00812	623	670	1.8	0			6235	3	663.673	1989	0	-1.7	44.17	2009	2009	MS2	0/0	0	0	2022CarlMaygelband11.raw.mgf
High	A	2	TWDMFEmR	16331	Unambiguous	g17224	1	1	g17224	M7(Oxidation)	HCD	1	0	1	1	0	0.0321	754	756	0.83	0			7470	2	566.212	1131.42	-0.02	-38.77	44.45	2025	2025	MS2	0/0	0	0	2022CarlMaygelband11.raw.mgf
High	A	2	INQTPTIVADFER	16338	Unambiguous	g6452	1	1	g6452		HCD	1	0	1	1	0	0.000814	763	753	2.95	0			93610	2	752.363	1503.72	-0.03	-40.93	44.52	2029	2045	MS2	0/0	0	0	2022CarlMaygelband11.raw.mgf
High	A	2	LLEGQLAELTASK	16351	Unambiguous	g13795	1	1	g13795		HCD	1	0	1	1	0.001	0.0527	844	775	1.77	0			23190	2	686.822	1372.64	-0.07	-95.81	44.63	2036	2036	MS2	0/0	0	0	2022CarlMaygelband11.raw.mgf
High	A	2	RIcDEIAIIASK	16355	Unambiguous	g19818	1	1	g19818	C3(Ethanolyl)	HCD	1	0	1	1	0.001	0.08	737	779	1.43	1			9151	2	688.339	1375.67	-0.05	-66.35	44.63	2036	2042	MS2	0/0	0	0	2022CarlMaygelband11.raw.mgf
High	A	2	SELEYYSMLAK	15830	Unambiguous	g20992	1	1	g20992		HCD	1	0	1	1	0	0.0031	809	796	2.35	0			81430	2	667.283	1333.56	-0.04	-57.49	44.85	2049	2058	MS2	0/0	0	0	2022CarlMaygelband11.raw.mgf
High	A	2	LGANAILGVSmAVAK	16381	Unambiguous	g16059	1	1	g16059	M11(Oxidation)	HCD	1	0	1	1	0	0.000956	764	806	3.67	0			197000	2	715.882	1430.76	-0.02	-33.18	43.53	1971	1977	MS2	0/0	0	0	2022CarlMaygelband7.raw.mgf
High	A	2	GHVFEEAQRPGTPLYNIK	16430	Unambiguous	g15038	1	1	g15038		HCD	1	0	1	1	0.001	0.0694	633	635	1.75	0			20740	3	686.026	2056.06	0	0.53	43.85	1990	1990	MS2	0/0	0	0	2022CarlMaygelband5.raw.mgf
High	A	2	GASDSYGDVLAWK	16431	Unambiguous	g7293	1	1	g7293		HCD	1	0	1	1	0	0.00036	692	692	3.22	0			361100	2	684.778	1368.55	-0.05	-68.67	44.67	2038	2057	MS2	0/0	0	0	2022CarlMaygelband9.raw.mgf
High	A	2	ESVAGTSSMTALSK	673	Unambiguous	g15038	1	1	g15038		HCD	1	0	1	1	0	0.00156	727	735	3.17	0			101900	2	684.817	1368.63	-0.02	-29.89	27.25	1014	1022	MS2	0/0	0	0	2022CarlMaygelband5.raw.mgf
High	A	2	DQGNPSTAAFVANLAK	16455	Unambiguous	g18384	1	1	g18384		HCD	1	0	1	1	0	2.77e-05	735	709	3.33	0			299500	2	802.376	1603.74	-0.03	-39.78	44.93	2054	2067	MS2	0/0	0	0	2022CarlMaygelband8.raw.mgf
High	A	2	GRLPEIPLVVR	16471	Unambiguous	g1495	1	1	g1495		HCD	1	0	1	1	0.006	0.23	838	836	2.05	1			60910	2	624.855	1248.7	-0.04	-61.66	45.82	2106	2123	MS2	0/0	0	0	2022CarlMaygelband11.raw.mgf
High	A	2	ADRDESSPYAAMLAAQDVAAR	15532	Unambiguous	g24183	1	1	g24183		HCD	1	0	1	1	0	0.000898	593	583	4.73	1			120700	3	736.665	2207.98	-0.02	-25.09	45.93	2113	2130	MS2	0/0	0	0	2022CarlMaygelband11.raw.mgf
High	A	2	GVPLYAHISDLAGTK	16498	Unambiguous	g16059	1	1	g16059		HCD	1	0	1	1	0	0.000539	766	705	2.73	0			140900	2	771.394	1541.78	-0.03	-33.61	43.28	1957	1965	MS2	0/0	0	0	2022CarlMaygelband7.raw.mgf
High	A	2	QESWYIDLK	16502	Unambiguous	g495	1	1	g495		HCD	1	0	1	1	0	0.0114	714	726	2.3	0			27570	2	591.259	1181.51	-0.04	-62.52	46.4	2140	2152	MS2	0/0	0	0	2022CarlMaygelband12.raw.mgf
High	A	2	SFLESVIR	16525	Unambiguous	g19823.2	2	1	g19823.2		HCD	1	0	1	1	0.002	0.129	831	829	1.27	0			199800	2	475.725	950.443	-0.04	-92.29	46.3	2134	2154	MS2	0/0	0	0	2022CarlMaygelband11.raw.mgf
High	A	2	SFLQPVFAR	16529	Unambiguous	g11101	1	1	g11101		HCD	1	0	1	1	0.001	0.0816	846	891	1.87	0			176300	2	532.759	1064.51	-0.04	-72.72	46.33	2136	2156	MS2	0/0	0	0	2022CarlMaygelband11.raw.mgf
High	A	2	VGSTVGNLLGGIGGR	16542	Unambiguous	g11743	1	1	g11743		HCD	1	0	1	1	0	0.0001	762	770	3.79	0			173600	2	678.845	1356.68	-0.04	-55.89	46.47	2144	2155	MS2	0/0	0	0	2022CarlMaygelband11.raw.mgf
High	A	2	SNFQFILR	16562	Unambiguous	g4132	1	1	g4132		HCD	1	0	1	1	0.003	0.162	709	733	2.16	0			105800	2	512.749	1024.49	-0.03	-66.08	46.68	2157	2169	MS2	0/0	0	0	2022CarlMaygelband11.raw.mgf
High	A	2	TGLVLEPVEEDEDDE	16607	Unambiguous	g20954	1	1	g20954		HCD	1	0	1	1	0	0.00145	733	748	2.27	0			48390	2	844.851	1688.69	-0.02	-26.3	47.05	2178	2184	MS2	0/0	0	0	2022CarlMaygelband11.raw.mgf
High	A	2	FVNYWNLGGR	16612	Unambiguous	g16047	1	1	g16047		HCD	1	0	1	1	0	0.0158	722	696	1.89	0			24540	2	613.296	1225.58	-0.01	-21.94	47.17	2185	2192	MS2	0/0	0	0	2022CarlMaygelband11.raw.mgf
High	A	2	DFVLGLPK	16630	Unambiguous	g15135	1	1	g15135		HCD	1	0	1	1	0.001	0.0514	1076	1066	0.76	0			7071	2	444.746	888.484	-0.02	-39.32	47.25	2190	2190	MS2	0/0	0	0	2022CarlMaygelband11.raw.mgf
High	A	2	FSWGIANR	16633	Unambiguous	g20166	1	1	g20166		HCD	1	0	1	1	0.001	0.048	831	829	1.64	0			55040	2	475.732	950.456	-0.01	-29.84	38.97	1703	1719	MS2	0/0	0	0	2022CarlMaygelband7.raw.mgf
High	A	2	QVDILEEYASGVK	16634	Unambiguous	g9883	1	1	g9883		HCD	1	0	1	1	0	0.00248	771	716	1.02	0			8235	2	725.846	1450.68	-0.03	-40.06	47.3	2193	2193	MS2	0/0	0	0	2022CarlMaygelband11.raw.mgf
High	A	2	AVLVDLEPGTMDAVR	3946	Unambiguous	g10951	1	1	g10951		HCD	1	0	1	1	0	0.00207	735	754	2.91	0			263700	2	793.387	1585.77	-0.03	-37.27	46.85	2167	2173	MS2	0/0	0	0	2022CarlMaygelband7.raw.mgf
High	A	2	VALVFGQMNEPPGAR	16052	Unambiguous	g23021	1	1	g23021		HCD	1	0	1	1	0	7.85e-05	735	754	3.64	0			104200	2	793.386	1585.76	-0.03	-32.3	42.88	1933	1942	MS2	0/0	0	0	2022CarlMaygelband8.raw.mgf
High	A	2	IPYPTQYASDSLLASTTDSTQK	16638	Unambiguous	g16517	1	1	g16517		HCD	1	0	1	1	0	0.0206	558	561	1.93	0			15840	3	796.37	2387.09	-0.02	-28.22	47.35	2196	2207	MS2	0/0	0	0	2022CarlMaygelband11.raw.mgf
High	A	2	TSSSAQQIVDGIWK	16644	Unambiguous	g2935	1	1	g2935		HCD	1	0	1	1	0	0.000454	706	782	1.68	0			12240	2	760.361	1519.71	-0.03	-39.95	47.4	2199	2199	MS2	0/0	0	0	2022CarlMaygelband11.raw.mgf
High	A	2	TVTSLDVVYALK	16670	Unambiguous	g19823.2	2	1	g19823.2		HCD	1	0	1	1	0	0.00659	810	778	2.79	0			104200	2	654.831	1308.66	-0.04	-65.51	47.83	2224	2234	MS2	0/0	0	0	2022CarlMaygelband11.raw.mgf
High	A	2	AVSNVNDIIAPALIK	16674	Unambiguous	g16059	1	1	g16059		HCD	1	0	1	1	0	0.000581	701	721	3.57	0			336300	2	769.405	1537.8	-0.05	-60.16	47.42	2200	2214	MS2	0/0	0	0	2022CarlMaygelband7.raw.mgf
High	A	2	QLGEWSGLcQIDR	16686	Unambiguous	g11170	1	1	g11170	C9(Ethanolyl)	HCD	1	0	1	1	0	5.25e-05	788	789	3.62	0			79720	2	774.847	1548.69	-0.03	-39.02	48.02	2235	2242	MS2	0/0	0	0	2022CarlMaygelband11.raw.mgf
High	A	2	LPEIPLVVR	16694	Unambiguous	g1495	1	1	g1495		HCD	1	0	1	1	0	0.0132	835	823	1.91	0			168500	2	518.29	1035.57	-0.04	-80.02	48.1	2240	2260	MS2	0/0	0	0	2022CarlMaygelband11.raw.mgf
High	A	2	STGFALVYDSPEALK	16698	Unambiguous	g15019	1	1	g15019		HCD	1	0	1	1	0	0.000108	747	743	3.45	0			419800	2	799.362	1597.72	-0.05	-58.69	48.18	2245	2259	MS2	0/0	0	0	2022CarlMaygelband11.raw.mgf
High	A	2	HSAQLSNIALSPIVMEK	16278	Unambiguous	g23654	1	1	g23654		HCD	1	0	1	1	0	2.28e-08	640	669	4.87	0			59580	2	919.468	1837.93	-0.03	-30.41	48.57	2267	2276	MS2	0/0	0	0	2022CarlMaygelband11.raw.mgf
High	A	2	DAVSVFGFR	16736	Unambiguous	g15019	1	1	g15019		HCD	1	0	1	1	0	0.0339	670	701	2.47	0			113100	2	499.225	997.442	-0.03	-68.18	48.67	2273	2298	MS2	0/0	0	0	2022CarlMaygelband11.raw.mgf
High	A	2	QLHEESSFISTPSPSVVVQNmmGPVFK	16767	Unambiguous	g22050	1	1	g22050	M21(Oxidation); M22(Oxidation)	HCD	1	0	1	1	0	7.23e-08	465	473	5.87	0			55240	3	1003.1	3007.29	-0.05	-53.29	48.83	2283	2291	MS2	0/0	0	0	2022CarlMaygelband11.raw.mgf
High	A	2	DESSPYAAMLAAQDVAAR	16773	Unambiguous	g24183	1	1	g24183		HCD	1	0	1	1	0	1.77e-05	638	627	3.73	0			60840	2	933.413	1865.82	-0.03	-27.92	49.03	2295	2303	MS2	0/0	0	0	2022CarlMaygelband11.raw.mgf
High	A	2	LPSADEFGSLIGK	16775	Unambiguous	g7745	1	1	g7745		HCD	1	0	1	1	0	0.00105	814	802	1.3	0			13670	2	667.32	1333.63	-0.03	-51.09	49.05	2296	2296	MS2	0/0	0	0	2022CarlMaygelband11.raw.mgf
High	A	2	FITAYADFLKR	16777	Unambiguous	g3257	1	1	g3257		HCD	1	0	1	1	0	0.00259	855	841	1.48	1			10590	3	448.904	1344.7	-0.01	-25.47	49.07	2297	2297	MS2	0/0	0	0	2022CarlMaygelband11.raw.mgf
High	A	2	QGLPVIDQSDLLGR	16779	Unambiguous	g22050	1	1	g22050		HCD	1	0	1	1	0	0.000286	754	738	2.53	0			83300	2	755.882	1510.76	-0.03	-43.88	49.13	2301	2309	MS2	0/0	0	0	2022CarlMaygelband11.raw.mgf
High	A	2	ELPPQNPDWFYVR	16785	Unambiguous	g3257	1	1	g3257		HCD	1	0	1	1	0	0.000137	800	768	2.12	0			26930	2	830.879	1660.75	-0.03	-37.37	51.43	2436	2445	MS2	0/0	0	0	2022CarlMaygelband11.raw.mgf
High	A	2	LPAAGVGDMVMATVK	15148	Unambiguous	g12952	1	1	g12952		HCD	1	0	1	1	0	1.46e-06	752	835	3.81	0			183600	2	730.346	1459.68	-0.04	-55.3	49.42	2317	2336	MS2	0/0	0	0	2022CarlMaygelband11.raw.mgf
High	A	2	WLTINILPGEVIAPGAVK	16834	Unambiguous	g13757	1	1	g13757		HCD	1	0	1	1	0	0.00897	738	785	1.74	0			8239	2	946.033	1891.06	-0.02	-24.46	63.87	3167	3174	MS2	0/0	0	0	2022CarlMaygelband7.raw.mgf
High	A	2	VMVFGNSGQYYDWK	16837	Unambiguous	g12311	1	1	g12311		HCD	1	0	1	1	0	0.000182	719	712	2.39	0			34030	2	847.364	1693.72	-0.02	-27.45	49.75	2337	2345	MS2	0/0	0	0	2022CarlMaygelband11.raw.mgf
High	A	2	IGPNLHGLFGR	16841	Unambiguous	g10055	1	1	g10055		HCD	1	0	1	1	0	0.00107	693	727	1.44	0			21360	2	590.797	1180.59	-0.04	-60.26	49.78	2339	2347	MS2	0/0	0	0	2022CarlMaygelband11.raw.mgf
High	A	2	GQMSILDALK	16264	Unambiguous	g11170	1	1	g11170		HCD	1	0	1	1	0	0.0394	951	920	2.09	0			68170	2	538.261	1075.51	-0.03	-62.82	49.97	2350	2367	MS2	0/0	0	0	2022CarlMaygelband11.raw.mgf
High	A	2	LLSDATVLLR	16864	Unambiguous	g5333	1	1	g5333		HCD	1	0	1	1	0	0.00437	873	870	2.53	0			101500	2	550.814	1100.62	-0.02	-41.77	45.13	2066	2081	MS2	0/0	0	0	2022CarlMaygelband5.raw.mgf
High	A	2	WVVNLLPSR	16896	Unambiguous	g21335	1	1	g21335		HCD	1	0	1	1	0	0.0136	709	746	2.61	0			318800	2	542.269	1083.53	-0.05	-91.91	50.35	2372	2402	MS2	0/0	0	0	2022CarlMaygelband11.raw.mgf
High	A	2	YLGVDLFTK	16919	Unambiguous	g22050	1	1	g22050		HCD	1	0	1	1	0	0.0239	734	693	1.47	0			22650	2	528.262	1055.52	-0.03	-56.83	51.3	2428	2454	MS2	0/0	0	0	2022CarlMaygelband12.raw.mgf
High	A	2	VSGVGLSALWK	16933	Unambiguous	g555	1	1	g555		HCD	1	0	1	1	0	0.00101	967	951	2.71	0			193900	2	558.781	1116.55	-0.04	-77.67	50.82	2400	2431	MS2	0/0	0	0	2022CarlMaygelband11.raw.mgf
High	A	2	FSTIGGGLPILR	16939	Unambiguous	g11043	1	1	g11043		HCD	1	0	1	1	0	0.0222	834	885	1.26	0			10840	2	615.834	1230.66	-0.03	-49.22	50.87	2403	2403	MS2	0/0	0	0	2022CarlMaygelband11.raw.mgf
High	A	2	TFTPEEISSmILTK	11698	Unambiguous	g10558	1	1	g10558	M10(Oxidation)	HCD	1	0	1	1	0	0.00745	716	685	2.35	0			246100	2	806.892	1612.78	-0.02	-22.63	49.72	2335	2365	MS2	0/0	0	0	2022CarlMaygelband6.raw.mgf
High	A	2	DFLLPSPTVAQPDIAK	16957	Unambiguous	g2012	1	1	g2012		HCD	1	0	1	1	0	0.000958	713	683	2.2	0			862100	2	856.419	1711.83	-0.05	-56.42	50.82	2400	2418	MS2	0/0	0	0	2022CarlMaygelband8.raw.mgf
High	A	2	IFDLSAFEK	16969	Unambiguous	g17537	1	1	g17537		HCD	1	0	1	1	0	0.0316	637	622	1.98	0			221100	2	535.227	1069.45	-0.05	-102.64	51.42	2435	2457	MS2	0/0	0	0	2022CarlMaygelband11.raw.mgf
High	A	2	TWDMFEMR	16331	Unambiguous	g17224	1	1	g17224		HCD	1	0	1	1	0	0.0337	564	570	1.99	0			109500	2	558.202	1115.4	-0.03	-62.01	51.9	2464	2477	MS2	0/0	0	0	2022CarlMaygelband11.raw.mgf
High	A	2	IPGWFLNR	17016	Unambiguous	g4132	1	1	g4132		HCD	1	0	1	1	0	0.0371	976	1000	1.43	0			250100	2	501.729	1002.45	-0.05	-100.92	52.23	2483	2514	MS2	0/0	0	0	2022CarlMaygelband11.raw.mgf
High	A	2	TSTEDIALDVPIAYSVTDK	17024	Unambiguous	g2543	1	1	g2543		HCD	1	0	1	1	0	2.6e-05	631	624	3.5	0			66310	2	1019.49	2037.97	-0.03	-27.59	52.27	2485	2493	MS2	0/0	0	0	2022CarlMaygelband11.raw.mgf
High	A	2	IGDLLMLQGRPcQVIR	17033	Unambiguous	g22050	1	1	g22050	C12(Ethanolyl)	HCD	1	0	1	1	0.001	0.0684	726	739	1.54	0			7524	3	619.315	1855.93	-0.03	-50.64	52.88	2521	2521	MS2	0/0	0	0	2022CarlMaygelband11.raw.mgf
High	A	2	FFNVMQDAEEEDDE	16120	Unambiguous	g17537	1	1	g17537		HCD	1	0	1	1	0	0.0212	551	605	3.51	0			196300	2	859.299	1717.59	-0.03	-36.5	53	2528	2541	MS2	0/0	0	0	2022CarlMaygelband11.raw.mgf
High	A	2	FITAYADFLK	17076	Unambiguous	g3257	1	1	g3257		HCD	1	0	1	1	0	0.0247	836	819	2.19	0			102400	2	594.779	1188.55	-0.04	-66.9	53.12	2535	2557	MS2	0/0	0	0	2022CarlMaygelband11.raw.mgf
High	A	2	DAPSPLNTVIVPNVNLPK	17096	Unambiguous	g17833	1	1	g17833		HCD	1	0	1	1	0	2.6e-05	745	709	2.94	0			92680	2	944.501	1887.99	-0.03	-31.68	53.42	2553	2561	MS2	0/0	0	0	2022CarlMaygelband11.raw.mgf
High	A	2	FNYAWGLIK	17100	Unambiguous	g5168	1	1	g5168		HCD	1	0	1	1	0	0.0105	682	683	1.02	0			6112	2	556.267	1111.53	-0.03	-60.18	53.45	2555	2555	MS2	0/0	0	0	2022CarlMaygelband11.raw.mgf
High	A	2	ALIEETEALLEK	17102	Unambiguous	g12821	1	1	g12821		HCD	1	0	1	1	0	0.000289	822	776	3.11	0			53730	2	679.84	1358.67	-0.03	-51.29	53.47	2556	2570	MS2	0/0	0	0	2022CarlMaygelband11.raw.mgf
High	A	2	FGGGETPLQLLTK	17152	Unambiguous	g21097	1	1	g21097		HCD	1	0	1	1	0	1.31e-05	857	808	1.25	0			9083	2	680.841	1360.68	-0.04	-52.83	54.17	2597	2597	MS2	0/0	0	0	2022CarlMaygelband11.raw.mgf
High	A	2	LNRLPAAGVGDMVMATVK	17156	Unambiguous	g12952	1	1	g12952		HCD	1	0	1	1	0	0.0421	751	724	1.07	1			12340	3	614.996	1842.97	-0.01	-11.22	54.18	2598	2598	MS2	0/0	0	0	2022CarlMaygelband11.raw.mgf
High	A	2	SNTAGQAFPQSVFDHYQVLPGVPSDK	17158	Unambiguous	g15038	1	1	g15038		HCD	1	0	1	1	0	0.013	540	542	1.62	0			6652	3	930.425	2789.26	-0.03	-33.11	54.52	2617	2624	MS2	0/0	0	0	2022CarlMaygelband5.raw.mgf
High	A	2	LTAAGGTVAAIDSIIQK	17173	Unambiguous	g14669.2	1	1	g14669.2		HCD	1	0	1	1	0	1.76e-05	758	702	3.95	0			128500	2	814.934	1628.86	-0.03	-37.45	53.57	2562	2569	MS2	0/0	0	0	2022CarlMaygelband8.raw.mgf
High	A	2	GVEPFFPEVEIR	17182	Unambiguous	g21195	1	1	g21195		HCD	1	0	1	2	0	0.0136	778	751	0.53	0			5826	2	709.841	1418.68	-0.03	-39.7	54.32	2606	2606	MS2	0/0	0	0	2022CarlMaygelband11.raw.mgf
High	A	2	LSQSLLDLVQQASHAR	17269	Unambiguous	g14651	1	1	g14651		HCD	1	0	1	1	0	0.00529	709	669	3.19	0			24300	3	589.313	1765.92	-0.01	-17.33	55.15	2655	2667	MS2	0/0	0	0	2022CarlMaygelband11.raw.mgf
High	A	2	AFLQPILPNLR	17293	Unambiguous	g19302	1	1	g19302		HCD	1	0	1	1	0.001	0.0553	710	746	1.42	0			15940	2	641.347	1281.69	-0.04	-63.02	55.32	2665	2673	MS2	0/0	0	0	2022CarlMaygelband11.raw.mgf
High	A	2	NLPAPILDPPPPMHL	17312	Unambiguous	g12821	1	1	g12821		HCD	1	0	1	1	0.006	0.227	713	724	1.82	0			22750	2	811.408	1621.81	-0.03	-42.8	55.48	2674	2683	MS2	0/0	0	0	2022CarlMaygelband11.raw.mgf
High	A	2	AANVADVEPIWASLmAK	17320	Unambiguous	g7135	1	1	g7135	M15(Oxidation)	HCD	1	0	1	1	0	0.00203	697	714	2.77	0			24730	2	901.438	1801.87	-0.02	-25.44	55.58	2680	2697	MS2	0/0	0	0	2022CarlMaygelband11.raw.mgf
High	A	2	YFIVPDMLR	17328	Unambiguous	g10318	1	1	g10318		HCD	1	0	1	1	0	0.0287	790	760	1.5	0			18880	2	577.272	1153.54	-0.04	-60.65	55.87	2697	2713	MS2	0/0	0	0	2022CarlMaygelband12.raw.mgf
High	A	2	DmIVVPEmIGSVVAVYSGK	12574	Unambiguous	g7410	1	1	g7410	M2(Oxidation); M8(Oxidation)	HCD	1	0	1	1	0	0.00486	684	698	2.04	0			15530	2	1013.49	2025.97	-0.03	-25.13	56.07	2709	2711	MS2	0/0	0	0	2022CarlMaygelband11.raw.mgf
High	A	2	DGLPIIVPIPGTTTEK	17363	Unambiguous	g12085	1	1	g12085		HCD	1	0	1	1	0.001	0.0887	673	706	1.24	0			8506	2	825.934	1650.86	-0.04	-43.27	55.78	2692	2701	MS2	0/0	0	0	2022CarlMaygelband8.raw.mgf
High	A	2	TVLDLMFR	17385	Unambiguous	g12465	1	1	g12465		HCD	1	0	1	1	0	0.0322	796	804	1.42	0			125500	2	497.747	994.487	-0.03	-52.46	55.3	2664	2682	MS2	0/0	0	0	2022CarlMaygelband7.raw.mgf
High	A	2	YAGWFGLGYDGR	17400	Unambiguous	g9657	1	1	g9657		HCD	1	0	1	1	0	0.00138	769	753	2.06	0			30670	2	681.287	1361.57	-0.03	-44.23	56.57	2738	2744	MS2	0/0	0	0	2022CarlMaygelband11.raw.mgf
High	A	2	LDVDDVPDVAQDLGIR	17445	Unambiguous	g15049	1	1	g15049		HCD	1	0	1	1	0	0.000348	691	676	2.73	0			59310	2	870.414	1739.82	-0.03	-34.15	56.95	2761	2774	MS2	0/0	0	0	2022CarlMaygelband12.raw.mgf
High	A	2	VPLENLGDLLR	17449	Unambiguous	g3484	1	1	g3484		HCD	1	0	1	1	0	0.000382	718	761	1.79	0			32780	2	619.821	1238.63	-0.04	-61.24	57	2764	2781	MS2	0/0	0	0	2022CarlMaygelband11.raw.mgf
High	A	2	QLHEESSFISTPSPSVVVQNMmGPVFK	16767	Unambiguous	g22050	1	1	g22050	M22(Oxidation)	HCD	0.0306	0	1	1	0	1.7e-06	478	498	4.58	0			35590	3	997.77	2991.3	-0.05	-54.28	57.17	2773	2780	MS2	0/0	0	0	2022CarlMaygelband11.raw.mgf
High	A	2	GGVPVVFPVFGPPPK	17477	Unambiguous	g8807	1	1	g8807		HCD	1	0	1	1	0	0.00106	748	768	2.08	0			34160	2	747.394	1493.78	-0.04	-46.88	56.48	2733	2748	MS2	0/0	0	0	2022CarlMaygelband8.raw.mgf
High	A	2	TDATYPAGFMDVISIEK	17483	Unambiguous	g20787	1	1	g20787		HCD	1	0	1	1	0	0.000187	682	686	3.39	0			344200	2	929.413	1857.82	-0.04	-40.26	56.9	2758	2780	MS2	0/0	0	0	2022CarlMaygelband9.raw.mgf
High	A	2	TLAFLDIQPLSR	17494	Unambiguous	g10040	1	1	g10040		HCD	1	0	1	1	0	0.0029	743	751	3.14	0			46010	2	687.353	1373.7	-0.04	-58.45	57.53	2795	2819	MS2	0/0	0	0	2022CarlMaygelband12.raw.mgf
High	A	2	QTVISQFFQMDR	17518	Unambiguous	g2857	1	1	g2857		HCD	1	0	1	1	0	0.00265	783	780	0.99	0			4198	2	750.338	1499.67	-0.03	-42.24	58.17	2832	2838	MS2	0/0	0	0	2022CarlMaygelband12.raw.mgf
High	A	2	VQLYELMTAIR	17557	Unambiguous	g16307	1	1	g16307		HCD	1	0	1	1	0	0.0107	775	761	1.18	0			5759	2	668.829	1336.65	-0.04	-58.41	58.2	2834	2834	MS2	0/0	0	0	2022CarlMaygelband11.raw.mgf
High	A	2	GLIIGVPAAFSPTcSDSHIPDYISHAK	17625	Unambiguous	g17870	1	1	g17870	C14(Ethanolyl)	HCD	1	0	1	1	0	0.00157	507	528	3.06	0			21190	3	947.431	2840.28	-0.05	-52.76	59.3	2899	2900	MS2	0/0	0	0	2022CarlMaygelband11.raw.mgf
High	A	2	NTNPDTSLLQLEGVGSSEAAQFYcGK	17629	Unambiguous	g9586	1	1	g9586	C24(Ethanolyl)	HCD	1	0	1	1	0	0.000155	546	544	2.64	0			9978	3	925.053	2773.15	-0.05	-55.15	58.7	2864	2864	MS2	0/0	0	0	2022CarlMaygelband11.raw.mgf
High	A	2	SILLNYFQTEQ	17642	Unambiguous	g11170	1	1	g11170		HCD	1	0	1	1	0.001	0.0874	744	743	0.5	0			8443	2	678.312	1355.62	-0.03	-50.3	59.2	2893	2900	MS2	0/0	0	0	2022CarlMaygelband12.raw.mgf
High	A	2	HNVPEIEAASSPEVLLNPLTVAR	17701	Unambiguous	g17633	1	1	g17633		HCD	1	0	1	1	0	3.69e-06	620	566	4.56	0			37970	3	819.41	2456.22	-0.03	-39.84	59.42	2906	2920	MS2	0/0	0	0	2022CarlMaygelband11.raw.mgf
High	A	2	LPNNFIGGFLEGR	17715	Unambiguous	g18288	1	1	g18288		HCD	1	0	1	1	0	0.00107	751	802	2.79	0			21520	2	717.346	1433.68	-0.03	-48.08	59.63	2918	2927	MS2	0/0	0	0	2022CarlMaygelband11.raw.mgf
High	A	2	DLKDIILNIGAGGGAASAPAAGGAADAAAPAEAAK	17721	Unambiguous	g7135	1	1	g7135		HCD	1	0	1	1	0	0.000177	530	524	2.71	1			10820	3	1016.14	3046.42	-0.06	-54.14	59.65	2919	2919	MS2	0/0	0	0	2022CarlMaygelband11.raw.mgf
High	A	2	EWLHLPAEIVPQTHIK	17810	Unambiguous	g19199	1	1	g19199		HCD	1	0	1	1	0.001	0.0595	702	692	0.82	0			7777	3	637.678	1911.02	-0.01	-15.82	60.27	2956	2956	MS2	0/0	0	0	2022CarlMaygelband11.raw.mgf
High	A	2	GDLLFLWNR	17824	Unambiguous	g21097	1	1	g21097		HCD	1	0	1	1	0	0.0238	938	881	0.99	0			7704	2	567.276	1133.55	-0.03	-57.29	60.72	2982	2982	MS2	0/0	0	0	2022CarlMaygelband11.raw.mgf
High	A	2	IFASFNDTFVHITDLSGR	17860	Unambiguous	g24183	1	1	g24183		HCD	1	0	1	1	0	0.000138	679	658	3.52	0			26110	3	680.663	2039.97	-0.01	-21.92	61.93	3054	3059	MS2	0/0	0	0	2022CarlMaygelband11.raw.mgf
High	A	2	LENETLNWLSVGYLGSR	17870	Unambiguous	g8511	1	1	g8511		HCD	1	0	1	1	0	0.00116	699	692	1.24	0			4716	2	975.971	1950.94	-0.03	-29.05	61.82	3047	3047	MS2	0/0	0	0	2022CarlMaygelband11.raw.mgf
High	A	2	LTDIPDDQLVEILQVTK	17903	Unambiguous	g10040	1	1	g10040		HCD	1	0	1	1	0	0.000365	655	663	2.5	0			61790	2	970.507	1940.01	-0.03	-27.3	61.8	3046	3067	MS2	0/0	0	0	2022CarlMaygelband12.raw.mgf
High	A	2	DSTLIMQLLR	17926	Unambiguous	g11756|g18563	2	2	g11756;g18563		HCD	1	0	1	1	0	0.0161	858	848	2.29	0			47920	2	595.297	1189.59	-0.04	-62.96	61.37	3020	3049	MS2	0/0	0	0	2022CarlMaygelband8.raw.mgf
High	A	2	VYEPLLILGLDK	17988	Unambiguous	g1117	1	1	g1117		HCD	1	0	1	1	0	0.00302	844	775	2.29	0			234500	2	686.861	1372.71	-0.05	-68.72	62.48	3086	3113	MS2	0/0	0	0	2022CarlMaygelband11.raw.mgf
High	A	2	EIALWFKPEELNTWK	18011	Unambiguous	g3132	1	1	g3132		HCD	1	0	1	1	0	0.0417	724	719	2.09	0			44790	3	635.321	1903.95	-0.02	-24.93	62.65	3096	3110	MS2	0/0	0	0	2022CarlMaygelband11.raw.mgf
High	A	2	cSTLAIIDAGDSDILSTNPV	18017	Unambiguous	g20992	1	1	g20992	C1(Ethanolyl)	HCD	1	0	1	1	0.006	0.227	656	666	2.02	0			55360	2	1024.98	2048.95	-0.03	-26.06	62.77	3103	3107	MS2	0/0	0	0	2022CarlMaygelband11.raw.mgf
High	A	2	AANVADVEPIWASLMAK	17320	Unambiguous	g7135	1	1	g7135		HCD	1	0	1	1	0	2.23e-05	698	663	3.12	0			73760	2	893.434	1785.86	-0.03	-33.49	63.18	3127	3150	MS2	0/0	0	0	2022CarlMaygelband11.raw.mgf
High	A	2	TWLTPISNWYNNAAGYR	18146	Unambiguous	g8323	1	1	g8323		HCD	1	0	1	1	0	1.23e-05	607	604	1.94	0			17790	2	1013.97	2026.93	-0.02	-24.33	64.02	3176	3185	MS2	0/0	0	0	2022CarlMaygelband11.raw.mgf
High	A	2	KSDTAPVLDLLSFGYSK	18169	Unambiguous	g1495	1	1	g1495		HCD	1	0	1	1	0	1.84e-06	681	662	2.3	1			11900	2	920.961	1840.92	-0.03	-29.09	64.18	3186	3193	MS2	0/0	0	0	2022CarlMaygelband11.raw.mgf
High	A	2	ADDLIPEESEVVLLAIK	18218	Unambiguous	g8323	1	1	g8323		HCD	1	0	1	1	0	0.00618	667	689	2.74	0			67980	2	927.478	1853.95	-0.03	-33.21	64.62	3212	3236	MS2	0/0	0	0	2022CarlMaygelband11.raw.mgf
High	A	2	DITELLQSVGVDPDTER	18228	Unambiguous	g7409	1	1	g7409		HCD	1	0	1	1	0	0.000331	671	665	1.99	0			25720	2	943.947	1886.89	-0.02	-25.4	64.75	3219	3227	MS2	0/0	0	0	2022CarlMaygelband11.raw.mgf
High	A	2	SNGLAPEIPEDLYmLIK	18245	Unambiguous	g21952	1	1	g21952	M14(Oxidation)	HCD	1	0	1	1	0	0.00149	707	679	2.23	0			24020	2	959.973	1918.94	-0.02	-23.33	64.9	3228	3243	MS2	0/0	0	0	2022CarlMaygelband11.raw.mgf
High	A	2	EVALPWFWENVK	18247	Unambiguous	g1004	1	1	g1004		HCD	1	0	1	1	0	0.0012	721	732	2.62	0			113800	2	759.361	1517.71	-0.03	-42.29	64.07	3179	3204	MS2	0/0	0	0	2022CarlMaygelband7.raw.mgf
High	A	2	SWLGSWFGGK	18293	Unambiguous	g21948	1	1	g21948		HCD	1	0	1	1	0	0.00665	696	660	1.38	0			16560	2	562.747	1124.49	-0.03	-59.07	65.23	3248	3264	MS2	0/0	0	0	2022CarlMaygelband11.raw.mgf
High	A	2	DVPADKFITAYADFLKR	18297	Unambiguous	g3257	1	1	g3257		HCD	1	0	1	1	0	0.0188	662	673	2.55	2			77930	3	657.339	1970	-0.01	-18.78	65.27	3250	3283	MS2	0/0	0	0	2022CarlMaygelband11.raw.mgf
High	A	2	SEQQAGVTLLSDIFR	18299	Unambiguous	g5168	1	1	g5168		HCD	1	0	1	1	0	5.22e-05	749	728	3.32	0			33430	2	832.403	1663.8	-0.03	-39.64	65.32	3253	3261	MS2	0/0	0	0	2022CarlMaygelband11.raw.mgf
High	A	2	SDTAPVLDLLSFGYSK	18351	Unambiguous	g1495	1	1	g1495		HCD	1	0	1	1	0	0.00018	718	707	3.04	0			487500	2	856.901	1712.79	-0.04	-46.49	65.72	3276	3304	MS2	0/0	0	0	2022CarlMaygelband11.raw.mgf
High	A	2	QDLPQLEASTIEGAIK	18352	Unambiguous	g10014	1	1	g10014		HCD	1	0	1	1	0	7.21e-06	718	707	3.78	0			183300	2	856.947	1712.89	-0.01	-11.96	50.95	2408	2423	MS2	0/0	0	0	2022CarlMaygelband5.raw.mgf
High	A	2	AATGAGTFGLPWPSILK	18359	Unambiguous	g15007	1	1	g15007		HCD	1	0	1	1	0.001	0.0632	728	692	0.74	0			3910	2	843.929	1686.85	-0.04	-42.05	65.75	3278	3278	MS2	0/0	0	0	2022CarlMaygelband11.raw.mgf
High	A	2	DQLPLSELPLFLNK	18428	Unambiguous	g15601	1	1	g15601		HCD	1	0	1	1	0	0.00111	735	713	2.77	0			197200	2	813.94	1626.87	-0.02	-23.03	66.12	3300	3318	MS2	0/0	0	0	2022CarlMaygelband5.raw.mgf
High	A	2	ILGFFY	18444	Unambiguous	g21335	1	1	g21335		HCD	1	0	1	1	0.006	0.236	1115	1122	1.77	0			23020	1	759.376	759.376	-0.03	-41.34	67.1	3358	3358	MS2	0/0	0	0	2022CarlMaygelband11.raw.mgf
High	A	2	FLSQPFTVAQVFTGIEGK	18448	Unambiguous	g23021	1	1	g23021		HCD	1	0	1	1	0	5.11e-05	636	667	3.38	0			87210	2	985.005	1969	-0.02	-20.82	65.68	3274	3299	MS2	0/0	0	0	2022CarlMaygelband7.raw.mgf
High	A	2	DVPADKFITAYADFLK	18454	Unambiguous	g3257	1	1	g3257		HCD	1	0	1	1	0.001	0.0904	714	694	1.45	1			26130	3	605.306	1813.9	-0.01	-19.12	66.93	3348	3352	MS2	0/0	0	0	2022CarlMaygelband11.raw.mgf
High	A	2	LLGHVTIAQGGVLPNIHANLLPK	18468	Unambiguous	g12825	1	1	g12825		HCD	1	0	1	1	0	4.01e-05	593	561	4.61	0			48850	3	792.44	2375.31	-0.03	-36.16	67.38	3374	3389	MS2	0/0	0	0	2022CarlMaygelband11.raw.mgf
High	A	2	TVITSTGAIALQTVPK	18477	Unambiguous	g9366	1	1	g9366		HCD	1	0	1	1	0	4.94e-05	742	758	4.29	0			141800	2	800.442	1599.88	-0.03	-34	42.42	1906	1916	MS2	0/0	0	0	2022CarlMaygelband7.raw.mgf
High	A	2	SNGLAPEIPEDLYMLIK	18245	Unambiguous	g21952	1	1	g21952		HCD	1	0	1	1	0	0.00194	726	703	2.52	0			40300	2	951.972	1902.94	-0.03	-26.61	67.58	3386	3402	MS2	0/0	0	0	2022CarlMaygelband11.raw.mgf
High	A	2	KEIALWFKPEELNTWK	18516	Unambiguous	g3132	1	1	g3132		HCD	1	0	1	1	0	0.0106	682	658	2.94	1			34050	3	678.019	2032.04	-0.02	-23.03	70.8	3575	3604	MS2	0/0	0	0	2022CarlMaygelband11.raw.mgf
High	A	2	QLHEESSFISTPSPSVVVQNMMGPVFK	16767	Unambiguous	g22050	1	1	g22050		HCD	1	0	1	1	0	7.52e-07	535	503	5.12	0			109000	3	992.437	2975.3	-0.06	-56.78	68.2	3422	3453	MS2	0/0	0	0	2022CarlMaygelband11.raw.mgf
High	A	2	YYILPDSLPLDTLLIDDTPKPK	18547	Unambiguous	g12522	1	1	g12522		HCD	1	0	1	1	0	2e-05	571	582	3.1	0			22150	3	844.09	2530.26	-0.04	-44.89	68.22	3423	3431	MS2	0/0	0	0	2022CarlMaygelband11.raw.mgf
High	A	2	IWAGFVDDVLGVK	18589	Unambiguous	g543	1	1	g543		HCD	1	0	1	1	0	0.00035	778	751	1.38	0			13550	2	709.851	1418.7	-0.04	-50.93	68.7	3452	3465	MS2	0/0	0	0	2022CarlMaygelband11.raw.mgf
High	A	2	EEHTKPEEDVPYLSPLIQEIEK	18639	Unambiguous	g8323	1	1	g8323		HCD	1	0	1	1	0.001	0.0585	547	495	0.72	0			3095	3	875.067	2623.19	-0.04	-48.81	69.2	3481	3481	MS2	0/0	0	0	2022CarlMaygelband11.raw.mgf
High	A	2	FKVYEPLLILGLDK	18889	Unambiguous	g1117	1	1	g1117		HCD	1	0	1	1	0	0.000526	746	771	1.77	1			11560	2	824.455	1647.9	-0.03	-42.44	71.68	3627	3642	MS2	0/0	0	0	2022CarlMaygelband11.raw.mgf
High	A	2	VEATLDALLVQFGK	19020	Unambiguous	g12594	1	1	g12594		HCD	1	0	1	1	0	0.0129	763	753	0.5	0			5342	2	752.387	1503.77	-0.04	-49.97	62.58	3092	3100	MS2	0/0	0	0	2022CarlMaygelband8.raw.mgf
High	A	2	AVDQFIETLLTEGGLEK	19109	Unambiguous	g10802	1	1	g10802		HCD	1	0	1	1	0	2.81e-05	713	706	4.08	0			316600	2	931.957	1862.91	-0.03	-36.76	73.43	3730	3742	MS2	0/0	0	0	2022CarlMaygelband7.raw.mgf
High	A	2	QGFVVAEDGIPIGR	19136	Unambiguous	g2237	1	1	g2237		HCD	1	0	1	1	0	9.57e-05	761	793	2.05	0			11950	2	729.382	1457.76	-0.01	-12.04	46.02	2117	2127	MS2	0/0	0	0	2022CarlMaygelband2.raw.mgf
High	A	2	NIIAILEAAGSSIER	19152	Unambiguous	g1761	1	1	g1761		HCD	1	0	1	1	0	1.38e-06	771	718	3.1	0			16130	2	778.901	1556.79	-0.04	-45.29	74.68	3804	3815	MS2	0/0	0	0	2022CarlMaygelband12.raw.mgf
High	A	2	TIPLVDVVQSFDVFTTGK	19259	Unambiguous	g19725	1	1	g19725		HCD	1	0	1	1	0	1.92e-05	677	654	1.64	0			13840	2	983.492	1965.98	-0.04	-38.67	76.82	3929	3937	MS2	0/0	0	0	2022CarlMaygelband11.raw.mgf
High	A	2	ITIGADNIDIGANASAEEAGDEVEDTAQTVIDVVHSFR	19411	Unambiguous	g4750	1	1	g4750		HCD	1	0	1	1	0	0.000231	499	531	1.3	0			7540	4	986.442	3942.75	-0.03	-34.52	81.52	4206	4206	MS2	0/0	0	0	2022CarlMaygelband11.raw.mgf
High	A	2	LAEMLDLLDPQLLK	19431	Unambiguous	g5140	1	1	g5140		HCD	1	0	1	1	0	0.005	754	722	0.54	0			4146	2	806.44	1611.87	-0.01	-18.09	70.22	3541	3548	MS2	0/0	0	0	2022CarlMaygelband3.raw.mgf
High	A	2	SLQDIIAILGMDELSEADKLTVER	19432	Unambiguous	g23021	1	1	g23021		HCD	1	0	1	1	0	1.8e-06	501	505	3.94	1			21770	3	887.091	2659.26	-0.04	-47.88	81.65	4213	4214	MS2	0/0	0	0	2022CarlMaygelband11.raw.mgf
High	A	2	VTPHQPATK	19449	Unambiguous	g18562	1	1	g18562		HCD	1	0	1	4	0.002	0.155	872	875	0.49	0			3304	2	489.748	978.49	-0.02	-48.09	16.35	373	378	MS2	0/0	0	0	2022CarlMaygelband12.raw.mgf
High	A	2	MmmTSGEAVK	19484	Unambiguous	g14828	1	1	g14828	M2(Oxidation); M3(Oxidation)	HCD	1	0	1	1	0	0.0258	535	532	2.51	0			76080	2	558.694	1116.38	-0.05	-83.52	17.27	426	426	MS2	0/0	0	0	2022CarlMaygelband9.raw.mgf
High	A	2	VPHYQR	19492	Unambiguous	g17402	1	1	g17402		HCD	1	0	1	1	0.002	0.101	726	735	0.86	0			4952	2	400.199	799.39	-0.02	-38.73	17.12	418	426	MS2	0/0	0	0	2022CarlMaygelband12.raw.mgf
High	A	2	AmGESDDSLNR	19526	Unambiguous	g4242	1	1	g4242	M2(Oxidation)	HCD	1	0	1	1	0	0.00689	431	426	1.65	0			52230	2	605.704	1210.4	-0.05	-83.02	17.55	443	450	MS2	0/0	0	0	2022CarlMaygelband12.raw.mgf
High	A	2	ENEATTQLK	19532	Unambiguous	g21948	1	1	g21948		HCD	1	0	1	2	0.001	0.0882	926	874	0.43	0			2611	2	517.236	1033.46	-0.03	-49.76	17.58	445	445	MS2	0/0	0	0	2022CarlMaygelband12.raw.mgf
High	A	2	KVEGLDGEK	19540	Unambiguous	g3907	1	1	g3907		HCD	1	0	1	1	0	0.0226	1010	1010	2.14	1			69120	2	487.729	974.451	-0.03	-65.68	17.7	452	464	MS2	0/0	0	0	2022CarlMaygelband12.raw.mgf
High	A	2	VSVVESAK	19554	Unambiguous	g9950	1	1	g9950		HCD	1	0	1	1	0	0.0247	1079	1051	1.52	0			6461	2	409.718	818.428	-0.02	-41.24	17.82	459	467	MS2	0/0	0	0	2022CarlMaygelband12.raw.mgf
High	A	2	NEYLNSK	19556	Unambiguous	g1412	1	1	g1412		HCD	1	0	1	1	0.002	0.138	590	632	0.74	0			4587	2	434.201	867.394	-0.01	-30.58	17.92	465	465	MS2	0/0	0	0	2022CarlMaygelband12.raw.mgf
High	A	2	VDDSGASIGK	19582	Unambiguous	g24317	1	1	g24317		HCD	1	0	1	1	0	0.0089	921	949	1.78	0			11660	2	474.732	948.456	0	-7.36	17.85	461	461	MS2	0/0	0	0	2022CarlMaygelband6.raw.mgf
High	A	2	NKPQSVTSAVK	19603	Unambiguous	g245	1	1	g245		HCD	1	0	1	1	0.002	0.121	907	939	0.93	0			12970	2	579.789	1158.57	-0.04	-65.75	18.3	487	488	MS2	0/0	0	0	2022CarlMaygelband12.raw.mgf
High	A	2	EQAQEEYVK	19609	Unambiguous	g1882	1	1	g1882		HCD	1	0	1	1	0	0.0337	769	776	1.53	0			7627	2	562.239	1123.47	-0.03	-49.53	18.5	499	499	MS2	0/0	0	0	2022CarlMaygelband12.raw.mgf
High	A	2	HGAQGELNR	19642	Unambiguous	g19725	1	1	g19725		HCD	1	0	1	2	0.001	0.0809	641	675	0.74	0			9653	2	491.224	981.442	-0.02	-45.33	18.57	503	503	MS2	0/0	0	0	2022CarlMaygelband12.raw.mgf
High	A	2	AAGITYNR	19644	Unambiguous	g10759	1	1	g10759		HCD	1	0	1	1	0	0.0303	779	775	1.79	0			38200	2	433.211	865.414	-0.02	-44.29	18.62	506	522	MS2	0/0	0	0	2022CarlMaygelband12.raw.mgf
High	A	2	DHELLAK	19712	Unambiguous	g3347	1	1	g3347		HCD	1	0	1	1	0.002	0.132	639	651	2	0			21250	2	413.208	825.409	-0.02	-44.86	19.23	542	551	MS2	0/0	0	0	2022CarlMaygelband12.raw.mgf
High	A	2	SIDYAER	19715	Unambiguous	g11884	1	1	g11884		HCD	1	0	1	1	0.001	0.0562	528	538	1.67	0			70710	2	427.179	853.351	-0.03	-62.82	19.07	532	532	MS2	0/0	0	0	2022CarlMaygelband9.raw.mgf
High	A	2	LLEQDTSAEK	19722	Unambiguous	g6584	1	1	g6584		HCD	1	0	1	1	0	0.00402	935	880	1.32	0			7478	2	567.255	1133.5	-0.03	-58.2	19.28	545	545	MS2	0/0	0	0	2022CarlMaygelband12.raw.mgf
High	A	2	DQDGNFQPR	19754	Unambiguous	g13854.2	1	1	g13854.2		HCD	1	0	1	1	0	0.0186	812	776	1.44	0			7782	2	538.712	1076.42	-0.03	-54.71	19.62	565	565	MS2	0/0	0	0	2022CarlMaygelband12.raw.mgf
High	A	2	GTQFDSSVGK	19759	Unambiguous	g723	1	1	g723		HCD	1	0	1	1	0	0.033	677	645	1.94	0			31500	2	513.218	1025.43	-0.03	-59.08	19.68	569	578	MS2	0/0	0	0	2022CarlMaygelband12.raw.mgf
High	A	2	AMGESDDSLNR	19526	Unambiguous	g4242	1	1	g4242		HCD	1	0	1	1	0	0.00543	661	657	1.97	0			47380	2	597.719	1194.43	-0.04	-62.08	19.72	571	586	MS2	0/0	0	0	2022CarlMaygelband12.raw.mgf
High	A	2	LVEGNIGDK	19773	Unambiguous	g1761	1	1	g1761		HCD	1	0	1	1	0	0.021	1034	1022	1.91	0			29920	2	472.733	944.459	-0.02	-48.33	19.82	576	593	MS2	0/0	0	0	2022CarlMaygelband12.raw.mgf
High	A	2	GSAANMSLGGGK	19828	Unambiguous	g12914	1	1	g12914		HCD	1	0	1	2	0.001	0.0695	809	787	0.85	0			9970	2	525.227	1049.45	-0.03	-54.68	20.23	601	614	MS2	0/0	0	0	2022CarlMaygelband12.raw.mgf
High	A	2	LGEGTYATVFK	19866	Unambiguous	g3829	1	1	g3829		HCD	1	0	1	1	0	0.0273	818	817	1.3	0			16170	2	593.289	1185.57	-0.02	-37.63	38.27	1662	1662	MS2	0/0	0	0	2022CarlMaygelband8.raw.mgf
High	A	2	AVEEcDNSFK	19868	Unambiguous	g20201	1	1	g20201	C5(Ethanolyl)	HCD	1	0	1	3	0	0.0171	644	655	0.29	0			3588	2	593.227	1185.45	-0.03	-52.91	20.55	620	620	MS2	0/0	0	0	2022CarlMaygelband12.raw.mgf
High	A	2	QVWSASR	19881	Unambiguous	g4242	1	1	g4242		HCD	1	0	1	1	0	0.0384	962	936	1.06	0			9790	2	417.201	833.395	-0.02	-38.25	20.68	627	635	MS2	0/0	0	0	2022CarlMaygelband12.raw.mgf
High	A	2	VEFmDDTTR	19963	Unambiguous	g5378.2	2	1	g5378.2	M4(Oxidation)	HCD	1	0	1	1	0	0.0243	504	499	1.56	0			32240	2	565.204	1129.4	-0.04	-73.66	21.75	690	691	MS2	0/0	0	0	2022CarlMaygelband12.raw.mgf
High	A	2	VASGADFAEAK	20000	Unambiguous	g1882	1	1	g1882		HCD	1	0	1	1	0	0.00468	783	737	1.65	0			9802	2	533.231	1065.45	-0.03	-63.11	21.55	678	678	MS2	0/0	0	0	2022CarlMaygelband12.raw.mgf
High	A	2	YPIEHGVVTNWDDMEK	20123	Unambiguous	g15981	1	1	g15981		HCD	1	0	1	1	0	6.49e-06	641	667	4.16	0			28870	2	966.929	1932.85	-0.01	-14.58	43.78	1986	1986	MS2	0/0	0	0	2022CarlMaygelband7.raw.mgf
High	A	2	VDDGHILR	20138	Unambiguous	g13854.2	1	1	g13854.2		HCD	1	0	1	1	0	0.018	705	697	0.98	0			5256	2	462.731	924.456	-0.02	-37.08	22.57	738	747	MS2	0/0	0	0	2022CarlMaygelband12.raw.mgf
High	A	2	QEYmQNIIR	20157	Unambiguous	g4960	1	1	g4960	M4(Oxidation)	HCD	1	0	1	8	0.004	0.203	764	721	0.25	0			953	3	404.206	1210.6	0	12.1	22.58	739	739	MS2	0/0	0	0	2022CarlMaygelband12.raw.mgf
High	A	2	LTEGcSFR	20162	Unambiguous	g6028	1	1	g6028	C5(Ethanolyl)	HCD	1	0	1	1	0	0.0366	748	763	1.82	0			16900	2	478.708	956.409	-0.02	-43.01	22.68	745	759	MS2	0/0	0	0	2022CarlMaygelband12.raw.mgf
High	A	2	YTVIGATDK	20175	Unambiguous	g6847	1	1	g6847		HCD	1	0	1	1	0	0.0172	705	725	1.83	0			21360	2	484.237	967.466	-0.02	-45.08	22.9	758	772	MS2	0/0	0	0	2022CarlMaygelband12.raw.mgf
High	A	2	DKANHAVVLDK	20212	Unambiguous	g1706	1	1	g1706		HCD	1	0	1	1	0.001	0.0714	744	735	2.4	1			27800	3	403.876	1209.61	-0.01	-36.84	23.07	768	787	MS2	0/0	0	0	2022CarlMaygelband12.raw.mgf
High	A	2	STDIGFTK	20237	Unambiguous	g20383	1	1	g20383		HCD	1	0	1	1	0	0.0307	637	664	2.05	0			72220	2	434.702	868.397	-0.02	-50.45	23.3	781	808	MS2	0/0	0	0	2022CarlMaygelband12.raw.mgf
High	A	2	DLEEAGTIK	20332	Unambiguous	g1706	1	1	g1706		HCD	1	0	1	1	0.001	0.0675	951	905	1.7	0			32550	2	488.23	975.452	-0.02	-48.7	23.97	821	835	MS2	0/0	0	0	2022CarlMaygelband12.raw.mgf
High	A	2	AVDTSSGEIDYR	20423	Unambiguous	g3484	1	1	g3484		HCD	1	0	1	1	0	0.000487	731	747	1.26	0			5963	2	656.772	1312.54	-0.03	-50.04	24.4	846	853	MS2	0/0	0	0	2022CarlMaygelband12.raw.mgf
High	A	2	AELRDQDGNFQPR	20457	Unambiguous	g13854.2	1	1	g13854.2		HCD	1	0	1	1	0	0.0371	796	756	1.98	1			8315	3	515.912	1545.72	-0.01	-13.08	24.62	859	867	MS2	0/0	0	0	2022CarlMaygelband12.raw.mgf
High	A	2	DINLAER	20462	Unambiguous	g13854.2	1	1	g13854.2		HCD	1	0	1	1	0.002	0.143	1038	1083	1.85	0			20050	2	415.704	830.4	-0.02	-44.31	24.68	863	879	MS2	0/0	0	0	2022CarlMaygelband12.raw.mgf
High	A	2	QEYDESGPSIVHR	20466	Unambiguous	g15981	1	1	g15981		HCD	1	0	1	1	0	0.00122	769	745	2.96	0			148700	3	506.235	1516.69	0	-7.22	22.68	745	753	MS2	0/0	0	0	2022CarlMaygelband7.raw.mgf
High	A	2	TAVLSTTAQAR	20582	Unambiguous	g6659	1	1	g6659		HCD	1	0	1	1	0.001	0.0923	822	849	1.74	0			12770	2	559.798	1118.59	-0.01	-25.37	20.12	594	594	MS2	0/0	0	0	2022CarlMaygelband4.raw.mgf
High	A	2	AQSLFmAGK	20626	Unambiguous	g495	1	1	g495	M6(Oxidation)	HCD	1	0	1	1	0.001	0.0543	683	689	1.59	0			17480	2	484.725	968.443	-0.02	-45.03	25.88	933	948	MS2	0/0	0	0	2022CarlMaygelband12.raw.mgf
High	A	2	VVSFYEK	20697	Unambiguous	g12059	1	1	g12059		HCD	1	0	1	3	0.002	0.155	863	866	0.71	0			6069	2	436.216	871.424	-0.02	-36.42	26.65	978	978	MS2	0/0	0	0	2022CarlMaygelband12.raw.mgf
High	A	2	ITELLAKPR	20700	Unambiguous	g5426	1	1	g5426		HCD	1	0	1	1	0	0.00321	690	705	1.01	0			5352	2	520.801	1040.59	-0.03	-50.11	26.67	979	979	MS2	0/0	0	0	2022CarlMaygelband12.raw.mgf
High	A	2	GVTTYGLSPNR	20726	Unambiguous	g1412	1	1	g1412		HCD	1	0	1	1	0	0.017	790	835	2.41	0			30070	2	582.773	1164.54	-0.03	-54.06	27.1	1005	1011	MS2	0/0	0	0	2022CarlMaygelband12.raw.mgf
High	A	2	LKQLVPGPR	20758	Unambiguous	g6028	1	1	g6028		HCD	1	0	1	1	0.005	0.215	789	840	0.79	1			6940	2	504.285	1007.56	-0.04	-73.72	27.33	1019	1019	MS2	0/0	0	0	2022CarlMaygelband12.raw.mgf
High	A	2	GPAPADKGTGILGR	20769	Unambiguous	g12059	1	1	g12059		HCD	1	0	1	1	0	0.0133	745	728	2.1	1			15350	3	437.237	1309.7	-0.01	-19.81	27.48	1027	1035	MS2	0/0	0	0	2022CarlMaygelband12.raw.mgf
High	A	2	AYGPALTPSLILDFMK	20771	Unambiguous	g10679	1	1	g10679		HCD	1	0	1	1	0	0.00613	680	678	2.24	0			28490	2	868.948	1736.89	-0.02	-23.39	72.68	3686	3687	MS2	0/0	0	0	2022CarlMaygelband7.raw.mgf
High	A	2	GEGVVLMGK	20850	Unambiguous	g9009	1	1	g9009		HCD	1	0	1	1	0.002	0.11	1071	1080	1.64	0			62380	2	445.229	889.45	-0.02	-34.75	26.92	994	1000	MS2	0/0	0	0	2022CarlMaygelband8.raw.mgf
High	A	2	AGGIVEAMR	20896	Unambiguous	g15038	1	1	g15038		HCD	1	0	1	1	0	0.0121	1071	1048	2.16	0			27790	2	452.235	903.463	0	-9.73	27.5	1028	1038	MS2	0/0	0	0	2022CarlMaygelband5.raw.mgf
High	A	2	VEFMDDTTR	19963	Unambiguous	g5378.2	2	1	g5378.2		HCD	1	0	1	1	0	0.0244	517	511	1.62	0			99280	2	557.207	1113.41	-0.04	-73.52	29.22	1129	1154	MS2	0/0	0	0	2022CarlMaygelband12.raw.mgf
High	A	2	LVGAIETGENVAQK	20945	Unambiguous	g16739	1	1	g16739		HCD	1	0	1	1	0	0.00124	798	791	0.87	0			2855	2	714.841	1428.67	-0.05	-66.76	29.27	1132	1132	MS2	0/0	0	0	2022CarlMaygelband12.raw.mgf
High	A	2	VENAAQYDEYVK	20946	Unambiguous	g3797	1	1	g3797		HCD	1	0	1	1	0	0.0352	798	791	0.98	0			4907	2	714.823	1428.64	-0.01	-17.13	29.48	1145	1145	MS2	0/0	0	0	2022CarlMaygelband12.raw.mgf
High	A	2	AFKVDVDANPAAK	21000	Unambiguous	g3907	1	1	g3907		HCD	1	0	1	1	0	0.00161	750	760	2.77	1			25350	3	449.23	1345.67	-0.01	-26.84	29.68	1157	1175	MS2	0/0	0	0	2022CarlMaygelband12.raw.mgf
High	A	2	MWLLIR	21033	Rejected	g16199	1	0			HCD	0	0	1	1	0.005	0.215	1234	1138	0.39	0			2335	2	416.232	831.457	-0.02	-40.66	29.87	1168	1168	MS2	0/0	0	0	2022CarlMaygelband12.raw.mgf
High	A	2	LTISTSSLQR	21128	Unambiguous	g9358	1	1	g9358		HCD	1	0	1	1	0.003	0.167	856	897	0.73	0			3180	2	553.277	1105.55	-0.04	-68.07	30.58	1210	1210	MS2	0/0	0	0	2022CarlMaygelband12.raw.mgf
High	A	2	mINPTYLAQR	21165	Unambiguous	g18288	1	1	g18288	M1(Oxidation)	HCD	1	0	1	1	0.002	0.141	797	801	1.38	0			10550	2	611.78	1222.55	-0.04	-58.82	30.8	1222	1228	MS2	0/0	0	0	2022CarlMaygelband12.raw.mgf
High	A	2	AQSLFMAGK	20626	Unambiguous	g495	1	1	g495		HCD	1	0	1	1	0	0.038	714	716	1.85	0			19730	2	476.728	952.449	-0.02	-45.04	30.92	1229	1249	MS2	0/0	0	0	2022CarlMaygelband12.raw.mgf
High	A	2	GADEWIDGK	21224	Unambiguous	g12478	1	1	g12478		HCD	1	0	1	4	0	0.0118	901	888	0.25	0			2633	2	495.704	990.401	-0.03	-52.18	31.18	1245	1245	MS2	0/0	0	0	2022CarlMaygelband12.raw.mgf
High	A	2	QLNTSELEQQFR	21240	Unambiguous	g4994	1	1	g4994		HCD	1	0	1	1	0	0.00265	772	744	1.89	0			17990	2	746.86	1492.71	-0.01	-17.94	39.4	1728	1728	MS2	0/0	0	0	2022CarlMaygelband6.raw.mgf
High	A	2	VLAVGPGGLDK	21295	Unambiguous	g3347	1	1	g3347		HCD	1	0	1	1	0	0.00566	741	720	2.49	0			41640	2	513.272	1025.54	-0.03	-61.16	31.52	1265	1283	MS2	0/0	0	0	2022CarlMaygelband12.raw.mgf
High	A	2	ITVNcVAPGGIK	21314	Unambiguous	g9703	1	1	g9703	C5(Ethanolyl)	HCD	1	0	1	1	0	0.017	873	856	2.87	0			196900	2	608.295	1215.58	-0.05	-77.6	31.07	1238	1246	MS2	0/0	0	0	2022CarlMaygelband9.raw.mgf
High	A	2	AVYDVIGGGK	21318	Unambiguous	g8855	1	1	g8855		HCD	1	0	1	1	0	0.0171	872	875	1.68	0			29320	2	489.747	978.487	-0.02	-39.65	30.87	1226	1226	MS2	0/0	0	0	2022CarlMaygelband8.raw.mgf
High	A	2	ELAEEGYSGVEVR	21367	Unambiguous	g8638	1	1	g8638		HCD	1	0	1	1	0	0.000381	719	733	3.17	0			210700	2	719.313	1437.62	-0.03	-46.51	30.73	1219	1233	MS2	0/0	0	0	2022CarlMaygelband8.raw.mgf
High	A	2	FDTGTIAmATGGR	21376	Unambiguous	g20787	1	1	g20787	M8(Oxidation)	HCD	1	0	1	1	0	0.000548	799	756	2.67	0			181700	2	657.276	1313.54	-0.04	-53.96	31.3	1252	1269	MS2	0/0	0	0	2022CarlMaygelband9.raw.mgf
High	A	2	IASPTAIGAAQDAVR	21432	Unambiguous	g12059	1	1	g12059		HCD	1	0	1	1	0	2.7e-05	725	720	3.15	0			660300	2	720.836	1440.67	-0.06	-79.81	32.58	1327	1354	MS2	0/0	0	0	2022CarlMaygelband12.raw.mgf
High	A	2	KAYLEQESGGK	21441	Rejected	g13900	1	0			HCD		0.0065	2	2	0.009	0.323	742	734	1.53	1			7872	2	605.286	1209.56	-0.02	-38.44	32.85	1343	1343	MS2	0/0	0	0	2022CarlMaygelband12.raw.mgf
High	A	2	TFTIDNYR	21464	Unambiguous	g726	1	1	g726		HCD	1	0	1	1	0	0.0274	926	904	2.07	0			263600	2	515.217	1029.43	-0.04	-71.66	32.03	1295	1310	MS2	0/0	0	0	2022CarlMaygelband8.raw.mgf
High	A	2	LSGLLEEANR	21466	Unambiguous	g2857	1	1	g2857		HCD	1	0	1	1	0	0.0016	917	902	1.22	0			4318	2	551.262	1101.52	-0.04	-66.13	33.15	1361	1361	MS2	0/0	0	0	2022CarlMaygelband12.raw.mgf
High	A	2	ADFDAALATEDK	21480	Unambiguous	g3907	1	1	g3907		HCD	1	0	1	1	0	0.00129	727	694	3.05	0			35430	2	633.763	1266.52	-0.03	-52.99	33.25	1367	1384	MS2	0/0	0	0	2022CarlMaygelband12.raw.mgf
High	A	2	LTDYLSSTILPVVDAAK	21495	Unambiguous	g1401	1	1	g1401		HCD	1	0	1	1	0	0.00136	734	755	2.14	0			11130	2	903.497	1805.99	0	-1.07	58.52	2853	2853	MS2	0/0	0	0	2022CarlMaygelband4.raw.mgf
High	A	2	ASNAVLENEFGTK	21505	Unambiguous	g19725	1	1	g19725		HCD	1	0	1	1	0	0.00131	708	681	2.44	0			22210	2	690.307	1379.61	-0.04	-53.06	33.62	1388	1397	MS2	0/0	0	0	2022CarlMaygelband12.raw.mgf
High	A	2	ELMGEIETAR	21564	Unambiguous	g2452	1	1	g2452		HCD	1	0	1	1	0	0.00494	874	861	0.79	0			2746	2	574.751	1148.49	-0.03	-58.88	34.03	1413	1413	MS2	0/0	0	0	2022CarlMaygelband12.raw.mgf
High	A	2	LGNLPFQK	21616	Unambiguous	g17478	1	1	g17478		HCD	1	0	1	1	0.002	0.121	1076	1054	2.2	0			40480	2	458.727	916.447	-0.04	-84.91	34.58	1445	1452	MS2	0/0	0	0	2022CarlMaygelband12.raw.mgf
High	A	2	IQLDPVTYNR	21624	Unambiguous	g11543	1	1	g11543		HCD	1	0	1	1	0	0.00546	822	832	2.1	0			219400	2	609.786	1218.57	-0.04	-67.84	33.8	1399	1417	MS2	0/0	0	0	2022CarlMaygelband8.raw.mgf
High	A	2	IMNVTGDPIDER	21626	Unambiguous	g23021	1	1	g23021		HCD	1	0	1	1	0	0.00751	829	815	2.97	0			184500	2	680.301	1359.6	-0.03	-45.4	33.83	1401	1407	MS2	0/0	0	0	2022CarlMaygelband8.raw.mgf
High	A	2	QALKDLEEAGTIKK	21628	Unambiguous	g1706	1	1	g1706		HCD	1	0	1	1	0.003	0.17	800	800	1.51	2			15820	3	515.285	1543.84	-0.01	-18.29	34.75	1455	1455	MS2	0/0	0	0	2022CarlMaygelband12.raw.mgf
High	A	2	QPVFLmGDVK	21635	Unambiguous	g22857	1	1	g22857	M6(Oxidation)	HCD	1	0	1	1	0	0.0257	820	815	1.67	0			28400	2	575.266	1149.52	-0.04	-63.45	34.85	1461	1469	MS2	0/0	0	0	2022CarlMaygelband12.raw.mgf
High	A	2	NFLVVDAK	21677	Unambiguous	g1733	1	1	g1733		HCD	1	0	1	1	0.002	0.107	959	952	1.54	0			17240	2	453.238	905.468	-0.02	-45.3	35.28	1486	1504	MS2	0/0	0	0	2022CarlMaygelband12.raw.mgf
High	A	2	SVLTDALPNLLLK	21704	Unambiguous	g21563	1	1	g21563		HCD	1	0	1	1	0	0.00812	727	728	2.75	0			55650	2	698.908	1396.81	-0.02	-23.71	63.38	3139	3153	MS2	0/0	0	0	2022CarlMaygelband4.raw.mgf
High	A	2	ESNVFVIGR	21739	Unambiguous	g20787	1	1	g20787		HCD	1	0	1	1	0	0.0326	841	898	2.38	0			327000	2	510.732	1020.46	-0.05	-88.27	34.77	1456	1479	MS2	0/0	0	0	2022CarlMaygelband9.raw.mgf
High	A	2	YILTNLGEK	21770	Unambiguous	g3484	1	1	g3484		HCD	1	0	1	4	0.002	0.114	843	835	0.32	0			7074	2	525.74	1050.47	-0.06	-105.06	36.12	1535	1535	MS2	0/0	0	0	2022CarlMaygelband12.raw.mgf
High	A	2	LVIIAGNTPPLRK	21777	Unambiguous	g20992	1	1	g20992		HCD	1	0	1	1	0.001	0.0801	768	762	0.53	1			3716	3	464.618	1391.84	-0.01	-23.92	36.17	1538	1538	MS2	0/0	0	0	2022CarlMaygelband12.raw.mgf
High	A	2	TSSQFAAYNFR	21808	Unambiguous	g2857	1	1	g2857		HCD	1	0	1	1	0	0.0243	814	792	0.66	0			2130	2	646.269	1291.53	-0.04	-58.74	36.35	1549	1549	MS2	0/0	0	0	2022CarlMaygelband12.raw.mgf
High	A	2	AVVQVFEGTSGIDVK	21822	Unambiguous	g11613	1	1	g11613		HCD	1	0	1	1	0	5.06e-05	789	791	3.23	0			34510	2	774.898	1548.79	-0.02	-25.06	43.83	1989	1989	MS2	0/0	0	0	2022CarlMaygelband6.raw.mgf
High	A	2	ALAPLLDR	21851	Unambiguous	g3347	1	1	g3347		HCD	1	0	1	1	0.001	0.0516	650	674	0.99	0			8161	2	434.747	868.487	-0.02	-44.18	36.85	1578	1588	MS2	0/0	0	0	2022CarlMaygelband12.raw.mgf
High	A	2	NLTQANAASMAAAASSS	21857	Unambiguous	g10759	1	1	g10759		HCD	1	0	1	1	0	0.000918	743	741	3.62	0			32270	2	783.334	1565.66	-0.03	-39.15	36.83	1577	1586	MS2	0/0	0	0	2022CarlMaygelband12.raw.mgf
High	A	2	HSVGIWEcR	21883	Unambiguous	g21900	1	1	g21900	C8(Ethanolyl)	HCD	1	0	1	1	0	0.00348	886	821	1.78	0			19450	2	565.74	1130.47	-0.03	-60.19	37.22	1600	1608	MS2	0/0	0	0	2022CarlMaygelband12.raw.mgf
High	A	2	QALKDLEEAGTIK	21891	Unambiguous	g1706	1	1	g1706		HCD	1	0	1	1	0	0.00039	785	813	2.5	1			33350	2	708.353	1415.7	-0.04	-52.59	37.32	1606	1615	MS2	0/0	0	0	2022CarlMaygelband12.raw.mgf
High	A	2	WIAENEYLEK	21921	Unambiguous	g10607	1	1	g10607		HCD	1	0	1	1	0	0.00297	709	734	1.85	0			29480	2	647.781	1294.55	-0.04	-59.49	37.58	1621	1630	MS2	0/0	0	0	2022CarlMaygelband12.raw.mgf
High	A	2	STGNLGEVLIR	22020	Unambiguous	g12478	1	1	g12478		HCD	1	0	1	1	0	0.0175	907	939	2.14	0			27440	2	579.791	1158.58	-0.04	-62.55	38.62	1682	1707	MS2	0/0	0	0	2022CarlMaygelband12.raw.mgf
High	A	2	FLEVLGGSGR	22045	Unambiguous	g4278	1	1	g4278		HCD	1	0	1	1	0	0.0258	940	928	1.52	0			5040	2	517.773	1034.54	-0.01	-23.45	42.45	1908	1908	MS2	0/0	0	0	2022CarlMaygelband3.raw.mgf
High	A	2	VLIPQYGGSPIK	22093	Unambiguous	g3347	1	1	g3347		HCD	1	0	1	1	0	0.00709	781	804	2.21	0			149400	2	636.321	1271.64	-0.05	-79.07	39.2	1717	1738	MS2	0/0	0	0	2022CarlMaygelband12.raw.mgf
High	A	2	GAVESELLK	22105	Unambiguous	g4981	1	1	g4981		HCD	1	0	1	1	0.004	0.191	1044	1033	1.29	0			15110	2	473.259	945.512	-0.01	-14.41	30.22	1188	1188	MS2	0/0	0	0	2022CarlMaygelband4.raw.mgf
High	A	2	FDFNEDQMAVEK	22109	Unambiguous	g12594	1	1	g12594		HCD	1	0	1	1	0	0.000141	726	697	3.39	0			280100	2	736.784	1472.56	-0.04	-50.75	38.68	1686	1697	MS2	0/0	0	0	2022CarlMaygelband8.raw.mgf
High	A	2	GNSVVmLEALER	1136	Unambiguous	g10852	1	1	g10852	M6(Oxidation)	HCD	1	0	1	1	0	0.0107	814	802	0.84	0			7181	2	667.306	1333.61	-0.04	-54.64	39.95	1761	1770	MS2	0/0	0	0	2022CarlMaygelband12.raw.mgf
High	A	2	TLFWNDK	22210	Unambiguous	g22385	1	1	g22385		HCD	1	0	1	1	0.002	0.0997	716	713	0.82	0			4802	2	462.213	923.419	-0.02	-46.5	40.78	1810	1818	MS2	0/0	0	0	2022CarlMaygelband12.raw.mgf
High	A	2	FELTNIPAAPR	22230	Unambiguous	g6720	1	1	g6720		HCD	1	0	1	1	0	0.00171	849	845	2.82	0			106800	2	614.796	1228.58	-0.04	-68.88	40.23	1777	1777	MS2	0/0	0	0	2022CarlMaygelband6.raw.mgf
High	A	2	NNLPFNPLTK	22295	Unambiguous	g21976	1	1	g21976		HCD	1	0	1	1	0.006	0.244	831	783	1.82	0			13150	2	579.279	1157.55	-0.04	-68.85	41.53	1854	1868	MS2	0/0	0	0	2022CarlMaygelband12.raw.mgf
High	A	2	TAGGIFLPESAVK	22313	Unambiguous	g3347	1	1	g3347		HCD	1	0	1	1	0	0.0006	880	835	3.07	0			78740	2	645.314	1289.62	-0.05	-69.76	41.72	1865	1872	MS2	0/0	0	0	2022CarlMaygelband12.raw.mgf
High	A	2	HLGQILLK	22365	Unambiguous	g183	1	1	g183		HCD	1	0	1	1	0	0.0204	940	919	2.12	0			15680	2	461.276	921.544	-0.02	-47.26	42	1881	1892	MS2	0/0	0	0	2022CarlMaygelband12.raw.mgf
High	A	2	VGEEEYSLFR	22390	Unambiguous	g3347	1	1	g3347		HCD	1	0	1	1	0	0.00166	799	800	2.35	0			71370	2	614.755	1228.5	-0.04	-66.75	42.22	1894	1915	MS2	0/0	0	0	2022CarlMaygelband12.raw.mgf
High	A	2	SFFMDVK	22396	Unambiguous	g6028	1	1	g6028		HCD	1	0	1	1	0.002	0.14	1097	1107	1.01	0			13180	2	437.194	873.381	-0.02	-41.71	42.32	1900	1916	MS2	0/0	0	0	2022CarlMaygelband12.raw.mgf
High	A	2	IPLTYPIPAGPR	22425	Unambiguous	g10678	1	1	g10678		HCD	1	0	1	1	0	0.00213	718	740	2.73	0			83770	2	647.84	1294.67	-0.04	-60.65	42.7	1922	1938	MS2	0/0	0	0	2022CarlMaygelband12.raw.mgf
High	A	2	SVDQFLNIK	22449	Unambiguous	g1432	1	1	g1432		HCD	1	0	1	1	0.002	0.103	869	842	1.62	0			16320	2	532.262	1063.52	-0.03	-57.75	43.03	1942	1958	MS2	0/0	0	0	2022CarlMaygelband12.raw.mgf
High	A	2	NLSDDQLDDYIR	22457	Unambiguous	g13770	1	1	g13770		HCD	1	0	1	1	0	0.00155	776	766	2.92	0			367700	2	733.811	1466.62	-0.03	-41.37	42.47	1909	1932	MS2	0/0	0	0	2022CarlMaygelband6.raw.mgf
High	A	2	LWELSTGVTTR	22481	Unambiguous	g5759	1	1	g5759		HCD	1	0	1	1	0	0.00657	831	840	1.9	0			37640	2	631.811	1262.61	-0.03	-47.25	41.83	1871	1871	MS2	0/0	0	0	2022CarlMaygelband8.raw.mgf
High	A	2	MSDEEVDELLK	22494	Unambiguous	g3484	1	1	g3484		HCD	1	0	1	1	0	0.00122	779	787	0.74	0			3258	2	654.274	1307.54	-0.03	-48.56	43.37	1962	1962	MS2	0/0	0	0	2022CarlMaygelband12.raw.mgf
High	A	2	EIELDIEPDYK	22499	Unambiguous	g9360	1	1	g9360		HCD	1	0	1	1	0	0.00712	772	750	0.55	0			3096	2	682.298	1363.59	-0.04	-54.11	43.38	1963	1963	MS2	0/0	0	0	2022CarlMaygelband12.raw.mgf
High	A	2	DVNILGNLNAQTSK	22506	Unambiguous	g1846	2	1	g1846		HCD	1	0	1	1	0	0.000401	782	774	3.41	0			80500	2	743.877	1486.75	-0.02	-25.8	43.05	1943	1954	MS2	0/0	0	0	2022CarlMaygelband6.raw.mgf
High	A	2	EAALILEVPER	22523	Unambiguous	g11157	1	1	g11157		HCD	1	0	1	1	0	0.0133	687	719	2.8	0			20600	2	620.312	1239.62	-0.04	-63.36	43.53	1971	1985	MS2	0/0	0	0	2022CarlMaygelband12.raw.mgf
High	A	2	GSFELSNSAFDVK	22553	Unambiguous	g3844	1	1	g3844		HCD	1	0	1	1	0.001	0.0637	771	819	0.5	0			6373	2	700.809	1400.61	-0.03	-41.75	43.87	1991	1998	MS2	0/0	0	0	2022CarlMaygelband12.raw.mgf
High	A	2	QPVFLMGDVK	21635	Unambiguous	g22857	1	1	g22857		HCD	1	0	1	1	0.001	0.0517	938	881	1.68	0			50910	2	567.268	1133.53	-0.04	-64.51	44.08	2004	2028	MS2	0/0	0	0	2022CarlMaygelband12.raw.mgf
High	A	2	FAELADLDPLK	22602	Unambiguous	g21159	1	1	g21159		HCD	1	0	1	1	0	0.00266	876	809	2.08	0			16490	2	616.311	1231.61	-0.02	-34.38	53.25	2543	2543	MS2	0/0	0	0	2022CarlMaygelband9.raw.mgf
High	A	2	LSSAGLDFTPTIR	22610	Unambiguous	g8050	1	1	g8050		HCD	1	0	1	1	0	0.000728	785	776	1.98	0			22490	2	689.345	1377.68	-0.03	-39.01	43.52	1970	1970	MS2	0/0	0	0	2022CarlMaygelband8.raw.mgf
High	A	2	SGIQSYYGYGGFPR	22621	Unambiguous	g15288	1	1	g15288		HCD	1	0	1	1	0	0.0107	767	707	1.37	0			6934	2	776.337	1551.67	-0.03	-35.56	44.23	2013	2021	MS2	0/0	0	0	2022CarlMaygelband12.raw.mgf
High	A	2	TVTSLDVVYALKR	22645	Unambiguous	g19823.2	2	1	g19823.2		HCD	1	0	1	1	0	0.00507	769	783	1.14	1			3033	2	732.888	1464.77	-0.04	-49.77	44.87	2050	2050	MS2	0/0	0	0	2022CarlMaygelband12.raw.mgf
High	A	2	HFNMVLENVK	22687	Unambiguous	g5426	1	1	g5426		HCD	1	0	1	1	0	0.000124	833	885	2.06	0			14750	2	615.784	1230.56	-0.03	-55.53	44.93	2054	2062	MS2	0/0	0	0	2022CarlMaygelband12.raw.mgf
High	A	2	GELVDLYVPR	22698	Unambiguous	g4242	1	1	g4242		HCD	1	0	1	1	0	0.00975	932	917	2.06	0			67390	2	580.778	1160.55	-0.04	-71.15	45.18	2068	2082	MS2	0/0	0	0	2022CarlMaygelband12.raw.mgf
High	A	2	KSELEYYSMLAK	22705	Unambiguous	g20992	1	1	g20992		HCD	1	0	1	1	0	0.00188	777	774	1.13	1			7049	2	731.337	1461.67	-0.03	-42.55	45.2	2069	2078	MS2	0/0	0	0	2022CarlMaygelband12.raw.mgf
High	A	2	GNLPDFLPETK	22760	Unambiguous	g1846	2	1	g1846		HCD	1	0	1	1	0	0.0166	834	885	1.57	0			11230	2	615.806	1230.61	-0.02	-25.43	44.3	2017	2017	MS2	0/0	0	0	2022CarlMaygelband6.raw.mgf
High	A	2	AQGIIDDNAVAVFSK	22783	Unambiguous	g5600	1	1	g5600		HCD	1	0	1	1	0	0.000113	771	752	2.06	0			16010	2	774.375	1547.74	-0.03	-41.71	45.93	2113	2127	MS2	0/0	0	0	2022CarlMaygelband12.raw.mgf
High	A	2	YFIVPDmLR	17328	Unambiguous	g10318	1	1	g10318	M7(Oxidation)	HCD	1	0	1	1	0.004	0.183	783	747	1.35	0			22440	2	585.269	1169.53	-0.04	-61.27	46.5	2146	2162	MS2	0/0	0	0	2022CarlMaygelband12.raw.mgf
High	A	2	GWDEGIIGTTSAEGmSLGEK	22931	Unambiguous	g723	1	1	g723	M15(Oxidation)	HCD	1	0	1	1	0	0.00029	633	603	2.9	0			17850	2	1027.45	2053.89	-0.03	-25.65	46.97	2173	2181	MS2	0/0	0	0	2022CarlMaygelband12.raw.mgf
High	A	2	FWNPEVTQVIAK	22968	Unambiguous	g19600	1	1	g19600		HCD	1	0	1	1	0	0.00357	884	867	2.37	0			299800	2	716.351	1431.69	-0.03	-48.39	46.28	2133	2147	MS2	0/0	0	0	2022CarlMaygelband6.raw.mgf
High	A	2	LNPLQEVLR	23098	Unambiguous	g10607	1	1	g10607		HCD	1	0	1	1	0	0.0125	722	707	1.71	0			29910	2	541.287	1081.57	-0.03	-64.23	49.32	2312	2343	MS2	0/0	0	0	2022CarlMaygelband12.raw.mgf
High	A	2	LITVAVLVDR	23118	Unambiguous	g1706	1	1	g1706		HCD	1	0	1	1	0	0.00524	752	747	1.82	0			8460	2	549.813	1098.62	-0.03	-62.9	49.52	2323	2330	MS2	0/0	0	0	2022CarlMaygelband12.raw.mgf
High	A	2	AADGFASLWSK	23132	Unambiguous	g9950	1	1	g9950		HCD	1	0	1	1	0	0.00107	737	702	1.87	0			10940	2	576.753	1152.5	-0.04	-60.82	49.6	2328	2335	MS2	0/0	0	0	2022CarlMaygelband12.raw.mgf
High	A	2	GAIATDTGAPImIPVGPGTLGR	11225	Unambiguous	g23021	1	1	g23021	M12(Oxidation)	HCD	1	0	1	1	0	2.08e-05	634	605	3.95	0			323600	2	1041.03	2081.06	-0.02	-23.43	48.6	2269	2285	MS2	0/0	0	0	2022CarlMaygelband7.raw.mgf
High	A	2	DGTTMLWDLNESK	23140	Unambiguous	g5759	1	1	g5759		HCD	1	0	1	1	0	0.00183	739	657	2.49	0			83390	2	755.321	1509.64	-0.03	-35.61	49.15	2302	2309	MS2	0/0	0	0	2022CarlMaygelband8.raw.mgf
High	A	2	DGPALFGFK	23144	Unambiguous	g19570	1	1	g19570		HCD	1	0	1	1	0	0.0231	762	815	0.74	0			5456	2	476.225	951.443	-0.03	-53.47	49.8	2340	2348	MS2	0/0	0	0	2022CarlMaygelband12.raw.mgf
High	A	2	GGDQQDQLDFYGWAK	23268	Unambiguous	g1882	1	1	g1882		HCD	1	0	1	1	0	0.000312	730	722	2.96	0			25430	2	864.361	1727.72	-0.03	-29.29	50.65	2390	2405	MS2	0/0	0	0	2022CarlMaygelband12.raw.mgf
High	A	2	DIEDLLAAQAHLGSK	23331	Unambiguous	g8960	1	1	g8960		HCD	1	0	1	1	0	2.28e-06	697	740	4.04	0			177100	2	790.887	1580.77	-0.03	-38.23	49.65	2331	2340	MS2	0/0	0	0	2022CarlMaygelband8.raw.mgf
High	A	2	ANLIAIGTVDSLTDVPSNTK	23387	Unambiguous	g12914	1	1	g12914		HCD	1	0	1	1	0.003	0.165	698	694	0.49	0			4610	2	1015.02	2029.03	-0.03	-26.29	51.98	2468	2468	MS2	0/0	0	0	2022CarlMaygelband12.raw.mgf
High	A	2	ADVTLLLSDDDFGK	23391	Unambiguous	g495	1	1	g495		HCD	1	0	1	1	0	0.0011	723	693	3.1	0			172300	2	754.839	1508.67	-0.04	-50.88	52.02	2470	2490	MS2	0/0	0	0	2022CarlMaygelband12.raw.mgf
High	A	2	GWDEGIIGTTSAEGMSLGEK	22931	Unambiguous	g723	1	1	g723		HCD	1	0	1	1	0	0.000125	631	624	3.09	0			23100	2	1019.46	2037.9	-0.02	-19.71	52.33	2489	2497	MS2	0/0	0	0	2022CarlMaygelband12.raw.mgf
High	A	2	SPASNTWIIFGEAK	23490	Unambiguous	g23653	1	1	g23653		HCD	1	0	1	1	0	0.000219	785	802	4.17	0			264600	2	760.855	1520.7	-0.04	-47.78	51.8	2458	2471	MS2	0/0	0	0	2022CarlMaygelband8.raw.mgf
High	A	2	NVNALYSLLDNR	23569	Unambiguous	g17819	1	1	g17819		HCD	1	0	1	1	0	0.000435	772	764	1.83	0			10340	2	696.33	1391.65	-0.04	-53.55	54.03	2589	2599	MS2	0/0	0	0	2022CarlMaygelband12.raw.mgf
High	A	2	IVTTLLGVLR	23600	Unambiguous	g22643	1	1	g22643		HCD	1	0	1	1	0	0.0029	759	765	2.28	0			44080	2	542.827	1084.65	-0.03	-56.65	52.97	2526	2534	MS2	0/0	0	0	2022CarlMaygelband8.raw.mgf
High	A	2	SPLEEFSDVLR	23602	Unambiguous	g23925	1	1	g23925		HCD	1	0	1	1	0	0.000912	814	794	3.27	0			616600	2	646.271	1291.53	-0.06	-92.06	53.2	2540	2565	MS2	0/0	0	0	2022CarlMaygelband9.raw.mgf
High	A	2	IAFQGDIPTLLSAR	23644	Unambiguous	g3695	1	1	g3695		HCD	1	0	1	1	0	0.0184	807	809	1.08	0			11310	2	751.389	1501.77	-0.03	-44.89	55.05	2649	2657	MS2	0/0	0	0	2022CarlMaygelband12.raw.mgf
High	A	2	IFSPSAIPGAFLSK	23657	Unambiguous	g19881	1	1	g19881		HCD	1	0	1	1	0.001	0.071	770	767	1.57	0			13570	2	717.863	1434.72	-0.04	-55.79	55.22	2659	2672	MS2	0/0	0	0	2022CarlMaygelband12.raw.mgf
High	A	2	AIGVLPQLIIDR	23723	Unambiguous	g23551	1	1	g23551		HCD	1	0	1	1	0	0.00179	794	794	2.64	0			52610	2	654.389	1307.77	-0.02	-25.72	55.78	2692	2702	MS2	0/0	0	0	2022CarlMaygelband4.raw.mgf
High	A	2	AVESLPYETVLQTIK	23750	Unambiguous	g9964	1	1	g9964		HCD	1	0	1	1	0	0.00054	779	793	2.26	0			23110	2	845.938	1690.87	-0.03	-34.49	55.92	2700	2712	MS2	0/0	0	0	2022CarlMaygelband12.raw.mgf
High	A	2	TETAAIEAAFDNFTDK	23784	Unambiguous	g1733	1	1	g1733		HCD	1	0	1	1	0	6.94e-06	743	763	3.52	0			42790	2	872.38	1743.75	-0.03	-30.81	56.1	2711	2727	MS2	0/0	0	0	2022CarlMaygelband12.raw.mgf
High	A	2	VNLDTDLQYAYLTGIR	23793	Unambiguous	g14625	1	1	g14625		HCD	1	0	1	1	0	8.61e-06	652	687	3.66	0			282900	2	927.951	1854.89	-0.03	-34.9	55.38	2668	2681	MS2	0/0	0	0	2022CarlMaygelband8.raw.mgf
High	A	2	GILFVISNPDVYK	23834	Unambiguous	g23653	1	1	g23653		HCD	1	0	1	1	0	0.000822	769	783	3.15	0			69630	2	732.873	1464.74	-0.04	-49.13	55.58	2680	2702	MS2	0/0	0	0	2022CarlMaygelband8.raw.mgf
High	A	2	LPGDGGTQADSVFSGISTFGR	23852	Unambiguous	g21936	1	1	g21936		HCD	1	0	1	1	0	2.68e-06	653	636	3.05	0			26270	2	1034.97	2068.94	-0.03	-25.91	57.2	2775	2782	MS2	0/0	0	0	2022CarlMaygelband12.raw.mgf
High	A	2	QLLDPAIIGTTGILK	23891	Unambiguous	g17469	1	1	g17469		HCD	1	0	1	1	0	0.000254	717	665	1.69	0			14930	2	776.936	1552.87	-0.03	-42.02	56.85	2755	2764	MS2	0/0	0	0	2022CarlMaygelband8.raw.mgf
High	A	2	VDAYTQAFPSLLEIPSK	23929	Unambiguous	g1733	1	1	g1733		HCD	1	0	1	1	0.002	0.13	661	683	1.61	0			13890	2	939.965	1878.92	-0.03	-32.82	57.92	2817	2834	MS2	0/0	0	0	2022CarlMaygelband12.raw.mgf
High	A	2	AVSEVYAAADGNDK	23970	Unambiguous	g5539	1	1	g5539		HCD	1	0	1	1	0	8.87e-05	754	776	3.34	0			96040	2	705.316	1409.63	-0.01	-20.7	23.83	813	817	MS2	0/0	0	0	2022CarlMaygelband5.raw.mgf
High	A	2	ENDILcLLESER	23999	Unambiguous	g5378.2	2	1	g5378.2	C6(Ethanolyl)	HCD	1	0	1	1	0	0.000506	783	808	2.42	0			50630	2	739.327	1477.65	-0.04	-49.91	58.6	2858	2872	MS2	0/0	0	0	2022CarlMaygelband12.raw.mgf
High	A	2	LSFAIVPDIAQEGAFEK	24010	Unambiguous	g17469	1	1	g17469		HCD	1	0	1	1	0	0.000826	716	658	1.81	0			15770	2	917.959	1834.91	-0.02	-26.3	58.28	2839	2847	MS2	0/0	0	0	2022CarlMaygelband8.raw.mgf
High	A	2	GEKPVYLVFHGGSGSTVQEFK	24026	Unambiguous	g14625	1	1	g14625		HCD	1	0	1	1	0.006	0.225	613	633	1.55	0			23680	3	756.033	2266.09	-0.02	-28.79	50.63	2389	2389	MS2	0/0	0	0	2022CarlMaygelband8.raw.mgf
High	A	2	AMPTFLLFK	24030	Unambiguous	g15049	1	1	g15049		HCD	1	0	1	1	0	0.0255	665	700	1	0			7083	2	534.269	1067.53	-0.03	-60.21	59.08	2886	2894	MS2	0/0	0	0	2022CarlMaygelband12.raw.mgf
High	A	2	TNLLEDAGDELVVLK	24057	Unambiguous	g3844	1	1	g3844		HCD	1	0	1	1	0	0.000685	758	702	1.96	0			14590	2	814.897	1628.79	-0.04	-53.27	59.35	2902	2908	MS2	0/0	0	0	2022CarlMaygelband12.raw.mgf
High	A	2	YVHLPATAVDTTLLEDATR	24146	Unambiguous	g1432	1	1	g1432		HCD	1	0	1	6	0	0.00263	655	661	0.24	0			4361	3	696.019	2086.04	-0.01	-18.05	60.45	2966	2966	MS2	0/0	0	0	2022CarlMaygelband12.raw.mgf
High	A	2	LPGQYmGWWGSLGSPPQK	24190	Unambiguous	g1412	1	1	g1412	M6(Oxidation)	HCD	1	0	1	1	0	0.00165	624	648	1.48	0			12740	2	1002.96	2004.91	-0.03	-25.94	60.88	2992	3000	MS2	0/0	0	0	2022CarlMaygelband12.raw.mgf
High	A	2	AYLPVNESFGFVADLR	24282	Unambiguous	g15038	1	1	g15038		HCD	1	0	1	1	0	6.27e-05	660	678	3	0			22820	2	899.455	1797.9	-0.01	-7.9	61.62	3035	3035	MS2	0/0	0	0	2022CarlMaygelband5.raw.mgf
High	A	2	VLLDGFADPNPLYGSGFHVDGVK	24343	Unambiguous	g6847	1	1	g6847		HCD	1	0	1	1	0	0.00049	614	627	3.47	0			84540	3	806.378	2417.12	-0.03	-38.7	62.42	3082	3111	MS2	0/0	0	0	2022CarlMaygelband12.raw.mgf
High	A	2	QRPLAGAAYNAVFNTFR	24409	Unambiguous	g1412	1	1	g1412		HCD	1	0	1	1	0.002	0.151	662	678	1.15	0			6923	3	632.656	1895.95	-0.01	-17.4	63.52	3147	3151	MS2	0/0	0	0	2022CarlMaygelband12.raw.mgf
High	A	2	EADENAEPSEGGEK	24474	Unambiguous	g9972	1	1	g9972		HCD	1	0	1	1	0	0.00458	748	752	1.03	0			5524	2	731.287	1461.57	-0.02	-20.81	16.88	404	404	MS2	0/0	0	0	2022CarlMaygelband6.raw.mgf
High	A	2	IASAINAISIPGHLImGLTK	24478	Unambiguous	g17574	1	1	g17574	M16(Oxidation)	HCD	1	0	1	1	0.002	0.116	647	676	1.35	0			22580	3	679.378	2036.12	-0.01	-18.99	64.03	3177	3197	MS2	0/0	0	0	2022CarlMaygelband12.raw.mgf
High	A	2	ELLAAFTGAFIDR	24480	Unambiguous	g9923	1	1	g9923		HCD	1	0	1	1	0	0.00174	747	704	0.99	0			7589	2	712.344	1423.68	-0.04	-53.89	64.07	3179	3185	MS2	0/0	0	0	2022CarlMaygelband12.raw.mgf
High	A	2	LPGQYMGWWGSLGSPPQK	24190	Unambiguous	g1412	1	1	g1412		HCD	1	0	1	1	0	0.000372	623	670	1.68	0			7301	2	994.961	1988.91	-0.03	-27.57	64.87	3226	3236	MS2	0/0	0	0	2022CarlMaygelband12.raw.mgf
High	A	2	AWPAFVGLGFGAGR	24509	Unambiguous	g20201	1	1	g20201		HCD	1	0	1	1	0	0.00894	838	820	1.56	0			14790	2	703.34	1405.67	-0.03	-46.5	64.85	3225	3239	MS2	0/0	0	0	2022CarlMaygelband12.raw.mgf
High	A	2	ALPLGVPVEIEcIALTGK	24587	Unambiguous	g1761	1	1	g1761	C12(Ethanolyl)	HCD	1	0	1	1	0	0.00049	637	662	2.21	0			55560	2	934.005	1867	-0.03	-30.75	66.22	3306	3328	MS2	0/0	0	0	2022CarlMaygelband12.raw.mgf
High	A	2	YLVPADLTVGQFVYVIR	24645	Unambiguous	g20716	1	1	g20716		HCD	1	0	1	1	0	0.00386	631	628	0.74	0			4203	2	977.015	1953.02	-0.03	-31.94	67.6	3387	3388	MS2	0/0	0	0	2022CarlMaygelband12.raw.mgf
High	A	2	NLNNAFAYDLVPSPTVISAALR	24649	Unambiguous	g3797	1	1	g3797		HCD	1	0	1	1	0	0.000242	629	629	1.37	0			9262	3	782.732	2346.18	-0.02	-27.72	67.77	3397	3405	MS2	0/0	0	0	2022CarlMaygelband12.raw.mgf
High	A	2	LPNEADIEAVLAAYVK	24713	Unambiguous	g21905	1	1	g21905		HCD	1	0	1	1	0	3.93e-05	725	761	0.93	0			7790	2	858.428	1715.85	-0.04	-42.6	69.22	3482	3491	MS2	0/0	0	0	2022CarlMaygelband12.raw.mgf
High	A	2	SSLGNAFTDALDNFVTEGK	24719	Unambiguous	g22207	1	1	g22207		HCD	1	0	1	1	0	0.000449	648	659	1.39	0			10800	2	993.453	1985.9	-0.02	-23.22	69.58	3504	3514	MS2	0/0	0	0	2022CarlMaygelband12.raw.mgf
High	A	2	VLLPPINFIFR	24729	Unambiguous	g183	1	1	g183		HCD	1	0	1	1	0.001	0.0591	767	787	1.15	0			13030	2	664.871	1328.73	-0.04	-56.56	70.5	3558	3574	MS2	0/0	0	0	2022CarlMaygelband12.raw.mgf
High	A	2	AILDLPIPAESLQLR	24942	Unambiguous	g9266	1	1	g9266		HCD	1	0	1	1	0	0.0346	794	846	1.56	0			13730	2	824.96	1648.91	-0.03	-30.44	61.5	3028	3036	MS2	0/0	0	0	2022CarlMaygelband6.raw.mgf
High	A	2	TLSSSAQTSIEIDSLYEGIDFYTSITR	25051	Unambiguous	g10558	1	1	g10558		HCD	1	0	1	1	0	7.84e-06	474	508	4.3	0			61150	3	999.783	2997.33	-0.04	-41.52	81.27	4191	4205	MS2	0/0	0	0	2022CarlMaygelband6.raw.mgf
High	A	2	VSETEPTRR	25092	Unambiguous	g10703	1	1	g10703		HCD	1	0	1	1	0.002	0.123	962	926	1.18	1			14330	2	537.765	1074.52	-0.02	-29.5	13.68	216	224	MS2	0/0	0	0	2022CarlMaygelband2.raw.mgf
High	A	2	mPATPAASTK	25102	Unambiguous	g6347	1	1	g6347	M1(Oxidation)	HCD	1	0	1	1	0	0.0042	947	933	2.36	0			12750	2	495.741	990.475	-0.01	-18.02	16.15	361	382	MS2	0/0	0	0	2022CarlMaygelband3.raw.mgf
High	A	2	mmmTSGEAVK	19484	Unambiguous	g14828	1	1	g14828	M1(Oxidation); M2(Oxidation); M3(Oxidation)	HCD	1	0	1	3	0	0.0333	847	847	0.49	0			3282	2	566.722	1132.44	-0.02	-28.6	14.05	237	240	MS2	0/0	0	0	2022CarlMaygelband2.raw.mgf
High	A	2	GSVVGHAER	25153	Unambiguous	g2237	1	1	g2237		HCD	1	0	1	3	0.003	0.165	627	628	0.25	0			1623	2	456.235	911.462	0	-8.34	16.45	378	378	MS2	0/0	0	0	2022CarlMaygelband2.raw.mgf
High	A	2	SEmGEPIHK	25162	Unambiguous	g18082	1	1	g18082	M3(Oxidation)	HCD	1	0	1	1	0.003	0.168	897	820	1.03	0			6432	2	522.233	1043.46	-0.01	-23.26	16.48	380	380	MS2	0/0	0	0	2022CarlMaygelband3.raw.mgf
High	A	2	NEESEQAAGKEDASSPK	25205	Unambiguous	g22508	1	1	g22508		HCD	1	0	1	1	0	0.00264	732	712	2.95	1			10110	3	592.947	1776.83	0.01	22.28	16.92	406	407	MS2	0/0	0	0	2022CarlMaygelband2.raw.mgf
High	A	2	ETQSSQPLASK	25211	Unambiguous	g22508	1	1	g22508		HCD	1	0	1	1	0	0.0116	845	887	1.99	0			41340	2	588.277	1175.55	-0.02	-37.61	16.93	407	414	MS2	0/0	0	0	2022CarlMaygelband2.raw.mgf
High	A	2	SEDVESAQSDPK	25264	Unambiguous	g22508	1	1	g22508		HCD	1	0	1	1	0	0.00224	814	792	2.43	0			17210	2	646.27	1291.53	-0.02	-25.19	17.28	427	427	MS2	0/0	0	0	2022CarlMaygelband2.raw.mgf
High	A	2	ITTEDPAK	25270	Unambiguous	g16048	1	1	g16048		HCD	1	0	1	1	0	0.0248	1036	1030	1.63	0			42080	2	437.721	874.435	-0.01	-19.3	17.08	416	423	MS2	0/0	0	0	2022CarlMaygelband4.raw.mgf
High	A	2	SAGQTVEDAR	25276	Unambiguous	g6746	1	1	g6746		HCD	1	0	1	1	0	0.0107	925	873	2.17	0			10780	2	517.23	1033.45	-0.02	-36.29	16.93	407	411	MS2	0/0	0	0	2022CarlMaygelband7.raw.mgf
High	A	2	mMLLVQAGK	25292	Unambiguous	g10802	1	1	g10802	M1(Oxidation)	HCD	0.0214	0	1	1	0	0.0163	931	961	1.87	0			53240	2	503.762	1006.52	-0.01	-26.12	29.7	1158	1166	MS2	0/0	0	0	2022CarlMaygelband7.raw.mgf
High	A	2	AGmSTIVR	25294	Unambiguous	g7444	1	1	g7444	M3(Oxidation)	HCD	1	0	1	1	0.004	0.181	911	891	1.21	0			17060	2	425.724	850.44	0	-6.26	17.52	441	444	MS2	0/0	0	0	2022CarlMaygelband2.raw.mgf
High	A	2	TSDVEPPESK	25327	Unambiguous	g22508	1	1	g22508		HCD	1	0	1	1	0	0.00223	921	930	1.94	0			7189	2	544.75	1088.49	-0.01	-16.48	17.67	450	450	MS2	0/0	0	0	2022CarlMaygelband2.raw.mgf
High	A	2	mAGESESNLR	25331	Unambiguous	g12172	1	1	g12172	M1(Oxidation)	HCD	1	0	1	1	0	0.00241	719	665	2.46	0			25580	2	555.233	1109.46	-0.02	-27.28	17.37	432	432	MS2	0/0	0	0	2022CarlMaygelband5.raw.mgf
High	A	2	TAADIEHITNR	25345	Unambiguous	g2533	1	1	g2533		HCD	1	0	1	1	0	0.000623	686	748	2.74	0			22550	2	620.796	1240.58	-0.02	-34.99	22.18	716	716	MS2	0/0	0	0	2022CarlMaygelband7.raw.mgf
High	A	2	APADDDEPKENDTESPAK	25347	Unambiguous	g22508	1	1	g22508		HCD	1	0	1	1	0.001	0.0839	679	721	0.48	1			4564	3	643.635	1928.89	0.02	28.37	17.78	457	457	MS2	0/0	0	0	2022CarlMaygelband2.raw.mgf
High	A	2	VEDKEDDISPK	25391	Unambiguous	g22508	1	1	g22508		HCD	1	0	1	1	0.001	0.07	819	837	0.65	1			4859	2	637.798	1274.59	-0.01	-18.04	18.1	475	475	MS2	0/0	0	0	2022CarlMaygelband2.raw.mgf
High	A	2	MPATPAASTK	25102	Unambiguous	g6347	1	1	g6347		HCD	1	0	1	1	0	0.00617	1013	1011	1.91	0			9879	2	487.745	974.482	-0.01	-15.74	18.28	486	486	MS2	0/0	0	0	2022CarlMaygelband2.raw.mgf
High	A	2	DVDGLKDDGK	25428	Unambiguous	g22508	1	1	g22508		HCD	1	0	1	1	0	0.00939	861	894	1.16	1			10180	2	531.251	1061.49	-0.01	-15.83	18.3	487	487	MS2	0/0	0	0	2022CarlMaygelband2.raw.mgf
High	A	2	LDDMATR	25455	Unambiguous	g12448|g6964	2	2	g12448;g6964		HCD	1	0	1	2	0.001	0.0591	862	869	1.71	0			30280	2	411.191	821.374	0	-10.21	18.4	493	501	MS2	0/0	0	0	2022CarlMaygelband2.raw.mgf
High	A	2	APTGLDQTR	25476	Unambiguous	g18082	1	1	g18082		HCD	1	0	1	1	0	0.00447	948	943	1.83	0			13190	2	479.747	958.486	0	-9.22	18.47	497	500	MS2	0/0	0	0	2022CarlMaygelband2.raw.mgf
High	A	2	EVQSPEPQSDQPESK	25490	Unambiguous	g22508	1	1	g22508		HCD	1	0	1	1	0	0.0412	698	750	0.5	0			3194	2	842.892	1684.78	0.01	6.19	18.58	504	504	MS2	0/0	0	0	2022CarlMaygelband2.raw.mgf
High	A	2	EAAQTDPMGR	25493	Unambiguous	g6347	1	1	g6347		HCD	1	0	1	1	0	0.00966	946	918	1.75	0			8818	2	538.245	1075.48	0	-0.55	18.57	503	503	MS2	0/0	0	0	2022CarlMaygelband3.raw.mgf
High	A	2	IEAINKETEEK	25497	Unambiguous	g18082	1	1	g18082		HCD	1	0	1	1	0	0.000366	853	875	1.88	1			10390	2	652.33	1303.65	-0.01	-16.59	18.45	496	496	MS2	0/0	0	0	2022CarlMaygelband3.raw.mgf
High	A	2	VETGVIK	25531	Unambiguous	g14814	1	1	g14814		HCD	1	0	1	1	0.001	0.0627	1120	1111	2.36	0			116600	1	745.389	745.389	-0.06	-75.34	18.48	498	506	MS2	0/0	0	0	2022CarlMaygelband7.raw.mgf
High	A	2	AEESINEPEAK	25540	Unambiguous	g22508	1	1	g22508		HCD	1	0	1	1	0	0.0305	877	858	1.17	0			6870	2	608.776	1216.55	-0.01	-19.47	18.93	524	524	MS2	0/0	0	0	2022CarlMaygelband2.raw.mgf
High	A	2	VSEIVAAK	25550	Unambiguous	g6347	1	1	g6347		HCD	1	0	1	1	0	0.0166	1099	1064	1.45	0			16360	2	408.739	816.471	-0.01	-13.95	19	528	538	MS2	0/0	0	0	2022CarlMaygelband2.raw.mgf
High	A	2	QLATMER	25595	Unambiguous	g10703	1	1	g10703		HCD	1	0	1	2	0.001	0.0872	1016	994	0.49	0			3966	2	424.72	848.432	0	3.46	19.12	535	535	MS2	0/0	0	0	2022CarlMaygelband3.raw.mgf
High	A	2	YQADPNIK	25614	Unambiguous	g12463	1	1	g12463		HCD	1	0	1	1	0.002	0.119	886	907	1.59	0			83020	2	474.698	948.389	-0.04	-94.57	18.92	523	523	MS2	0/0	0	0	2022CarlMaygelband6.raw.mgf
High	A	2	IEEEELNK	25646	Unambiguous	g15362	1	1	g15362		HCD	1	0	1	1	0	0.0392	912	913	2.47	0			67050	2	502.24	1003.47	-0.01	-21.04	19.18	539	547	MS2	0/0	0	0	2022CarlMaygelband6.raw.mgf
High	A	2	QSSSLIAR	25650	Unambiguous	g18083	1	1	g18083		HCD	1	0	1	1	0	0.0348	989	986	1.97	0			15470	2	431.24	861.473	0	-7.11	19.22	541	550	MS2	0/0	0	0	2022CarlMaygelband3.raw.mgf
High	A	2	TMDESDAAR	25676	Unambiguous	g14906	1	1	g14906		HCD	1	0	1	1	0.008	0.279	716	702	0.73	0			1233	2	498.235	995.463	0.03	53.8	19.73	572	572	MS2	0/0	0	0	2022CarlMaygelband2.raw.mgf
High	A	2	EAEASSPLDASSK	25788	Unambiguous	g22508	1	1	g22508		HCD	1	0	1	1	0	0.000472	823	802	2.44	0			15960	2	646.299	1291.59	-0.01	-8.17	20.45	614	621	MS2	0/0	0	0	2022CarlMaygelband2.raw.mgf
High	A	2	VAIIHER	25793	Unambiguous	g19900	1	1	g19900		HCD	1	0	1	1	0	0.0296	702	740	0.87	0			6620	2	419.245	837.484	-0.01	-12.69	19.15	537	537	MS2	0/0	0	0	2022CarlMaygelband4.raw.mgf
High	A	2	HIEDDLK	25827	Unambiguous	g18082	1	1	g18082		HCD	1	0	1	1	0	0.0143	631	621	1.71	0			38020	2	435.223	869.439	0	2.92	20.22	600	612	MS2	0/0	0	0	2022CarlMaygelband3.raw.mgf
High	A	2	GSHVISVSAR	25888	Unambiguous	g6347	1	1	g6347		HCD	1	0	1	1	0	0.0161	721	752	1.14	0			4513	2	506.768	1012.53	-0.01	-24.37	21.07	650	650	MS2	0/0	0	0	2022CarlMaygelband2.raw.mgf
High	A	2	ELQSPETQAEQTESK	25931	Unambiguous	g22508	1	1	g22508		HCD	1	0	1	1	0	0.00268	729	724	1.44	0			9931	2	852.903	1704.8	0	4.12	21.28	663	672	MS2	0/0	0	0	2022CarlMaygelband2.raw.mgf
High	A	2	TTEEQAAIYR	26035	Unambiguous	g17515	1	1	g17515		HCD	1	0	1	1	0	0.00102	730	746	2.2	0			33020	2	591.278	1181.55	-0.02	-26.04	21.4	670	670	MS2	0/0	0	0	2022CarlMaygelband5.raw.mgf
High	A	2	VAEGEVSSmIGK	26054	Unambiguous	g2237	1	1	g2237	M9(Oxidation)	HCD	1	0	1	1	0	0.00973	799	803	0.71	0			5705	2	611.787	1222.57	-0.02	-26.51	22.1	711	711	MS2	0/0	0	0	2022CarlMaygelband2.raw.mgf
High	A	2	GSGLIAGETSR	26121	Unambiguous	g10703	1	1	g10703		HCD	1	0	1	1	0	0.0361	912	912	2.45	0			11700	2	524.25	1047.49	-0.03	-48.54	21.65	684	691	MS2	0/0	0	0	2022CarlMaygelband4.raw.mgf
High	A	2	IGAPNTLEHR	26127	Unambiguous	g271	1	1	g271		HCD	1	0	1	1	0	0.00348	857	838	2.38	0			22500	2	554.284	1107.56	-0.01	-26.9	19.32	547	547	MS2	0/0	0	0	2022CarlMaygelband8.raw.mgf
High	A	2	IEIAHPQDPAK	26137	Unambiguous	g18082	1	1	g18082		HCD	1	0	1	1	0	0.000593	823	833	1.72	0			11950	2	609.811	1218.61	-0.02	-27.37	22.1	711	711	MS2	0/0	0	0	2022CarlMaygelband3.raw.mgf
High	A	2	AATEGVSFQGR	26199	Unambiguous	g18083	1	1	g18083		HCD	1	0	1	1	0	0.00517	792	741	2.59	0			35360	2	561.765	1122.52	-0.02	-28.48	22.9	758	776	MS2	0/0	0	0	2022CarlMaygelband3.raw.mgf
High	A	2	DVTSTDTTSLTK	26214	Unambiguous	g22508	1	1	g22508		HCD	1	0	1	1	0	0.00684	713	751	1.8	0			24690	2	634.804	1268.6	-0.01	-16.76	23.08	769	777	MS2	0/0	0	0	2022CarlMaygelband2.raw.mgf
High	A	2	STYSGTAVAPVGTR	26316	Unambiguous	g20596	1	1	g20596		HCD	1	0	1	1	0	0.00678	711	713	0.35	0			5517	2	683.836	1366.66	-0.02	-23.49	23.7	805	805	MS2	0/0	0	0	2022CarlMaygelband2.raw.mgf
High	A	2	GAAGGVITVR	26364	Unambiguous	g18082	1	1	g18082		HCD	1	0	1	1	0	0.0255	855	865	2.51	0			14540	2	450.762	900.516	-0.01	-11.55	23.2	775	784	MS2	0/0	0	0	2022CarlMaygelband4.raw.mgf
High	A	2	INNPTVLSR	26401	Unambiguous	g4682	1	1	g4682		HCD	1	0	1	1	0	0.00653	774	767	2.47	0			16560	2	507.279	1013.55	-0.01	-23.76	24	822	829	MS2	0/0	0	0	2022CarlMaygelband3.raw.mgf
High	A	2	VAVDSDSTGALSGTR	26465	Unambiguous	g2790	1	1	g2790		HCD	1	0	1	1	0	4.77e-06	792	795	3.31	0			28260	2	718.347	1435.69	-0.01	-10.66	24.25	837	845	MS2	0/0	0	0	2022CarlMaygelband4.raw.mgf
High	A	2	AGQQQIGGLGEPK	26471	Unambiguous	g8055	1	1	g8055		HCD	1	0	1	1	0	0.0148	744	766	1.01	0			5670	2	641.825	1282.64	-0.02	-25.21	24.62	859	867	MS2	0/0	0	0	2022CarlMaygelband2.raw.mgf
High	A	2	AVDEDGDILDKK	26474	Unambiguous	g2237	1	1	g2237		HCD	1	0	1	1	0.002	0.0973	810	811	1.74	1			10610	3	439.897	1317.68	0.01	18.25	24.65	861	865	MS2	0/0	0	0	2022CarlMaygelband2.raw.mgf
High	A	2	GLTmQVAVER	26512	Unambiguous	g18082	1	1	g18082	M4(Oxidation)	HCD	1	0	1	1	0	0.00853	856	881	0.94	0			5649	2	560.289	1119.57	-0.01	-11.57	24.47	850	850	MS2	0/0	0	0	2022CarlMaygelband3.raw.mgf
High	A	2	TALVDSDAEVR	26556	Unambiguous	g21568	1	1	g21568		HCD	1	0	1	1	0	0.00726	847	889	2.13	0			4407	2	588.286	1175.56	-0.01	-21.76	25.23	895	895	MS2	0/0	0	0	2022CarlMaygelband2.raw.mgf
High	A	2	VIVQTDGQIR	26558	Unambiguous	g2660	1	1	g2660		HCD	1	0	1	1	0.001	0.0456	842	843	1.46	0			5514	2	564.802	1128.6	-0.02	-36.06	25.25	896	896	MS2	0/0	0	0	2022CarlMaygelband2.raw.mgf
High	A	2	LPESLAASPK	26560	Unambiguous	g10703	1	1	g10703		HCD	1	0	1	1	0	0.00396	721	752	2.87	0			38240	2	506.773	1012.54	-0.01	-27.35	25.3	899	900	MS2	0/0	0	0	2022CarlMaygelband2.raw.mgf
High	A	2	RLAELEGR	26631	Selected	g10703	1	1	g10703		HCD		0.0091	2	2	0.002	0.103	869	876	2.18	1			22230	2	472.255	943.502	-0.02	-31.83	24.45	849	865	MS2	0/0	0	0	2022CarlMaygelband3.raw.mgf
High	A	2	GGTIAEEVLSSVR	26681	Unambiguous	g18575	1	1	g18575		HCD	1	0	1	1	0.001	0.0894	810	811	1.23	0			5954	2	659.337	1317.67	-0.02	-25.32	52.93	2524	2524	MS2	0/0	0	0	2022CarlMaygelband4.raw.mgf
High	A	2	FNVPDKDVER	26696	Unambiguous	g19900	1	1	g19900		HCD	1	0	1	1	0	0.043	823	833	1.7	1			15730	3	406.879	1218.62	0	8.92	24.5	852	852	MS2	0/0	0	0	2022CarlMaygelband4.raw.mgf
High	A	2	EIDENTTSYTYR	26734	Unambiguous	g18082	1	1	g18082		HCD	1	0	1	1	0	0.00123	806	794	2.74	0			59700	2	746.331	1491.65	0	-3.9	26.28	957	964	MS2	0/0	0	0	2022CarlMaygelband3.raw.mgf
High	A	2	ETYSPVAmVATK	26824	Unambiguous	g6347	1	1	g6347	M8(Oxidation)	HCD	1	0	1	1	0	0.00177	767	777	1.2	0			30380	2	656.814	1312.62	-0.01	-18.27	26.88	992	999	MS2	0/0	0	0	2022CarlMaygelband2.raw.mgf
High	A	2	ADGAEILFDFSK	26825	Unambiguous	g19373	1	1	g19373		HCD	1	0	1	1	0	0.000138	765	776	2.95	0			41260	2	656.798	1312.59	-0.03	-39.85	54.95	2643	2653	MS2	0/0	0	0	2022CarlMaygelband6.raw.mgf
High	A	2	ALEmFPSTK	26830	Unambiguous	g10703	1	1	g10703	M4(Oxidation)	HCD	1	0	1	1	0	0.0149	771	748	1.6	0			8291	2	520.252	1039.5	-0.01	-14.83	26.92	994	994	MS2	0/0	0	0	2022CarlMaygelband2.raw.mgf
High	A	2	DmYNEVLK	26865	Unambiguous	g10703	1	1	g10703	M2(Oxidation)	HCD	1	0	1	1	0.006	0.226	735	787	0.98	0			8582	2	514.24	1027.47	0	-3.48	27.38	1021	1021	MS2	0/0	0	0	2022CarlMaygelband2.raw.mgf
High	A	2	QVWYQR	26891	Unambiguous	g6964	1	1	g6964		HCD	1	0	1	1	0.003	0.17	810	806	0.69	0			5104	2	440.229	879.45	0	3.07	27.63	1036	1036	MS2	0/0	0	0	2022CarlMaygelband2.raw.mgf
High	A	2	GQSSGDVQELVR	26962	Unambiguous	g5002	1	1	g5002		HCD	1	0	1	1	0	0.00142	819	837	1.55	0			12100	2	637.809	1274.61	-0.01	-17.46	28.1	1064	1071	MS2	0/0	0	0	2022CarlMaygelband2.raw.mgf
High	A	2	IYNFEGTK	26972	Unambiguous	g17685	1	1	g17685		HCD	1	0	1	1	0.001	0.078	822	805	0.6	0			4067	2	486.246	971.485	0	2.02	28.2	1070	1070	MS2	0/0	0	0	2022CarlMaygelband2.raw.mgf
High	A	2	QVYWAR	26980	Unambiguous	g15184	1	1	g15184		HCD	1	0	1	1	0.002	0.101	852	839	1.28	0			34250	2	411.715	822.422	0	-4.45	26.87	991	997	MS2	0/0	0	0	2022CarlMaygelband4.raw.mgf
High	A	2	VFAPTAGMR	27021	Unambiguous	g18082	1	1	g18082		HCD	1	0	1	1	0	0.0395	942	915	1.42	0			10660	2	475.251	949.495	0	2.68	27.63	1036	1036	MS2	0/0	0	0	2022CarlMaygelband4.raw.mgf
High	A	2	FAPAGLPQmDEK	27030	Unambiguous	g23254	1	1	g23254	M9(Oxidation)	HCD	1	0	1	1	0.007	0.265	824	853	0.65	0			14890	2	660.317	1319.63	0	-3.28	28.05	1061	1061	MS2	0/0	0	0	2022CarlMaygelband4.raw.mgf
High	A	2	DDEPSLEVSTENSEK	27031	Unambiguous	g22508	1	1	g22508		HCD	1	0	1	1	0	0.00296	706	691	1.01	0			3793	2	839.867	1678.73	0	-1.18	28.7	1099	1099	MS2	0/0	0	0	2022CarlMaygelband2.raw.mgf
High	A	2	VHEYDVMVK	27092	Unambiguous	g10703	1	1	g10703		HCD	1	0	1	1	0	0.00591	855	880	2.73	0			26870	2	560.267	1119.53	-0.01	-20.35	29.23	1130	1140	MS2	0/0	0	0	2022CarlMaygelband2.raw.mgf
High	A	2	DLIVSQDEPEEK	27117	Unambiguous	g22508	1	1	g22508		HCD	1	0	1	1	0	0.00166	817	833	1.77	0			11220	2	701.336	1401.66	-0.01	-7.55	29.37	1138	1144	MS2	0/0	0	0	2022CarlMaygelband2.raw.mgf
High	A	2	TTQMQHILR	27131	Unambiguous	g10703	1	1	g10703		HCD	1	0	1	1	0	0.0129	782	794	1.26	0			4653	2	564.289	1127.57	-0.01	-25.89	28.57	1091	1091	MS2	0/0	0	0	2022CarlMaygelband3.raw.mgf
High	A	2	SGTLTTIDTAHNLK	27138	Unambiguous	g15038	1	1	g15038		HCD	1	0	1	1	0	5.22e-05	791	763	3.38	0			128800	2	736.374	1471.74	-0.02	-22.74	27	999	1007	MS2	0/0	0	0	2022CarlMaygelband5.raw.mgf
High	A	2	VSGDYNPIHVSR	27179	Unambiguous	g18082	1	1	g18082		HCD	1	0	1	1	0	0.00759	831	876	1.14	0			9725	2	672.358	1343.71	0.02	28.07	28.92	1112	1112	MS2	0/0	0	0	2022CarlMaygelband3.raw.mgf
High	A	2	YEISLGK	27189	Unambiguous	g19044	1	1	g19044		HCD	1	0	1	2	0.002	0.103	697	712	0.34	0			4929	2	405.221	809.436	0	-5.84	29.98	1174	1182	MS2	0/0	0	0	2022CarlMaygelband2.raw.mgf
High	A	2	EAPANPDTLTENEPAKGDDIEPK	27212	Unambiguous	g22508	1	1	g22508		HCD	1	0	1	1	0	0.000733	544	567	3.61	1			49700	3	817.717	2451.14	0	-5.89	30.07	1179	1196	MS2	0/0	0	0	2022CarlMaygelband2.raw.mgf
High	A	2	YEAHDAALSLQR	27238	Unambiguous	g18083	1	1	g18083		HCD	1	0	1	1	0.006	0.258	743	751	0.83	0			4558	2	687.337	1373.67	-0.01	-9.75	29.15	1125	1125	MS2	0/0	0	0	2022CarlMaygelband3.raw.mgf
High	A	2	DYSQAVDVGTVK	27250	Unambiguous	g23950	2	1	g23950		HCD	1	0	1	1	0.001	0.0931	710	746	1.12	0			8426	2	641.312	1281.62	-0.01	-12.44	30.22	1188	1188	MS2	0/0	0	0	2022CarlMaygelband5.raw.mgf
High	A	2	LTGDFIR	27287	Unambiguous	g18082	1	1	g18082		HCD	1	0	1	1	0.001	0.0517	864	871	1.58	0			9693	2	411.227	821.447	0	-6.04	29.85	1167	1167	MS2	0/0	0	0	2022CarlMaygelband4.raw.mgf
High	A	2	YELVNQHVDVR	27323	Unambiguous	g6964	1	1	g6964		HCD	1	0	1	1	0	0.00134	792	786	2.89	0			25950	2	686.342	1371.68	-0.01	-17.79	30.95	1231	1238	MS2	0/0	0	0	2022CarlMaygelband2.raw.mgf
High	A	2	MLGLSGGQR	27326	Unambiguous	g17685	1	1	g17685		HCD	1	0	1	1	0	0.0309	903	925	2.39	0			59090	2	459.74	918.472	-0.01	-11.52	29.25	1131	1155	MS2	0/0	0	0	2022CarlMaygelband4.raw.mgf
High	A	2	mLTQDLYDGDESK	27352	Unambiguous	g18082	1	1	g18082	M1(Oxidation)	HCD	1	0	1	1	0	2.26e-05	770	771	2.9	0			29700	2	765.835	1530.66	0	-0.48	30.53	1207	1216	MS2	0/0	0	0	2022CarlMaygelband3.raw.mgf
High	A	2	QGNVIGDEGVPVAR	27356	Unambiguous	g2237	1	1	g2237		HCD	1	0	1	1	0	0.000276	750	770	2.61	0			31150	2	705.86	1410.71	-0.01	-14.57	31.13	1242	1250	MS2	0/0	0	0	2022CarlMaygelband2.raw.mgf
High	A	2	AEGTDFVYDER	27380	Unambiguous	g17515	1	1	g17515		HCD	1	0	1	1	0	0.00488	800	809	2.95	0			54860	2	651.271	1301.54	-0.01	-22.58	30.62	1212	1220	MS2	0/0	0	0	2022CarlMaygelband5.raw.mgf
High	A	2	YSSGAEGLAEGGVVDGDQSK	27384	Unambiguous	g5539	1	1	g5539		HCD	1	0	1	1	0	7.17e-07	660	680	4.49	0			240700	2	963.429	1925.85	-0.01	-11.69	30.45	1202	1210	MS2	0/0	0	0	2022CarlMaygelband5.raw.mgf
High	A	2	MEDTDTELLGK	1857	Unambiguous	g18082	1	1	g18082		HCD	1	0	1	1	0	0.00182	744	709	3.07	0			57560	2	626.277	1251.55	-0.02	-25.15	31.23	1248	1255	MS2	0/0	0	0	2022CarlMaygelband3.raw.mgf
High	A	2	VAEGEVSSMIGK	26054	Unambiguous	g2237	1	1	g2237		HCD	1	0	1	1	0	0.000806	826	825	2.05	0			10780	2	603.793	1206.58	-0.01	-21.28	31.43	1260	1264	MS2	0/0	0	0	2022CarlMaygelband2.raw.mgf
High	A	2	NIHIYQAVGK	27547	Unambiguous	g10703	1	1	g10703		HCD	1	0	1	1	0	0.00334	811	881	2.77	0			38310	2	571.797	1142.59	-0.02	-40.08	32.32	1312	1329	MS2	0/0	0	0	2022CarlMaygelband2.raw.mgf
High	A	2	REEIMDGLGK	27551	Unambiguous	g6685	1	1	g6685		HCD	1	0	1	1	0	0.00639	886	839	2.96	1			69020	2	574.274	1147.54	-0.02	-32.87	28.9	1111	1128	MS2	0/0	0	0	2022CarlMaygelband6.raw.mgf
High	A	2	TGNTVGDADLPIK	27578	Unambiguous	g8275	1	1	g8275		HCD	1	0	1	1	0	0.000472	838	777	3.24	0			143500	2	650.811	1300.62	-0.03	-45.26	31.63	1271	1278	MS2	0/0	0	0	2022CarlMaygelband6.raw.mgf
High	A	2	TPEASVEDTPQTSDIVAPK	27580	Unambiguous	g22508	1	1	g22508		HCD	1	0	1	1	0	0.000558	701	712	1.18	0			4499	2	992.999	1984.99	0.01	9.63	32.5	1322	1322	MS2	0/0	0	0	2022CarlMaygelband2.raw.mgf
High	A	2	VLILGSTGR	27674	Unambiguous	g2660	1	1	g2660		HCD	1	0	1	1	0	0.0349	976	979	1.1	0			6458	2	458.274	915.54	-0.01	-23.92	32.62	1329	1329	MS2	0/0	0	0	2022CarlMaygelband3.raw.mgf
High	A	2	FVAPQTFTPGQK	27682	Unambiguous	g22996	1	1	g22996		HCD	1	0	1	1	0	0.016	764	785	1.83	0			18970	2	660.838	1320.67	-0.01	-19	33.27	1368	1372	MS2	0/0	0	0	2022CarlMaygelband2.raw.mgf
High	A	2	HMVIALK	27705	Unambiguous	g10703	1	1	g10703		HCD	1	0	1	1	0.002	0.12	623	642	1.28	0			5021	2	406.241	811.475	-0.01	-13.9	32.22	1306	1306	MS2	0/0	0	0	2022CarlMaygelband3.raw.mgf
High	A	2	mITQDPVNWEK	27727	Unambiguous	g18082	1	1	g18082	M1(Oxidation)	HCD	1	0	1	1	0	0.00803	802	812	1.96	0			10220	2	688.822	1376.64	-0.01	-10.55	33.28	1369	1369	MS2	0/0	0	0	2022CarlMaygelband3.raw.mgf
High	A	2	TLNTNYDGSNTGVFTK	27729	Unambiguous	g5539	1	1	g5539		HCD	1	0	1	1	0	2.52e-05	712	720	4.37	0			341300	2	866.396	1731.78	-0.02	-20.04	32.72	1335	1343	MS2	0/0	0	0	2022CarlMaygelband5.raw.mgf
High	A	2	LNEEYILK	27737	Unambiguous	g10703	1	1	g10703		HCD	1	0	1	1	0	0.0204	814	830	2.01	0			21200	2	511.272	1021.54	-0.01	-18.84	33.78	1398	1414	MS2	0/0	0	0	2022CarlMaygelband2.raw.mgf
High	A	2	AVFLGAGSAGTGVAK	27773	Unambiguous	g13770	1	1	g13770		HCD	1	0	1	1	0	0.000658	829	807	3.42	0			194500	2	653.325	1305.64	-0.04	-56.84	32.1	1299	1313	MS2	0/0	0	0	2022CarlMaygelband6.raw.mgf
High	A	2	mLTSDLALR	27799	Unambiguous	g5539	1	1	g5539	M1(Oxidation)	HCD	1	0	1	1	0	0.00905	835	823	2.5	0			126600	2	518.268	1035.53	-0.01	-21.05	32.9	1346	1359	MS2	0/0	0	0	2022CarlMaygelband5.raw.mgf
High	A	2	FAESLLK	27806	Unambiguous	g4992	1	1	g4992		HCD	1	0	1	1	0.001	0.0919	833	836	1.55	0			152400	2	404.211	807.416	-0.02	-56.3	32.42	1318	1331	MS2	0/0	0	0	2022CarlMaygelband8.raw.mgf
High	A	2	TTVEYLIK	27817	Unambiguous	g10703	1	1	g10703		HCD	1	0	1	1	0	0.0316	741	765	1.78	0			36140	2	483.771	966.534	-0.01	-16.71	34.47	1438	1452	MS2	0/0	0	0	2022CarlMaygelband2.raw.mgf
High	A	2	ETGLPVSAVNTQR	27834	Unambiguous	g5224	1	1	g5224		HCD	1	0	1	1	0	0.00918	792	786	1.76	0			28790	2	686.344	1371.68	-0.02	-30.3	28.3	1075	1075	MS2	0/0	0	0	2022CarlMaygelband6.raw.mgf
High	A	2	MLTQDLYDGDESK	27352	Unambiguous	g18082	1	1	g18082		HCD	1	0	1	1	0	3.19e-05	729	786	2.63	0			28160	2	757.835	1514.66	0	-3.29	34.57	1444	1454	MS2	0/0	0	0	2022CarlMaygelband3.raw.mgf
High	A	2	EAILEK	27905	Unambiguous	g12740	1	1	g12740		HCD	1	0	1	1	0.005	0.213	966	958	1.43	0			9485	1	702.402	702.402	0	-1.61	35.08	1474	1474	MS2	0/0	0	0	2022CarlMaygelband2.raw.mgf
High	A	2	LSYDEVLAK	27925	Unambiguous	g16048	1	1	g16048		HCD	1	0	1	1	0	0.0103	721	808	2.51	0			99080	2	519.262	1037.52	-0.02	-33.05	34.58	1445	1460	MS2	0/0	0	0	2022CarlMaygelband4.raw.mgf
High	A	2	SLNAYQQVIAR	27946	Unambiguous	g6685	1	1	g6685		HCD	1	0	1	1	0	0.00665	831	840	2.96	0			89590	2	631.822	1262.64	-0.02	-38.92	34.05	1414	1419	MS2	0/0	0	0	2022CarlMaygelband6.raw.mgf
High	A	2	DGTVQTPAGDIIGR	27954	Unambiguous	g2237	1	1	g2237		HCD	1	0	1	1	0	0.00418	775	785	2.63	0			48840	2	700.352	1399.7	-0.01	-14.79	35.65	1508	1524	MS2	0/0	0	0	2022CarlMaygelband2.raw.mgf
High	A	2	DMYNEVLK	26865	Unambiguous	g10703	1	1	g10703		HCD	1	0	1	1	0.002	0.153	668	677	0.92	0			7398	2	506.237	1011.47	-0.01	-14.21	35.9	1522	1522	MS2	0/0	0	0	2022CarlMaygelband2.raw.mgf
High	A	2	ALEMFPSTK	26830	Unambiguous	g10703	1	1	g10703		HCD	1	0	1	1	0	0.0374	763	744	1.98	0			21680	2	512.253	1023.5	-0.01	-19.11	36.02	1529	1536	MS2	0/0	0	0	2022CarlMaygelband2.raw.mgf
High	A	2	NESGPLVDLDR	28023	Unambiguous	g16053	1	1	g16053		HCD	1	0	1	1	0	0.00495	844	843	2.3	0			13300	2	607.791	1214.58	-0.01	-21.29	35.7	1511	1517	MS2	0/0	0	0	2022CarlMaygelband3.raw.mgf
High	A	2	VFAAFPEAK	28028	Unambiguous	g18082	1	1	g18082		HCD	1	0	1	1	0	0.0069	798	767	1.98	0			16440	2	490.259	979.511	-0.01	-13.6	35.47	1497	1505	MS2	0/0	0	0	2022CarlMaygelband4.raw.mgf
High	A	2	SGAAADGQGQFWDTK	28034	Unambiguous	g2237	1	1	g2237		HCD	1	0	1	1	0	0.00013	741	694	1.73	0			6109	2	769.848	1538.69	0	1.36	36.28	1545	1545	MS2	0/0	0	0	2022CarlMaygelband2.raw.mgf
High	A	2	IGSFGPLEDK	28038	Unambiguous	g10703	1	1	g10703		HCD	1	0	1	1	0	0.00913	839	897	2.31	0			21650	2	531.764	1062.52	-0.01	-23.64	36.38	1551	1566	MS2	0/0	0	0	2022CarlMaygelband2.raw.mgf
High	A	2	ALSPFVATPEDNTK	28042	Unambiguous	g2198	1	1	g2198		HCD	1	0	1	1	0	0.000704	799	813	1.89	0			14720	2	745.374	1489.74	-0.01	-8.4	35.78	1516	1516	MS2	0/0	0	0	2022CarlMaygelband4.raw.mgf
High	A	2	LSENLQIIR	28054	Unambiguous	g12340	1	1	g12340		HCD	1	0	1	1	0	0.0266	839	826	2.83	0			154100	2	543.291	1085.58	-0.03	-51.6	35.45	1496	1512	MS2	0/0	0	0	2022CarlMaygelband5.raw.mgf
High	A	2	FFNMSPR	28056	Unambiguous	g6347	1	1	g6347		HCD	1	0	1	1	0	0.031	679	684	1.44	0			9499	2	449.715	898.423	0	-0.61	36.6	1564	1574	MS2	0/0	0	0	2022CarlMaygelband2.raw.mgf
High	A	2	QIDASSWEATPmTHALTIPSSR	28065	Unambiguous	g4905	1	1	g4905	M12(Oxidation)	HCD	1	0	1	2	0.001	0.0482	524	536	0.84	0			5401	3	805.717	2415.14	-0.01	-9.87	41.95	1878	1878	MS2	0/0	0	0	2022CarlMaygelband5.raw.mgf
High	A	2	MLTGDAIAIAK	2060	Unambiguous	g19900	1	1	g19900		HCD	1	0	1	1	0	0.016	909	900	2.6	0			41760	2	552.296	1103.58	-0.01	-26.02	36.15	1537	1544	MS2	0/0	0	0	2022CarlMaygelband4.raw.mgf
High	A	2	MLTGDAVGIAR	2061	Unambiguous	g976	1	1	g976		HCD	1	0	1	1	0	0.0247	909	900	1.79	0			12450	2	552.286	1103.57	-0.01	-20.65	32.33	1313	1313	MS2	0/0	0	0	2022CarlMaygelband4.raw.mgf
High	A	2	MITQDPVNWEK	27727	Unambiguous	g18082	1	1	g18082		HCD	1	0	1	1	0	0.00963	857	808	2.23	0			53140	2	680.819	1360.63	-0.01	-19.72	36.5	1558	1571	MS2	0/0	0	0	2022CarlMaygelband3.raw.mgf
High	A	2	ETINTFEEVAEK	28110	Unambiguous	g2660	1	1	g2660		HCD	1	0	1	1	0	0.0242	755	778	1.24	0			5471	2	705.337	1409.67	-0.01	-8.42	36.9	1581	1581	MS2	0/0	0	0	2022CarlMaygelband2.raw.mgf
High	A	2	GLPPANSVLLQGNPK	28118	Unambiguous	g6347	1	1	g6347		HCD	1	0	1	1	0	0.00298	774	764	1.53	0			12290	2	752.918	1504.83	-0.01	-13.22	37.02	1588	1596	MS2	0/0	0	0	2022CarlMaygelband2.raw.mgf
High	A	2	AVFTVTPGSEQIR	28141	Unambiguous	g12340	1	1	g12340		HCD	1	0	1	1	0	0.000754	775	793	2.39	0			318100	2	702.85	1404.69	-0.03	-39.61	35.8	1517	1531	MS2	0/0	0	0	2022CarlMaygelband5.raw.mgf
High	A	2	TcLLEQENDPTQLR	28149	Unambiguous	g10703	1	1	g10703	C2(Ethanolyl)	HCD	1	0	1	1	0	0.000881	706	661	1.2	0			3832	2	852.419	1703.83	0	2.28	37.13	1595	1595	MS2	0/0	0	0	2022CarlMaygelband2.raw.mgf
High	A	2	QLGLGTNVYNAER	28158	Unambiguous	g976	1	1	g976		HCD	1	0	1	1	0	0.000478	770	767	2.71	0			43350	2	717.861	1434.71	-0.01	-13.52	36.02	1529	1532	MS2	0/0	0	0	2022CarlMaygelband4.raw.mgf
High	A	2	SLADPSSEILR	28162	Unambiguous	g21568	1	1	g21568		HCD	1	0	1	1	0.002	0.119	868	858	0.53	0			3562	2	594.301	1187.6	-0.02	-26.17	37.27	1603	1603	MS2	0/0	0	0	2022CarlMaygelband2.raw.mgf
High	A	2	AFVDDDDQVVATSDLQK	28194	Unambiguous	g19044	1	1	g19044		HCD	1	0	1	1	0	7.35e-07	638	627	3.67	0			22970	2	933.446	1865.88	0	4.16	37.48	1616	1624	MS2	0/0	0	0	2022CarlMaygelband2.raw.mgf
High	A	2	AGNIVDSSGTILGR	28198	Unambiguous	g2237	1	1	g2237		HCD	1	0	1	1	0	0.00186	829	816	1.93	0			10330	2	680.349	1359.69	-0.02	-23.71	37.6	1622	1622	MS2	0/0	0	0	2022CarlMaygelband2.raw.mgf
High	A	2	IYMTAQPLDEEVSK	2335	Unambiguous	g15038	1	1	g15038		HCD	1	0	1	1	0	9.56e-05	729	758	3.53	0			462300	2	812.377	1623.75	-0.02	-28.4	37.15	1596	1608	MS2	0/0	0	0	2022CarlMaygelband5.raw.mgf
High	A	2	ILGPGNQFVTAAK	28273	Unambiguous	g5002	1	1	g5002		HCD	1	0	1	1	0	0.000827	814	803	1.98	0			12970	2	658.356	1315.7	-0.02	-24.84	36.23	1542	1542	MS2	0/0	0	0	2022CarlMaygelband5.raw.mgf
High	A	2	LDPIYGDLK	28279	Unambiguous	g10703	1	1	g10703		HCD	1	0	1	1	0	0.0306	928	877	1.9	0			16040	2	517.27	1033.53	-0.01	-23.59	38.3	1664	1672	MS2	0/0	0	0	2022CarlMaygelband2.raw.mgf
High	A	2	RADQPLYLGAVK	28293	Unambiguous	g6347	1	1	g6347		HCD	1	0	1	4	0.002	0.112	814	851	0.49	1			8877	2	665.859	1330.71	-0.02	-27.95	38.47	1673	1673	MS2	0/0	0	0	2022CarlMaygelband2.raw.mgf
High	A	2	QITDYIEAADR	28304	Unambiguous	g2237	1	1	g2237		HCD	1	0	1	1	0	0.00739	718	740	1.38	0			11080	2	647.809	1294.61	-0.01	-12.82	38.87	1697	1697	MS2	0/0	0	0	2022CarlMaygelband2.raw.mgf
High	A	2	GYLVAmTGDGVNDAPSLK	28308	Unambiguous	g976	1	1	g976	M6(Oxidation)	HCD	1	0	1	1	0	0.0249	644	644	1.17	0			6274	2	912.466	1823.93	0.02	22.32	38.88	1698	1698	MS2	0/0	0	0	2022CarlMaygelband2.raw.mgf
High	A	2	GEITPPVISTSDHK	28313	Unambiguous	g16048	1	1	g16048		HCD	1	0	1	1	0.001	0.0634	764	798	1.3	0			7639	3	494.267	1480.79	0.01	15.41	28.1	1064	1064	MS2	0/0	0	0	2022CarlMaygelband4.raw.mgf
High	A	2	AEVLEEAAELPK	28354	Unambiguous	g2237	1	1	g2237		HCD	1	0	1	1	0	0.000401	788	784	3.15	0			31720	2	649.832	1298.66	-0.01	-21.36	39.38	1727	1732	MS2	0/0	0	0	2022CarlMaygelband2.raw.mgf
High	A	2	QTGGLMADLSR	28369	Unambiguous	g10703	1	1	g10703		HCD	1	0	1	1	0	0.00114	884	869	1.81	0			12960	2	574.777	1148.55	-0.01	-22.95	39.58	1739	1750	MS2	0/0	0	0	2022CarlMaygelband2.raw.mgf
High	A	2	EPNFDIIK	28382	Unambiguous	g10703	1	1	g10703		HCD	1	0	1	1	0.009	0.304	950	905	0.79	0			5307	2	488.263	975.519	0	4.57	39.47	1732	1732	MS2	0/0	0	0	2022CarlMaygelband3.raw.mgf
High	A	2	VTDSLESYIR	28410	Unambiguous	g16053	1	1	g16053		HCD	1	0	1	1	0	0.00242	740	733	1.95	0			16150	2	591.79	1182.57	-0.01	-22.38	39.28	1721	1728	MS2	0/0	0	0	2022CarlMaygelband3.raw.mgf
High	A	2	WAYETFGDER	28415	Unambiguous	g10703	1	1	g10703		HCD	1	0	1	1	0	0.00476	806	773	2.51	0			36150	2	637.275	1273.54	0	-3.97	39.72	1747	1761	MS2	0/0	0	0	2022CarlMaygelband2.raw.mgf
High	A	2	IQLSGNPILGDGK	28454	Unambiguous	g16312	1	1	g16312		HCD	1	0	1	1	0	0.00974	763	740	1.41	0			7845	2	656.351	1311.69	-0.02	-24.73	39.98	1763	1769	MS2	0/0	0	0	2022CarlMaygelband2.raw.mgf
High	A	2	GMEEVILDGK	1915	Unambiguous	g6347	1	1	g6347		HCD	1	0	1	1	0	0.0262	929	835	2.12	0			22410	2	545.763	1090.52	-0.01	-23.58	40.18	1774	1792	MS2	0/0	0	0	2022CarlMaygelband2.raw.mgf
High	A	2	LPFTLGAK	28491	Unambiguous	g6964	1	1	g6964		HCD	1	0	1	1	0	0.0198	1022	1046	1.8	0			35170	2	423.752	846.496	-0.01	-14.56	40.2	1775	1804	MS2	0/0	0	0	2022CarlMaygelband2.raw.mgf
High	A	2	LIHGGLTGTTQHDLVER	28510	Unambiguous	g19900	1	1	g19900		HCD	1	0	1	1	0	0.00408	715	720	1.58	0			21270	3	616.349	1847.03	0.02	30.12	37.75	1631	1631	MS2	0/0	0	0	2022CarlMaygelband4.raw.mgf
High	A	2	FDYIVYPSR	28573	Unambiguous	g18083	1	1	g18083		HCD	1	0	1	1	0	0.0319	844	920	2.06	0			33510	2	580.277	1159.55	-0.02	-26.96	40.77	1809	1816	MS2	0/0	0	0	2022CarlMaygelband3.raw.mgf
High	A	2	ANIGHGEAASGINALVK	28579	Unambiguous	g6347	1	1	g6347		HCD	1	0	1	1	0	0.0297	713	724	0.94	0			5563	3	541.305	1621.9	0.01	20.7	41.07	1826	1826	MS2	0/0	0	0	2022CarlMaygelband2.raw.mgf
High	A	2	FNIKPVFTENR	28596	Unambiguous	g10703	1	1	g10703		HCD	1	0	1	1	0	0.0087	775	783	2.21	0			20730	3	455.586	1364.74	0	7.91	41.25	1837	1854	MS2	0/0	0	0	2022CarlMaygelband2.raw.mgf
High	A	2	LMLNEFER	28609	Unambiguous	g18082	1	1	g18082		HCD	1	0	1	1	0	0.0302	715	743	1.81	0			35960	2	526.253	1051.5	-0.01	-23.55	40.87	1815	1830	MS2	0/0	0	0	2022CarlMaygelband3.raw.mgf
High	A	2	GVLFYGPPGTGK	28677	Unambiguous	g12172	1	1	g12172		HCD	1	0	1	1	0	0.00324	846	863	2.7	0			42400	2	596.805	1192.6	-0.02	-27.5	39.68	1745	1750	MS2	0/0	0	0	2022CarlMaygelband5.raw.mgf
High	A	2	ELTTTVVTTIDNAK	28681	Unambiguous	g2237	1	1	g2237		HCD	1	0	1	1	0	4.83e-05	754	765	2.5	0			25590	2	753.399	1505.79	-0.01	-10.6	41.73	1866	1876	MS2	0/0	0	0	2022CarlMaygelband2.raw.mgf
High	A	2	ALDcLTNVLNFLK	28684	Unambiguous	g18082	1	1	g18082	C4(Ethanolyl)	HCD	1	0	1	1	0	0.000797	725	705	1.29	0			9309	2	754.4	1507.79	-0.01	-17.31	74.23	3777	3784	MS2	0/0	0	0	2022CarlMaygelband3.raw.mgf
High	A	2	ImAAYYLVGR	28694	Unambiguous	g6964	1	1	g6964	M2(Oxidation)	HCD	1	0	1	1	0	0.0132	848	869	1.73	0			10990	2	586.796	1172.59	-0.01	-23.8	41.8	1869	1872	MS2	0/0	0	0	2022CarlMaygelband2.raw.mgf
High	A	2	FDDFAPQDPLSK	28713	Unambiguous	g22508	1	1	g22508		HCD	1	0	1	1	0	0.0119	709	683	1.72	0			20850	2	690.32	1379.63	-0.01	-10.26	42	1881	1889	MS2	0/0	0	0	2022CarlMaygelband2.raw.mgf
High	A	2	AEGPFAGFDSATVQK	28727	Unambiguous	g2237	1	1	g2237		HCD	1	0	1	1	0	0.000431	720	744	3.24	0			28420	2	762.867	1524.73	0	-4.55	42.2	1893	1904	MS2	0/0	0	0	2022CarlMaygelband2.raw.mgf
High	A	2	KVDSEEGFEALYR	28731	Unambiguous	g10703	1	1	g10703		HCD	1	0	1	1	0	0.00076	772	757	1.38	1			12820	2	771.875	1542.74	0	0.07	42.47	1909	1910	MS2	0/0	0	0	2022CarlMaygelband2.raw.mgf
High	A	2	LQSISDMTYLTNK	2607	Unambiguous	g10703	1	1	g10703		HCD	1	0	1	1	0	0.000222	755	764	2.6	0			21940	2	757.376	1513.75	-0.01	-7.65	42.32	1900	1911	MS2	0/0	0	0	2022CarlMaygelband2.raw.mgf
High	A	2	LSDLASVLR	28779	Unambiguous	g19809	1	1	g19809		HCD	1	0	1	1	0	0.00769	1039	1015	1.53	0			14510	2	487.272	973.537	-0.02	-31.68	41.3	1840	1840	MS2	0/0	0	0	2022CarlMaygelband5.raw.mgf
High	A	2	EVYTSNLQLGGTQIMYR	28786	Unambiguous	g10703	1	1	g10703		HCD	1	0	1	1	0	3.12e-05	685	645	1.21	0			3754	2	987	1972.99	0.01	6.36	46.62	2153	2153	MS2	0/0	0	0	2022CarlMaygelband2.raw.mgf
High	A	2	ELLLDTQIK	28814	Unambiguous	g4682	1	1	g4682		HCD	1	0	1	2	0	0.0126	839	824	0.71	0			6127	2	536.797	1072.59	-0.02	-35.93	40.67	1803	1803	MS2	0/0	0	0	2022CarlMaygelband3.raw.mgf
High	A	2	VDSEEGFEALYR	28824	Unambiguous	g10703	1	1	g10703		HCD	1	0	1	1	0	8.26e-05	791	807	1.21	0			6182	2	707.821	1414.64	-0.01	-9.17	42.98	1939	1944	MS2	0/0	0	0	2022CarlMaygelband2.raw.mgf
High	A	2	TVDLLNIAK	28882	Unambiguous	g16048	1	1	g16048		HCD	1	0	1	1	0	0.0233	932	882	2.07	0			97090	2	493.781	986.555	-0.02	-33.51	42.68	1921	1935	MS2	0/0	0	0	2022CarlMaygelband4.raw.mgf
High	A	2	ALAENAGDATAK	28903	Unambiguous	g5064	1	1	g5064		HCD	1	0	1	1	0	0.0015	926	912	1.87	0			8197	2	566.273	1131.54	-0.01	-22.15	18.02	471	471	MS2	0/0	0	0	2022CarlMaygelband5.raw.mgf
High	A	2	VYDSSWNWAR	28911	Unambiguous	g18083	1	1	g18083		HCD	1	0	1	1	0	0.00453	736	752	1.37	0			22760	2	642.309	1283.61	0.02	23.92	43.03	1942	1942	MS2	0/0	0	0	2022CarlMaygelband3.raw.mgf
High	A	2	VIFIEDYNVSK	28918	Unambiguous	g15437	1	1	g15437		HCD	1	0	1	1	0	0.00338	762	723	2.43	0			223200	2	663.825	1326.64	-0.03	-39.06	42.4	1905	1926	MS2	0/0	0	0	2022CarlMaygelband5.raw.mgf
High	A	2	FSTNTFPSWDR	28923	Unambiguous	g2660	1	1	g2660		HCD	1	0	1	1	0.002	0.12	793	776	0.97	0			7627	2	679.313	1357.62	0	1.66	43.68	1980	1988	MS2	0/0	0	0	2022CarlMaygelband2.raw.mgf
High	A	2	MPGGFNITAVR	28934	Unambiguous	g18083	1	1	g18083		HCD	1	0	1	1	0	0.00159	886	901	2.54	0			28950	2	581.789	1162.57	-0.02	-29.03	43.18	1951	1965	MS2	0/0	0	0	2022CarlMaygelband3.raw.mgf
High	A	2	ELVELPLR	28938	Unambiguous	g12172	1	1	g12172		HCD	1	0	1	1	0.001	0.059	693	698	2.12	0			50130	2	484.781	968.555	-0.01	-23.74	42.88	1933	1947	MS2	0/0	0	0	2022CarlMaygelband5.raw.mgf
High	A	2	ILLDFSR	28959	Unambiguous	g2660	1	1	g2660		HCD	1	0	1	7	0	0.0214	877	886	0.25	0			2050	2	432.244	863.481	-0.01	-19.95	43.57	1973	1973	MS2	0/0	0	0	2022CarlMaygelband3.raw.mgf
High	A	2	IIcTDPVTGAPYPLR	28974	Unambiguous	g10703	1	1	g10703	C3(Ethanolyl)	HCD	1	0	1	1	0	0.000956	763	710	1.38	0			4890	2	830.439	1659.87	0	-4.23	43.92	1994	1994	MS2	0/0	0	0	2022CarlMaygelband2.raw.mgf
High	A	2	VPVNFASWTK	29032	Unambiguous	g6964	1	1	g6964		HCD	1	0	1	1	0	0.00194	884	869	2.05	0			14180	2	574.793	1148.58	-0.02	-26.92	44.48	2027	2033	MS2	0/0	0	0	2022CarlMaygelband2.raw.mgf
High	A	2	LTGVYLDALEK	29071	Unambiguous	g18083	1	1	g18083		HCD	1	0	1	1	0	0.000483	783	773	2.34	0			16420	2	611.322	1221.64	-0.02	-28.8	44.47	2026	2036	MS2	0/0	0	0	2022CarlMaygelband3.raw.mgf
High	A	2	VDVIINNAGILR	29102	Unambiguous	g17515	1	1	g17515		HCD	1	0	1	1	0	0.000341	732	696	2.98	0			99070	2	648.863	1296.72	-0.02	-34.79	43.9	1993	2004	MS2	0/0	0	0	2022CarlMaygelband5.raw.mgf
High	A	2	HFIGNEQEHFR	29104	Unambiguous	g6964	1	1	g6964		HCD	1	0	1	1	0	0.0054	751	738	0.78	0			4375	3	471.902	1413.69	0.01	18.41	45	2058	2058	MS2	0/0	0	0	2022CarlMaygelband2.raw.mgf
High	A	2	GSLLDGVVPSTVEK	29127	Unambiguous	g22508	1	1	g22508		HCD	1	0	1	1	0	0.00038	771	819	2.67	0			28590	2	700.872	1400.74	-0.01	-19	45.32	2076	2084	MS2	0/0	0	0	2022CarlMaygelband2.raw.mgf
High	A	2	SDIDDIVLVGGSTR	29129	Unambiguous	g6720	1	1	g6720		HCD	1	0	1	1	0	6.13e-05	755	771	3.65	0			111600	2	723.858	1446.71	-0.02	-23.43	44.73	2042	2051	MS2	0/0	0	0	2022CarlMaygelband5.raw.mgf
High	A	2	IVFIGPPGSAMR	29199	Unambiguous	g10703	1	1	g10703		HCD	1	0	1	1	0.002	0.126	860	861	1.65	0			10130	2	622.826	1244.65	-0.02	-29.41	45.22	2070	2077	MS2	0/0	0	0	2022CarlMaygelband3.raw.mgf
High	A	2	VADEDDNIVGQIVEGNPK	29211	Unambiguous	g2237	1	1	g2237		HCD	1	0	1	1	0	2.99e-06	689	651	3.07	0			22870	2	956.477	1911.95	0.01	8.73	46.03	2118	2126	MS2	0/0	0	0	2022CarlMaygelband2.raw.mgf
High	A	2	KVPVNFASWTK	29222	Unambiguous	g6964	1	1	g6964		HCD	1	0	1	1	0	0.00141	816	871	1.72	1			26920	2	638.834	1276.66	-0.02	-34.39	46.15	2125	2132	MS2	0/0	0	0	2022CarlMaygelband2.raw.mgf
High	A	2	LFLDLGNDESGK	29229	Unambiguous	g5333	1	1	g5333		HCD	1	0	1	1	0	0.00112	795	801	2.32	0			218800	2	654.307	1307.61	-0.02	-31.15	45.48	2086	2109	MS2	0/0	0	0	2022CarlMaygelband5.raw.mgf
High	A	2	GYLVAMTGDGVNDAPSLK	28308	Unambiguous	g976	1	1	g976		HCD	1	0	1	1	0	0.000871	666	665	2.29	0			10130	2	904.452	1807.9	0	3.78	45.92	2112	2118	MS2	0/0	0	0	2022CarlMaygelband3.raw.mgf
High	A	2	AAPAASSASTSSDR	29252	Unambiguous	g6379	1	1	g6379		HCD	1	0	1	1	0	0.00148	747	755	0.96	0			2879	2	639.774	1278.54	-0.03	-40.02	15.98	351	352	MS2	0/0	0	0	2022CarlMaygelband6.raw.mgf
High	A	2	GSQAAVEAVVAYLR	29287	Unambiguous	g6474	1	1	g6474		HCD	1	0	1	1	0	0.00028	751	803	3.58	0			40780	2	717.366	1433.72	-0.03	-35.48	56.85	2755	2763	MS2	0/0	0	0	2022CarlMaygelband6.raw.mgf
High	A	2	GTGLMAGNNIVAEGIER	29320	Unambiguous	g18083	1	1	g18083		HCD	1	0	1	1	0	0.000121	681	714	3.66	0			41030	2	851.432	1701.86	0	-0.77	46.17	2126	2131	MS2	0/0	0	0	2022CarlMaygelband3.raw.mgf
High	A	2	DKGVDVQLGPVVGPLGR	29328	Unambiguous	g6964	1	1	g6964		HCD	1	0	1	1	0	0.00383	713	704	2.59	1			13080	3	569.334	1705.99	0.01	16.17	46.9	2169	2176	MS2	0/0	0	0	2022CarlMaygelband2.raw.mgf
High	A	2	SDLLDIEESVGDEK	29411	Unambiguous	g2660	1	1	g2660		HCD	1	0	1	1	0	0.0076	789	791	0.98	0			2805	2	774.868	1548.73	0	0.44	47.47	2203	2203	MS2	0/0	0	0	2022CarlMaygelband2.raw.mgf
High	A	2	DIMYYNDDDGTPLLEK	29444	Unambiguous	g10802	1	1	g10802		HCD	1	0	1	1	0	0.000247	694	635	3.27	0			652600	2	951.392	1901.78	-0.04	-37.05	46.93	2171	2186	MS2	0/0	0	0	2022CarlMaygelband7.raw.mgf
High	A	2	AVEQSPFLDALK	29446	Unambiguous	g15362	1	1	g15362		HCD	1	0	1	1	0	0.00423	810	811	3.08	0			59690	2	659.334	1317.66	-0.02	-33.33	46.33	2136	2141	MS2	0/0	0	0	2022CarlMaygelband6.raw.mgf
High	A	2	YYFIEINPR	29452	Unambiguous	g16048	1	1	g16048		HCD	1	0	1	1	0	0.00912	844	843	2.04	0			114500	2	607.791	1214.57	-0.02	-38.28	46.72	2159	2173	MS2	0/0	0	0	2022CarlMaygelband4.raw.mgf
High	A	2	IMAAYYLVGR	28694	Unambiguous	g6964	1	1	g6964		HCD	1	0	1	1	0	0.00318	796	804	2.18	0			28920	2	578.797	1156.59	-0.02	-27.4	47.92	2229	2247	MS2	0/0	0	0	2022CarlMaygelband2.raw.mgf
High	A	2	IVEIGPADTLGVMAK	3794	Unambiguous	g18083	1	1	g18083		HCD	1	0	1	1	0	0.00344	755	764	2.37	0			86810	2	757.409	1513.81	-0.01	-12.34	47.85	2225	2239	MS2	0/0	0	0	2022CarlMaygelband3.raw.mgf
High	A	2	EIFEQPESVVNAMR	29495	Unambiguous	g6685	1	1	g6685		HCD	1	0	1	1	0	4.83e-05	794	846	2.76	0			14960	2	824.903	1648.8	0	-1.16	47.35	2196	2196	MS2	0/0	0	0	2022CarlMaygelband4.raw.mgf
High	A	2	GVDVQLGPVVGPLGR	29501	Unambiguous	g6964	1	1	g6964		HCD	1	0	1	1	0	0.00178	762	783	2.87	0			66750	2	731.908	1462.81	-0.01	-20.43	48.28	2251	2267	MS2	0/0	0	0	2022CarlMaygelband2.raw.mgf
High	A	2	FIIIANDITYK	29530	Unambiguous	g10703	1	1	g10703		HCD	1	0	1	1	0	0.00519	720	672	1.63	0			28250	2	655.853	1310.7	-0.02	-28.22	48.43	2260	2266	MS2	0/0	0	0	2022CarlMaygelband3.raw.mgf
High	A	2	GHAEPLEEEEPEEEVPIDNSILDGK	29534	Unambiguous	g2237	1	1	g2237		HCD	1	0	1	1	0	1.68e-05	527	522	3.69	0			14440	3	925.744	2775.22	-0.02	-23.81	48.68	2274	2280	MS2	0/0	0	0	2022CarlMaygelband2.raw.mgf
High	A	2	LTIAPGATATFQADLTR	29563	Unambiguous	g6964	1	1	g6964		HCD	1	0	1	1	0	4.76e-05	752	735	1.35	0			10150	2	873.976	1746.94	0	3.21	48.9	2287	2296	MS2	0/0	0	0	2022CarlMaygelband2.raw.mgf
High	A	2	SADYVSAFPAGGTVASSWDR	29580	Unambiguous	g6964	1	1	g6964		HCD	1	0	1	1	0	4.57e-06	656	658	4.66	0			209500	2	1022.48	2043.95	0	3.31	49.12	2300	2316	MS2	0/0	0	0	2022CarlMaygelband2.raw.mgf
High	A	2	IRDEIPTGEYIISEADR	29603	Unambiguous	g10703	1	1	g10703		HCD	1	0	1	1	0	0.00818	655	630	3.63	1			24390	3	659.683	1977.03	0.01	20.6	49.02	2294	2302	MS2	0/0	0	0	2022CarlMaygelband3.raw.mgf
High	A	2	IGAILANWER	29613	Unambiguous	g18082	1	1	g18082		HCD	1	0	1	1	0	0.00185	811	881	2.06	0			7561	2	571.804	1142.6	-0.02	-27.94	48.8	2281	2281	MS2	0/0	0	0	2022CarlMaygelband3.raw.mgf
High	A	2	AFSVTSFGFGQK	29642	Unambiguous	g18083	1	1	g18083		HCD	1	0	1	1	0	0.00533	794	788	2.71	0			34810	2	638.309	1275.61	-0.01	-20.64	49.52	2323	2334	MS2	0/0	0	0	2022CarlMaygelband3.raw.mgf
High	A	2	AVFVEFENLR	29658	Unambiguous	g4787	1	1	g4787		HCD	1	0	1	1	0.002	0.129	703	743	0.71	0			6946	2	612.313	1223.62	-0.01	-19.06	49.63	2330	2330	MS2	0/0	0	0	2022CarlMaygelband3.raw.mgf
High	A	2	VVGDLAQFMVANK	3598	Unambiguous	g16048	1	1	g16048		HCD	1	0	1	1	0	1.35e-05	772	764	3.73	0			223400	2	696.345	1391.68	-0.03	-37.96	49.1	2299	2321	MS2	0/0	0	0	2022CarlMaygelband4.raw.mgf
High	A	2	GVLFWAEmDQK	29692	Unambiguous	g18082	1	1	g18082	M8(Oxidation)	HCD	1	0	1	1	0	0.00707	750	762	1.58	0			18190	2	670.317	1339.63	0	-6.8	49.72	2335	2343	MS2	0/0	0	0	2022CarlMaygelband3.raw.mgf
High	A	2	IFYTSISNWAK	29718	Unambiguous	g16053	1	1	g16053		HCD	1	0	1	1	0	0.000622	814	786	1.53	0			12870	2	665.335	1329.66	-0.01	-15.15	50.08	2357	2363	MS2	0/0	0	0	2022CarlMaygelband3.raw.mgf
High	A	2	LDIDPETITWR	29740	Unambiguous	g22888	1	1	g22888		HCD	1	0	1	1	0	0.000461	822	776	2.66	0			31650	2	679.833	1358.66	-0.02	-26.33	49.98	2351	2359	MS2	0/0	0	0	2022CarlMaygelband5.raw.mgf
High	A	2	DNNLLTNFLER	29772	Unambiguous	g6347	1	1	g6347		HCD	1	0	1	1	0	0.00133	762	741	1.95	0			10880	2	674.834	1348.66	-0.01	-18.79	60.22	2953	2967	MS2	0/0	0	0	2022CarlMaygelband2.raw.mgf
High	A	2	QAAYSLPLLPGNPVR	29792	Unambiguous	g2660	1	1	g2660		HCD	1	0	1	1	0	0.00154	747	718	1.65	0			11050	2	798.44	1595.87	-0.01	-10.78	50.68	2392	2400	MS2	0/0	0	0	2022CarlMaygelband3.raw.mgf
High	A	2	AAASEIPGSPIFIMK	4098	Unambiguous	g10703	1	1	g10703		HCD	1	0	1	1	0	0.00502	766	814	2.87	0			73160	2	766.401	1531.79	-0.01	-16.17	50.3	2369	2377	MS2	0/0	0	0	2022CarlMaygelband4.raw.mgf
High	A	2	QLFAQVTNPPIDPIR	29796	Unambiguous	g2660	1	1	g2660		HCD	1	0	1	1	0	0.000469	704	711	3.18	0			26620	2	854.956	1708.91	-0.02	-19.12	50.78	2398	2434	MS2	0/0	0	0	2022CarlMaygelband3.raw.mgf
High	A	2	TLQIFDLEAK	29802	Unambiguous	g16053	1	1	g16053		HCD	1	0	1	1	0	0.0066	837	776	2.2	0			16150	2	589.309	1177.61	-0.02	-30.92	50.88	2404	2411	MS2	0/0	0	0	2022CarlMaygelband3.raw.mgf
High	A	2	AAFVTALPMITK	29804	Unambiguous	g748	1	1	g748		HCD	1	0	1	1	0.002	0.104	831	840	1.48	0			6715	2	631.84	1262.67	-0.02	-36	51.28	2427	2435	MS2	0/0	0	0	2022CarlMaygelband2.raw.mgf
High	A	2	FAPLNSWPDNVSLDK	29824	Unambiguous	g5539	1	1	g5539		HCD	1	0	1	1	0	2.22e-05	745	694	3.28	0			70990	2	851.923	1702.84	0	-2.99	50.8	2399	2415	MS2	0/0	0	0	2022CarlMaygelband4.raw.mgf
High	A	2	DMIAYTTATGPAIFK	29850	Unambiguous	g21234	1	1	g21234		HCD	1	0	1	1	0	0.00052	743	758	1.95	0			5141	2	800.405	1599.8	0	-4.21	51.55	2443	2447	MS2	0/0	0	0	2022CarlMaygelband2.raw.mgf
High	A	2	YGSMIVDALVK	4761	Unambiguous	g10703	1	1	g10703		HCD	1	0	1	1	0	0.00115	762	767	2.46	0			19900	2	598.305	1195.6	-0.02	-29.72	51.72	2453	2468	MS2	0/0	0	0	2022CarlMaygelband2.raw.mgf
High	A	2	SDIVGSPVADLLTK	29872	Unambiguous	g22888	1	1	g22888		HCD	1	0	1	1	0	0.000481	791	807	2.91	0			32560	2	707.875	1414.74	-0.02	-26.05	50.93	2407	2407	MS2	0/0	0	0	2022CarlMaygelband5.raw.mgf
High	A	2	LLMTNNFPEFTGR	29920	Unambiguous	g2660	1	1	g2660		HCD	1	0	1	1	0	0.00291	702	672	2.14	0			14560	2	770.384	1539.76	0	-1.25	51.6	2446	2455	MS2	0/0	0	0	2022CarlMaygelband3.raw.mgf
High	A	2	EYDEEPDLLFVR	29940	Unambiguous	g12088	1	1	g12088		HCD	1	0	1	1	0	0.0241	719	744	1.74	0			9354	2	762.863	1524.72	0	-1.96	52.22	2482	2492	MS2	0/0	0	0	2022CarlMaygelband2.raw.mgf
High	A	2	GVAQVLSmLPVAER	29945	Unambiguous	g10703	1	1	g10703	M8(Oxidation)	HCD	1	0	1	1	0	0.0366	762	708	1.36	0			9216	2	743.383	1485.76	-0.02	-33.52	52.45	2496	2504	MS2	0/0	0	0	2022CarlMaygelband2.raw.mgf
High	A	2	GQYTPVGAYLAGDEIIK	29951	Unambiguous	g16048	1	1	g16048		HCD	1	0	1	1	0	9.99e-05	663	717	3.72	0			196100	2	897.963	1794.92	0	-5.24	51.25	2425	2440	MS2	0/0	0	0	2022CarlMaygelband4.raw.mgf
High	A	2	YPWLLTPGAK	29960	Unambiguous	g12465	1	1	g12465		HCD	1	0	1	1	0	0.00359	918	890	2.17	0			36760	2	573.29	1145.57	-0.03	-55.57	48.63	2271	2271	MS2	0/0	0	0	2022CarlMaygelband7.raw.mgf
High	A	2	ITQLINDEILEYGR	29962	Unambiguous	g16089	1	1	g16089		HCD	1	0	1	1	0	3.56e-05	756	738	2.53	0			9961	2	838.943	1676.88	0	-4.55	51.77	2456	2456	MS2	0/0	0	0	2022CarlMaygelband4.raw.mgf
High	A	2	STFTGPVLIITGER	29969	Unambiguous	g15699	1	1	g15699		HCD	1	0	1	1	0	0.0017	777	745	1.76	0			10290	2	745.903	1490.8	-0.01	-15.88	52.45	2496	2513	MS2	0/0	0	0	2022CarlMaygelband2.raw.mgf
High	A	2	TGFmALPLALR	29971	Unambiguous	g748	1	1	g748	M4(Oxidation)	HCD	1	0	1	1	0	0.0354	821	846	0.5	0			3412	2	603.319	1205.63	-0.02	-33.46	52.47	2497	2497	MS2	0/0	0	0	2022CarlMaygelband2.raw.mgf
High	A	2	YDLPSHFIGGNHLGVAPSSK	29975	Unambiguous	g10703	1	1	g10703		HCD	1	0	1	1	0.001	0.0499	654	658	1.19	0			12870	3	699.374	2096.11	0.02	23.92	52.48	2498	2506	MS2	0/0	0	0	2022CarlMaygelband2.raw.mgf
High	A	2	IFFEGTGPVEAVR	29995	Unambiguous	g4718	1	1	g4718		HCD	1	0	1	1	0	0.00475	743	734	2.51	0			40820	2	711.365	1421.72	-0.01	-14.32	50.55	2384	2397	MS2	0/0	0	0	2022CarlMaygelband4.raw.mgf
High	A	2	VLGTPIDTIITTEDR	30004	Unambiguous	g4278	1	1	g4278		HCD	1	0	1	1	0	0.000561	741	741	2.58	0			37440	2	822.442	1643.88	0	-5.21	52.18	2480	2490	MS2	0/0	0	0	2022CarlMaygelband3.raw.mgf
High	A	2	DHFYIQGATNPNLQPLADLMNAAEAAGK	30010	Unambiguous	g7954	1	1	g7954		HCD	1	0	1	1	0.001	0.0598	486	535	0.72	0			2689	3	990.764	2970.28	-0.05	-54.94	71.87	3638	3639	MS2	0/0	0	0	2022CarlMaygelband6.raw.mgf
High	A	2	SAQPFLGQLPDLGAPTImGAKPPQR	30052	Unambiguous	g10703	1	1	g10703	M18(Oxidation)	HCD	1	0	1	1	0	0.00527	579	583	1.82	0			7527	3	869.45	2606.33	-0.01	-15.77	52.83	2518	2518	MS2	0/0	0	0	2022CarlMaygelband3.raw.mgf
High	A	2	FGVTSNYLADADELQIK	30101	Unambiguous	g2660	1	1	g2660		HCD	1	0	1	1	0	0.000193	701	682	1.68	0			6205	2	942.477	1883.95	0	4.76	53.27	2544	2544	MS2	0/0	0	0	2022CarlMaygelband3.raw.mgf
High	A	2	LALVGFTESLAK	30103	Unambiguous	g17515	1	1	g17515		HCD	1	0	1	1	0	0.000301	838	836	2.63	0			89780	2	624.837	1248.67	-0.03	-42.73	51.93	2466	2476	MS2	0/0	0	0	2022CarlMaygelband5.raw.mgf
High	A	2	IMLTNLLR	4887	Unambiguous	g18083	1	1	g18083		HCD	1	0	1	1	0	0.0168	1035	1014	1.19	0			6748	2	487.286	973.565	-0.01	-22.28	51.88	2463	2463	MS2	0/0	0	0	2022CarlMaygelband4.raw.mgf
High	A	2	EMGDIFATWNK	30132	Unambiguous	g10802	1	1	g10802		HCD	1	0	1	1	0	0.0181	697	690	2.44	0			199600	2	656.265	1311.52	-0.04	-62.53	51.68	2451	2475	MS2	0/0	0	0	2022CarlMaygelband7.raw.mgf
High	A	2	DVDGFGVASIGELAK	30169	Unambiguous	g22888	1	1	g22888		HCD	1	0	1	1	0	3.83e-05	784	810	3.72	0			27360	2	739.37	1477.73	-0.01	-14.32	53.37	2550	2554	MS2	0/0	0	0	2022CarlMaygelband5.raw.mgf
High	A	2	SEGIQGYLDALDR	30195	Unambiguous	g2660	1	1	g2660		HCD	1	0	1	1	0	0.0046	804	847	1.83	0			16960	2	718.851	1436.69	0	-4.97	53.87	2579	2586	MS2	0/0	0	0	2022CarlMaygelband3.raw.mgf
High	A	2	NLTNNVFLAGFGNPK	30216	Unambiguous	g6401	1	1	g6401		HCD	1	0	1	5	0.009	0.309	732	689	0.25	0			2962	2	803.417	1605.83	-0.01	-7.91	54.28	2604	2604	MS2	0/0	0	0	2022CarlMaygelband2.raw.mgf
High	A	2	VTVDAGPPMEFPAPFGR	4702	Unambiguous	g12465	1	1	g12465		HCD	1	0	1	1	0	3.73e-05	690	679	3.27	0			136900	2	894.42	1787.83	-0.02	-25.31	53.03	2530	2542	MS2	0/0	0	0	2022CarlMaygelband9.raw.mgf
High	A	2	IWFGDNQEVPFDTPVNSK	30235	Unambiguous	g18082	1	1	g18082		HCD	1	0	1	1	0	0.00109	582	632	2.85	0			72700	2	1047.01	2093.01	0	3.62	54.08	2592	2617	MS2	0/0	0	0	2022CarlMaygelband3.raw.mgf
High	A	2	FGLEGGETLIPGMK	30250	Unambiguous	g15936	1	1	g15936		HCD	1	0	1	1	0	0.000104	825	780	3.08	0			36700	2	724.864	1448.72	-0.01	-17.77	53.2	2540	2549	MS2	0/0	0	0	2022CarlMaygelband5.raw.mgf
High	A	2	FIGLLQPVImEK	30255	Unambiguous	g3355	1	1	g3355	M10(Oxidation)	HCD	1	0	1	1	0	0.0106	839	780	2.56	0			34690	2	702.385	1403.76	-0.02	-23.71	53.08	2533	2542	MS2	0/0	0	0	2022CarlMaygelband5.raw.mgf
High	A	2	TVFPVDFIYDGHR	30275	Unambiguous	g10703	1	1	g10703		HCD	1	0	1	1	0	0.000166	747	747	3.02	0			41620	3	522.603	1565.8	0.01	13.01	54.33	2607	2630	MS2	0/0	0	0	2022CarlMaygelband3.raw.mgf
High	A	2	ILPIINDFR	30306	Unambiguous	g10703	1	1	g10703		HCD	1	0	1	1	0.001	0.058	873	871	0.98	0			2971	2	550.809	1100.61	-0.02	-31.9	54.5	2616	2616	MS2	0/0	0	0	2022CarlMaygelband3.raw.mgf
High	A	2	LLSYLGDLAVNGSQIK	30343	Unambiguous	g16048	1	1	g16048		HCD	1	0	1	1	0.001	0.0536	779	793	2.17	0			55500	2	845.938	1690.87	-0.03	-40.1	54.12	2594	2610	MS2	0/0	0	0	2022CarlMaygelband4.raw.mgf
High	A	2	GVAQVLSmLPVAEREEVIK	30358	Unambiguous	g10703	1	1	g10703	M8(Oxidation)	HCD	1	0	1	1	0.003	0.158	652	620	1.01	1			9106	3	695.397	2084.18	0.01	16.58	55.48	2674	2681	MS2	0/0	0	0	2022CarlMaygelband2.raw.mgf
High	A	2	ENVSAVVQTVLSHTR	30385	Unambiguous	g10703	1	1	g10703		HCD	1	0	1	1	0	0.000884	737	695	2.05	0			12610	3	547.305	1639.9	0.01	14.69	55.28	2663	2670	MS2	0/0	0	0	2022CarlMaygelband3.raw.mgf
High	A	2	DALASLGNNFWK	30417	Unambiguous	g18083	1	1	g18083		HCD	1	0	1	1	0	0.00163	794	769	2.19	0			12560	2	668.326	1335.64	-0.01	-19.05	55.68	2686	2690	MS2	0/0	0	0	2022CarlMaygelband3.raw.mgf
High	A	2	SSSLVGQSIISYLQK	30431	Unambiguous	g17558	1	1	g17558		HCD	1	0	1	1	0	0.000349	670	685	3.51	0			45980	2	805.438	1609.87	-0.01	-6.71	55.42	2670	2678	MS2	0/0	0	0	2022CarlMaygelband4.raw.mgf
High	A	2	ETVNFWSALSQAQEDK	30435	Unambiguous	g6347	1	1	g6347		HCD	1	0	1	1	0	4.3e-05	658	653	2.97	0			25710	2	926.944	1852.88	0	4.66	56.1	2711	2721	MS2	0/0	0	0	2022CarlMaygelband3.raw.mgf
High	A	2	SSGDGEPGQGADTAVVPEEWLNADIR	30474	Unambiguous	g19900	1	1	g19900		HCD	1	0	1	1	0	0.0378	505	526	0.95	0			6390	3	890.73	2670.17	-0.02	-20.01	56.15	2714	2714	MS2	0/0	0	0	2022CarlMaygelband3.raw.mgf
High	A	2	AEVPIDQVEPWTEIVR	30498	Unambiguous	g2660	1	1	g2660		HCD	1	0	1	1	0	5.32e-05	697	668	2.73	0			37700	2	940.993	1880.98	0	2.15	56.5	2734	2746	MS2	0/0	0	0	2022CarlMaygelband3.raw.mgf
High	A	2	DALLGNLVDLDTAK	30502	Unambiguous	g19658	1	1	g19658		HCD	1	0	1	1	0	0.000464	761	793	3.09	0			74070	2	729.36	1457.71	-0.04	-49.36	55.7	2687	2695	MS2	0/0	0	0	2022CarlMaygelband9.raw.mgf
High	A	2	LIAGNALGELLR	30517	Unambiguous	g21568	1	1	g21568		HCD	1	0	1	1	0.001	0.0473	686	719	1.41	0			9385	2	620.354	1239.7	-0.02	-34.07	56.97	2762	2772	MS2	0/0	0	0	2022CarlMaygelband2.raw.mgf
High	A	2	VLLLSFGDPDAEVVK	30535	Unambiguous	g21568	1	1	g21568		HCD	1	0	1	1	0	0.00037	785	740	2.02	0			17260	2	801.437	1601.87	-0.01	-7.47	57.43	2789	2797	MS2	0/0	0	0	2022CarlMaygelband2.raw.mgf
High	A	2	ILLLDEATSALDTK	30537	Unambiguous	g18575	1	1	g18575		HCD	1	0	1	1	0	0.00031	795	790	1.85	0			9212	2	751.907	1502.81	-0.01	-16.48	57.2	2775	2785	MS2	0/0	0	0	2022CarlMaygelband3.raw.mgf
High	A	2	GGmGNIPLVGGLLGGK	30557	Unambiguous	g2237	1	1	g2237	M3(Oxidation)	HCD	1	0	1	1	0.001	0.0695	711	715	0.92	0			10910	2	728.391	1455.78	-0.01	-16.21	57.78	2810	2819	MS2	0/0	0	0	2022CarlMaygelband2.raw.mgf
High	A	2	SAQPFLGQLPDLGAPTIMGAKPPQR	30052	Unambiguous	g10703	1	1	g10703		HCD	1	0	1	1	0	0.000259	592	562	2.32	0			7014	3	864.116	2590.33	-0.02	-17.88	57.55	2796	2796	MS2	0/0	0	0	2022CarlMaygelband3.raw.mgf
High	A	2	LLFGPTVQEIALR	30611	Unambiguous	g12088	1	1	g12088		HCD	1	0	1	1	0	0.00376	769	740	0.71	0			3942	2	728.91	1456.81	-0.02	-26.73	58.27	2838	2838	MS2	0/0	0	0	2022CarlMaygelband2.raw.mgf
High	A	2	TLLEAIDAIDPPSRPSDKPLR	30617	Unambiguous	g14814	1	1	g14814		HCD	1	0	1	1	0	0.00129	605	578	3.45	0			58480	3	768.756	2304.25	0	-1.46	55.17	2656	2665	MS2	0/0	0	0	2022CarlMaygelband4.raw.mgf
High	A	2	DLDQEFNLGPGILPR	30630	Unambiguous	g15936	1	1	g15936		HCD	1	0	1	1	0	0.0162	733	716	0.64	0			4868	2	842.439	1683.87	0	-0.1	58.42	2847	2854	MS2	0/0	0	0	2022CarlMaygelband2.raw.mgf
High	A	2	SVEMHHEQLVEGLPGDNVGFNVK	6191	Unambiguous	g14814	1	1	g14814		HCD	1	0	1	1	0	1.21e-05	595	566	4.43	0			49930	3	845.722	2535.15	-0.03	-30.35	49.68	2333	2341	MS2	0/0	0	0	2022CarlMaygelband7.raw.mgf
High	A	2	SVENVTPADPANPDSIEQVTSEAGGVWYPNSAFK	30693	Unambiguous	g10703	1	1	g10703		HCD	1	0	1	1	0	2.35e-06	470	494	4.63	0			30170	3	1192.87	3576.58	-0.03	-26.48	58.92	2876	2881	MS2	0/0	0	0	2022CarlMaygelband2.raw.mgf
High	A	2	TAAAGVTFNKPAIPVLSPLTGEVIR	30709	Unambiguous	g6347	1	1	g6347		HCD	1	0	1	1	0	0.00105	577	520	4.01	0			34490	3	841.462	2522.37	-0.02	-24.52	57.93	2818	2827	MS2	0/0	0	0	2022CarlMaygelband4.raw.mgf
High	A	2	DKETGQPTLLTAPLDGTILEGVTR	30714	Unambiguous	g6526	1	1	g6526		HCD	1	0	1	1	0	0.00135	560	555	1.6	1			7404	3	842.425	2525.26	-0.03	-33.59	60.2	2952	2952	MS2	0/0	0	0	2022CarlMaygelband8.raw.mgf
High	A	2	FIGLLQPVIMEK	30255	Unambiguous	g3355	1	1	g3355		HCD	1	0	1	1	0	0.00281	757	764	2.4	0			14290	2	694.382	1387.76	-0.02	-32.62	58.33	2842	2849	MS2	0/0	0	0	2022CarlMaygelband4.raw.mgf
High	A	2	FELGFYALQPSIK	30727	Unambiguous	g14058	1	1	g14058		HCD	1	0	1	1	0	0.000944	747	730	3.18	0			102600	2	756.882	1512.76	-0.03	-35.45	57.33	2783	2794	MS2	0/0	0	0	2022CarlMaygelband7.raw.mgf
High	A	2	AVFEEPDILLLDEPTNHLDVK	30761	Unambiguous	g17685	1	1	g17685		HCD	1	0	1	1	0	0.000128	598	559	4.46	0			438400	3	803.073	2407.21	-0.01	-14.06	58.5	2852	2880	MS2	0/0	0	0	2022CarlMaygelband4.raw.mgf
High	A	2	NVVVTGPPLSLYGLNLR	30811	Unambiguous	g18082	1	1	g18082		HCD	1	0	1	1	0	5.43e-05	701	686	3	0			44550	2	906.523	1812.04	0	0.64	59.68	2921	2929	MS2	0/0	0	0	2022CarlMaygelband3.raw.mgf
High	A	2	SATGGPVALPFTFTYHPETGYAPIR	30815	Unambiguous	g18082	1	1	g18082		HCD	1	0	1	1	0	4.93e-05	537	523	4.46	0			39330	3	884.1	2650.28	-0.02	-17.06	59.48	2910	2922	MS2	0/0	0	0	2022CarlMaygelband3.raw.mgf
High	A	2	GVAQVLSMLPVAER	29945	Unambiguous	g10703	1	1	g10703		HCD	1	0	1	1	0	0.0308	787	711	1.1	0			3338	2	735.398	1469.79	-0.01	-17.23	60.18	2951	2951	MS2	0/0	0	0	2022CarlMaygelband2.raw.mgf
High	A	2	TGEIVDVPVGIELLGR	30832	Unambiguous	g1624	1	1	g1624		HCD	1	0	1	1	0	2.6e-05	736	745	3.59	0			489800	2	833.938	1666.87	-0.03	-41.21	58.83	2871	2895	MS2	0/0	0	0	2022CarlMaygelband7.raw.mgf
High	A	2	TLPLSQTLTFGSY	30838	Unambiguous	g6964	1	1	g6964		HCD	1	0	1	1	0	0.0422	782	784	2.84	0			41400	2	714.361	1427.71	-0.01	-19.56	60.33	2960	2973	MS2	0/0	0	0	2022CarlMaygelband2.raw.mgf
High	A	2	IDPLIAELVTGSK	30861	Unambiguous	g21568	1	1	g21568		HCD	1	0	1	1	0	0.00107	746	745	0.9	0			10700	2	678.372	1355.74	-0.02	-30.06	60.78	2986	3001	MS2	0/0	0	0	2022CarlMaygelband2.raw.mgf
High	A	2	TVLLLADQLISR	30869	Unambiguous	g6643	1	1	g6643		HCD	1	0	1	1	0	0.00198	772	805	1.72	0			5899	2	671.371	1341.73	-0.04	-56.89	57.32	2782	2790	MS2	0/0	0	0	2022CarlMaygelband8.raw.mgf
High	A	2	APDPNTNPVAYLR	30886	Unambiguous	g4328	1	1	g4328		HCD	1	0	1	1	0.002	0.0967	782	784	0.87	0			26030	2	714.347	1427.69	-0.02	-28.51	38.62	1682	1682	MS2	0/0	0	0	2022CarlMaygelband7.raw.mgf
High	A	2	IGmAEELIPHFSVAFNDAANPEK	30899	Unambiguous	g10703	1	1	g10703	M3(Oxidation)	HCD	1	0	1	1	0	3.78e-05	583	572	1.68	0			10140	3	839.398	2516.18	-0.01	-12.75	61.15	3008	3009	MS2	0/0	0	0	2022CarlMaygelband2.raw.mgf
High	A	2	ETVNFWSALSQAQEDKVFDAK	30916	Unambiguous	g6347	1	1	g6347		HCD	1	0	1	1	0	8.27e-05	595	581	3.86	1			21080	3	805.057	2413.16	0	-4.05	60.75	2984	3000	MS2	0/0	0	0	2022CarlMaygelband3.raw.mgf
High	A	2	LVINDLVNPDDVVAEIR	30921	Unambiguous	g17515	1	1	g17515		HCD	1	0	1	1	0	2.63e-05	650	682	4.06	0			195300	2	947.505	1894	-0.01	-13.29	60.55	2972	2987	MS2	0/0	0	0	2022CarlMaygelband5.raw.mgf
High	A	2	VSVGLVPASFLGIAAK	30933	Unambiguous	g17332	1	1	g17332		HCD	1	0	1	1	0	0.00658	777	773	1.25	0			13190	2	764.949	1528.89	-0.01	-12.07	61.1	3005	3013	MS2	0/0	0	0	2022CarlMaygelband3.raw.mgf
High	A	2	GILDDAVALVR	31001	Unambiguous	g1771	1	1	g1771		HCD	1	0	1	1	0	0.000411	662	694	2.06	0			18100	2	571.312	1141.62	-0.02	-36.63	60.65	2978	2987	MS2	0/0	0	0	2022CarlMaygelband4.raw.mgf
High	A	2	GVAQVLSMLPVAEREEVIK	30358	Unambiguous	g10703	1	1	g10703		HCD	1	0	1	1	0	0.0197	642	636	1.79	1			13220	3	690.062	2068.17	0.01	11.33	62.07	3062	3080	MS2	0/0	0	0	2022CarlMaygelband2.raw.mgf
High	A	2	DSFSATLPEATEELAQDDEPSSVAELVSR	31026	Unambiguous	g18082	1	1	g18082		HCD	1	0	1	1	0	4.21e-06	476	492	4.14	0			18340	3	1031.78	3093.34	-0.03	-31.76	61.72	3041	3051	MS2	0/0	0	0	2022CarlMaygelband3.raw.mgf
High	A	2	FDTIASPTLIELVTK	31036	Unambiguous	g19150	1	1	g19150		HCD	1	0	1	1	0	0.00937	746	771	1.79	0			11830	2	824.454	1647.9	-0.01	-11.42	61.6	3034	3050	MS2	0/0	0	0	2022CarlMaygelband3.raw.mgf
High	A	2	GSGGIGLFDWQTGALAR	31049	Unambiguous	g13118	1	1	g13118		HCD	1	0	1	1	0	0.000194	713	707	1.58	0			13590	2	853.423	1705.84	-0.01	-15.72	60.1	2946	2960	MS2	0/0	0	0	2022CarlMaygelband5.raw.mgf
High	A	2	YEEEEPEVEEEAAPEVVDLSFLAGK	31065	Unambiguous	g2237	1	1	g2237		HCD	1	0	1	1	0	0.00255	487	455	1.65	0			3369	3	936.747	2808.23	-0.02	-25.54	62.13	3065	3065	MS2	0/0	0	0	2022CarlMaygelband2.raw.mgf
High	A	2	ALLSIDQLYPSWSVK	31101	Unambiguous	g2660	1	1	g2660		HCD	1	0	1	1	0	0.000354	761	725	2.45	0			12270	2	860.464	1719.92	-0.01	-6.51	62.05	3061	3070	MS2	0/0	0	0	2022CarlMaygelband3.raw.mgf
High	A	2	GVGSIVLPPLYIVR	31108	Unambiguous	g21547	1	1	g21547		HCD	1	0	1	1	0.001	0.0502	739	740	2.73	0			86230	2	741.94	1482.87	-0.02	-21.85	61.03	3001	3008	MS2	0/0	0	0	2022CarlMaygelband5.raw.mgf
High	A	2	GQELLYAGMPISDVFR	31119	Unambiguous	g12463	1	1	g12463		HCD	1	0	1	1	0	0.000127	727	710	3.88	0			140300	2	898.435	1795.86	-0.02	-23.16	61.02	3000	3021	MS2	0/0	0	0	2022CarlMaygelband6.raw.mgf
High	A	2	DVTNALGELGVMDFR	31134	Unambiguous	g19809	1	1	g19809		HCD	1	0	1	1	0	1.75e-05	719	718	2.41	0			12670	2	818.902	1636.8	0	-2.25	62.15	3066	3066	MS2	0/0	0	0	2022CarlMaygelband5.raw.mgf
High	A	2	LLLLDSPcPVALDPLPAR	31207	Unambiguous	g6347	1	1	g6347	C8(Ethanolyl)	HCD	1	0	1	1	0	0.000744	676	682	2.13	0			8848	2	974.055	1947.1	0	1.89	62.77	3103	3112	MS2	0/0	0	0	2022CarlMaygelband3.raw.mgf
High	A	2	DEDEGFLSGLFDK	31209	Unambiguous	g10703	1	1	g10703		HCD	1	0	1	1	0	5.14e-05	787	761	2.21	0			16530	2	736.324	1471.64	-0.01	-12.2	63.07	3120	3136	MS2	0/0	0	0	2022CarlMaygelband2.raw.mgf
High	A	2	SPTGLLSATQFTQPALTLMEK	31234	Unambiguous	g18082	1	1	g18082		HCD	1	0	1	1	0	2.1e-05	581	643	3.67	0			19050	2	1117.6	2234.18	0	4.17	63.13	3124	3133	MS2	0/0	0	0	2022CarlMaygelband3.raw.mgf
High	A	2	mPQSLTPSFTGMPAPPSQWHGAEESMR	31274	Rejected	g18529	1	1	g18529	M1(Oxidation)	HCD	0	0	1	3	0.009	0.309	492	464	0.24	0			1314	4	744.122	2973.47	0.03	45.21	63.68	3157	3157	MS2	0/0	0	0	2022CarlMaygelband2.raw.mgf
High	A	2	VWSSELVPSMGNQRPVFQNAEVVPFR	31279	Rejected	g8772	1	0			HCD		0	3	6	0.009	0.3	492	464	0.24	0			1314	4	744.122	2973.47	-0.01	-12.35	63.68	3157	3157	MS2	0/0	0	0	2022CarlMaygelband2.raw.mgf
High	A	2	VVSQLLTLMDGMK	31310	Unambiguous	g12172	1	1	g12172		HCD	1	0	1	1	0	0.000396	770	767	3.11	0			134500	2	717.869	1434.73	-0.02	-27.22	62.67	3097	3107	MS2	0/0	0	0	2022CarlMaygelband5.raw.mgf
High	A	2	FILDTLVNGLSR	31319	Unambiguous	g6685	1	1	g6685		HCD	1	0	1	1	0	0.00366	841	766	2.44	0			18100	2	674.361	1347.72	-0.02	-35.23	63.4	3140	3148	MS2	0/0	0	0	2022CarlMaygelband5.raw.mgf
High	A	2	LWGDNWFNAK	31321	Unambiguous	g15038	1	1	g15038		HCD	1	0	1	1	0	0.00527	816	732	2.36	0			97280	2	625.777	1250.55	-0.02	-38.45	61.6	3034	3042	MS2	0/0	0	0	2022CarlMaygelband5.raw.mgf
High	A	2	ASTNEFIADILAASDR	31325	Unambiguous	g2960	1	1	g2960		HCD	1	0	1	1	0	0.000408	721	713	2.07	0			9940	2	847.425	1693.84	0	2.6	64.57	3209	3216	MS2	0/0	0	0	2022CarlMaygelband3.raw.mgf
High	A	2	LGSAQALSEVLAGLGTTR	31331	Unambiguous	g21568	1	1	g21568		HCD	1	0	1	1	0	0.000471	744	763	1.85	0			7476	2	872.477	1743.95	-0.01	-7.23	64.85	3225	3233	MS2	0/0	0	0	2022CarlMaygelband2.raw.mgf
High	A	2	WDYLLEETVSQITK	31357	Unambiguous	g6347	1	1	g6347		HCD	1	0	1	1	0	1.52e-05	695	683	2.36	0			11130	2	862.939	1724.87	0	-1.45	64.83	3224	3236	MS2	0/0	0	0	2022CarlMaygelband3.raw.mgf
High	A	2	EWTDGLFTNILR	31384	Unambiguous	g20596	1	1	g20596		HCD	1	0	1	1	0.001	0.0517	769	783	0.99	0			9892	2	732.873	1464.74	0	-6.4	65.48	3262	3272	MS2	0/0	0	0	2022CarlMaygelband2.raw.mgf
High	A	2	IGMAEELIPHFSVAFNDAANPEK	30899	Unambiguous	g10703	1	1	g10703		HCD	1	0	1	1	0	0.000712	592	554	1.48	0			8856	3	834.076	2500.21	0	-2.29	65.82	3282	3289	MS2	0/0	0	0	2022CarlMaygelband2.raw.mgf
High	A	2	NWEGFSPDPVLSGIAVAQTIK	31409	Unambiguous	g6964	1	1	g6964		HCD	1	0	1	1	0	2.84e-05	639	627	3.49	0			64820	2	1115.09	2229.17	0.01	6.1	66.05	3296	3318	MS2	0/0	0	0	2022CarlMaygelband2.raw.mgf
High	A	2	LLLPSPVLSLEEFK	31422	Unambiguous	g2660	1	1	g2660		HCD	1	0	1	1	0	0.000223	706	725	2.04	0			34050	2	792.957	1584.91	-0.01	-11.7	66.1	3299	3315	MS2	0/0	0	0	2022CarlMaygelband3.raw.mgf
High	A	2	GVTNIAPILWLAER	31434	Unambiguous	g1771	1	1	g1771		HCD	1	0	1	1	0	0.00808	717	665	3.08	0			89460	2	776.909	1552.81	-0.04	-47.38	65.7	3275	3303	MS2	0/0	0	0	2022CarlMaygelband4.raw.mgf
High	A	2	LDQLAELEDFLR	31437	Unambiguous	g16053	1	1	g16053		HCD	1	0	1	1	0	0.00011	778	774	3.07	0			26690	2	731.369	1461.73	-0.01	-18.47	66.38	3315	3329	MS2	0/0	0	0	2022CarlMaygelband4.raw.mgf
High	A	2	VFDALNDIEQLEVGIK	31445	Unambiguous	g16048	1	1	g16048		HCD	1	0	1	1	0	5.63e-05	691	693	4.03	0			111100	2	901.976	1802.95	0	-4.64	66.15	3302	3325	MS2	0/0	0	0	2022CarlMaygelband4.raw.mgf
High	A	2	YEQPVFVYIPPFGELR	31457	Unambiguous	g10703	1	1	g10703		HCD	1	0	1	1	0	0.000691	670	666	2.67	0			24830	2	977.512	1954.02	0	2.76	66.73	3336	3356	MS2	0/0	0	0	2022CarlMaygelband3.raw.mgf
High	A	2	SSTIEEVIQEALEK	31470	Unambiguous	g18537	1	1	g18537		HCD	1	0	1	1	0	0.000135	792	791	2.76	0			16740	2	788.403	1575.8	-0.01	-8.49	66.72	3335	3352	MS2	0/0	0	0	2022CarlMaygelband3.raw.mgf
High	A	2	LQEIEAPEVVPGDILQLEEGTIIPADGR	31499	Unambiguous	g976	1	1	g976		HCD	1	0	1	1	0	0.000177	490	521	4.6	0			30310	3	1001.17	3001.48	-0.03	-29.73	67.45	3378	3386	MS2	0/0	0	0	2022CarlMaygelband4.raw.mgf
High	A	2	DPGTNTIGMVGWIITAK	31503	Unambiguous	g10703	1	1	g10703		HCD	1	0	1	1	0	0.000352	701	712	1.22	0			7182	2	887.464	1773.92	0	-0.02	67.35	3372	3378	MS2	0/0	0	0	2022CarlMaygelband3.raw.mgf
High	A	2	ILPIINDFREELVNR	31531	Unambiguous	g10703	1	1	g10703		HCD	1	0	1	1	0	0.0323	677	659	1.89	1			23470	3	614.358	1841.06	0.01	17.13	67.43	3377	3410	MS2	0/0	0	0	2022CarlMaygelband3.raw.mgf
High	A	2	ETELLGAELFTSHSR	31547	Unambiguous	g10760	1	1	g10760		HCD	1	0	1	1	0	0.000222	694	675	3.16	0			67610	2	845.405	1689.8	-0.02	-24.73	46.78	2163	2171	MS2	0/0	0	0	2022CarlMaygelband8.raw.mgf
High	A	2	EAGIFVPETFEDMPELLAR	31567	Unambiguous	g12463	1	1	g12463		HCD	1	0	1	1	0	9.86e-05	585	603	3.4	0			121300	2	1082.53	2164.05	-0.01	-5.22	67.9	3405	3422	MS2	0/0	0	0	2022CarlMaygelband5.raw.mgf
High	A	2	NITYVLLDAPIFR	31568	Unambiguous	g748	1	1	g748		HCD	1	0	1	1	0	0.000971	758	728	1.58	0			7552	2	767.923	1534.84	-0.01	-15.73	68.63	3448	3455	MS2	0/0	0	0	2022CarlMaygelband2.raw.mgf
High	A	2	STLVNVLTGELIPTSGELYQHENIR	31576	Unambiguous	g17685	1	1	g17685		HCD	1	0	1	1	0	1.47e-05	501	518	5.64	0			284900	3	928.463	2783.37	-0.03	-30.1	67.12	3359	3407	MS2	0/0	0	0	2022CarlMaygelband4.raw.mgf
High	A	2	SPLVLDVLGLDNIQGR	31626	Unambiguous	g20596	1	1	g20596		HCD	1	0	1	1	0	0.000717	704	711	0.74	0			3838	2	854.972	1708.94	-0.01	-13	69.22	3482	3483	MS2	0/0	0	0	2022CarlMaygelband2.raw.mgf
High	A	2	QPGATLEAGDILGILALDDPSK	31704	Unambiguous	g10703	1	1	g10703		HCD	1	0	1	1	0	3.39e-05	578	606	3.67	0			31730	2	1097.59	2194.17	0.01	6.13	70.68	3568	3591	MS2	0/0	0	0	2022CarlMaygelband3.raw.mgf
High	A	2	IPIDYAWAQELGLIR	31716	Unambiguous	g12463	1	1	g12463		HCD	1	0	1	1	0	3.4e-05	682	698	3.61	0			78630	2	879.471	1757.93	-0.01	-13.53	70.05	3531	3545	MS2	0/0	0	0	2022CarlMaygelband5.raw.mgf
High	A	2	GAIVPVQFLDDAEEYLmK	31742	Unambiguous	g10703	1	1	g10703	M17(Oxidation)	HCD	1	0	1	1	0	0.000201	633	603	1.69	0			10740	2	1027.52	2054.03	0.01	6.5	72.05	3649	3657	MS2	0/0	0	0	2022CarlMaygelband2.raw.mgf
High	A	2	VITALDWLFDPK	31781	Unambiguous	g12088	1	1	g12088		HCD	1	0	1	2	0	0.00445	775	828	0.49	0			6892	2	709.375	1417.74	-0.02	-21.6	72.17	3656	3663	MS2	0/0	0	0	2022CarlMaygelband2.raw.mgf
High	A	2	DLSEVILPAIFENVR	31787	Unambiguous	g5333	1	1	g5333		HCD	1	0	1	1	0	0.000916	713	762	3.69	0			402700	2	857.954	1714.9	-0.02	-21.96	71.95	3643	3668	MS2	0/0	0	0	2022CarlMaygelband5.raw.mgf
High	A	2	GLLSSVNPASVPIDELVSEVETR	31798	Unambiguous	g16053	1	1	g16053		HCD	1	0	1	1	0	0.00248	552	545	1.92	0			9216	3	804.424	2411.26	0	-3.18	72.5	3675	3689	MS2	0/0	0	0	2022CarlMaygelband3.raw.mgf
High	A	2	LGENVEPAIDLPGLEILEGLK	31852	Unambiguous	g2237	1	1	g2237		HCD	1	0	1	1	0.001	0.0496	676	645	1.19	0			8574	2	1110.12	2219.23	0.01	7.77	74.52	3794	3803	MS2	0/0	0	0	2022CarlMaygelband2.raw.mgf
High	A	2	LLGALISVLPAEATAGLIK	31939	Unambiguous	g21568	1	1	g21568		HCD	1	0	1	1	0	0.0422	673	674	0.67	0			3678	2	925.573	1850.14	0	1.15	76.13	3889	3903	MS2	0/0	0	0	2022CarlMaygelband2.raw.mgf
High	A	2	GAIVPVQFLDDAEEYLMK	31742	Unambiguous	g10703	1	1	g10703		HCD	1	0	1	1	0	2.77e-05	631	624	3.28	0			41270	2	1019.52	2038.03	0	3.66	77.17	3950	3972	MS2	0/0	0	0	2022CarlMaygelband3.raw.mgf
High	A	2	LLSGLGLGGLFGGGK	32015	Unambiguous	g2237	1	1	g2237		HCD	1	0	1	7	0.006	0.237	750	760	0.25	0			4186	2	673.381	1345.75	-0.01	-21.79	78.23	4012	4018	MS2	0/0	0	0	2022CarlMaygelband2.raw.mgf
High	A	2	IGLFGGAGVGK	32177	Unambiguous	g23021	1	1	g23021		HCD	1	0	1	1	0	0.00157	951	905	2.36	0			56590	2	488.258	975.509	-0.03	-55.03	41.35	1843	1858	MS2	0/0	0	0	2022CarlMaygelband8.raw.mgf
High	A	2	IVRPDDGR	32230	Unambiguous	g7624	1	1	g7624		HCD	1	0	1	1	0.003	0.178	672	643	1.22	0			3729	2	464.247	927.487	-0.01	-14.89	16.5	381	381	MS2	0/0	0	0	2022CarlMaygelband3.raw.mgf
High	A	2	KDDEEAEKDNAPR	32251	Unambiguous	g13027	1	1	g13027		HCD	1	0	1	1	0.001	0.0765	770	747	0.62	2			3672	3	506.245	1516.72	0.01	22.32	16.75	396	397	MS2	0/0	0	0	2022CarlMaygelband3.raw.mgf
High	A	2	HSEISGDAQR	32267	Unambiguous	g13936	1	1	g13936		HCD	1	0	1	1	0.001	0.0585	815	775	0.97	0			3094	2	550.245	1099.48	-0.02	-28.18	16.78	398	398	MS2	0/0	0	0	2022CarlMaygelband3.raw.mgf
High	A	2	VLTSGSSSASQR	32281	Unambiguous	g8660	1	1	g8660		HCD	1	0	1	1	0	0.00173	776	858	2.44	0			39530	2	590.265	1179.52	-0.04	-61.88	16.63	389	389	MS2	0/0	0	0	2022CarlMaygelband6.raw.mgf
High	A	2	AASQQVQTAEEK	32290	Unambiguous	g7624	1	1	g7624		HCD	1	0	1	1	0	0.000539	878	833	1.48	0			16230	2	645.306	1289.6	-0.01	-22.18	16.9	405	411	MS2	0/0	0	0	2022CarlMaygelband3.raw.mgf
High	A	2	GQALSGEQAR	32321	Unambiguous	g21469	1	1	g21469		HCD	1	0	1	2	0.001	0.0656	968	952	0.68	0			6345	2	508.719	1016.43	-0.04	-79.43	17.13	419	419	MS2	0/0	0	0	2022CarlMaygelband3.raw.mgf
High	A	2	ETAEEFKR	32383	Unambiguous	g18083	1	1	g18083		HCD	1	0	1	1	0	0.0383	739	726	0.99	1			5228	2	505.243	1009.48	-0.01	-15.48	17.45	437	437	MS2	0/0	0	0	2022CarlMaygelband3.raw.mgf
High	A	2	SPYEDAQQSK	32388	Unambiguous	g18083	1	1	g18083		HCD	1	0	1	2	0	0.00993	737	702	1.05	0			17310	2	576.751	1152.49	-0.01	-19.88	17.48	439	446	MS2	0/0	0	0	2022CarlMaygelband3.raw.mgf
High	A	2	SSTASELASK	32405	Unambiguous	g9548	1	1	g9548		HCD	1	0	1	1	0.001	0.0639	756	746	1.48	0			8644	2	490.741	980.475	-0.01	-14.83	17.55	443	443	MS2	0/0	0	0	2022CarlMaygelband3.raw.mgf
High	A	2	LGVHEDSQNR	32425	Unambiguous	g15362	1	1	g15362		HCD	1	0	1	1	0	0.00117	694	724	2.45	0			67340	2	577.753	1154.5	-0.03	-48.92	17.12	418	429	MS2	0/0	0	0	2022CarlMaygelband5.raw.mgf
High	A	2	AAGPSAEEEAAR	32453	Unambiguous	g7624	1	1	g7624		HCD	1	0	1	1	0	0.00653	901	936	2.25	0			15080	2	579.76	1158.51	-0.01	-22.79	17.73	454	458	MS2	0/0	0	0	2022CarlMaygelband3.raw.mgf
High	A	2	HPDNDSADIAAK	32457	Unambiguous	g4278	1	1	g4278		HCD	1	0	1	1	0	0.00444	724	720	1.84	0			16830	2	627.28	1253.55	-0.01	-18.23	17.78	457	457	MS2	0/0	0	0	2022CarlMaygelband3.raw.mgf
High	A	2	ELAPTGmSR	7874	Unambiguous	g4682	1	1	g4682	M7(Oxidation)	HCD	1	0	1	1	0	0.0336	891	946	1.16	0			5933	2	489.24	977.474	0	1.46	17.9	464	464	MS2	0/0	0	0	2022CarlMaygelband3.raw.mgf
High	A	2	GFQPDTGK	32529	Unambiguous	g16048	1	1	g16048		HCD	1	0	1	1	0.006	0.252	902	913	1.42	0			45300	2	425.203	849.4	-0.01	-12.35	17.92	465	476	MS2	0/0	0	0	2022CarlMaygelband4.raw.mgf
High	A	2	NADNVDQVmEK	32541	Unambiguous	g18083	1	1	g18083	M9(Oxidation)	HCD	1	0	1	1	0	0.00132	752	758	1.62	0			8009	2	639.777	1278.55	-0.01	-12.58	18.17	479	479	MS2	0/0	0	0	2022CarlMaygelband3.raw.mgf
High	A	2	DTVGDSSASAGPGSAR	32576	Unambiguous	g7624	1	1	g7624		HCD	1	0	1	1	0	0.000727	768	764	1.49	0			4915	2	717.821	1434.63	-0.01	-7.55	18.43	495	495	MS2	0/0	0	0	2022CarlMaygelband3.raw.mgf
High	A	2	SMTEAIQK	32725	Unambiguous	g18082	1	1	g18082		HCD	1	0	1	2	0.004	0.192	823	850	1.1	0			11260	2	454.23	907.453	0	-2.52	19.23	542	542	MS2	0/0	0	0	2022CarlMaygelband3.raw.mgf
High	A	2	GAVNEQPLSK	32726	Unambiguous	g4682	1	1	g4682		HCD	1	0	1	1	0.004	0.196	837	816	0.53	0			5314	2	521.77	1042.53	-0.01	-18.86	19.25	543	543	MS2	0/0	0	0	2022CarlMaygelband3.raw.mgf
High	A	2	NSDFEPSTTNK	32745	Unambiguous	g21545	1	1	g21545		HCD	1	0	1	1	0.004	0.183	675	708	0.89	0			6274	2	620.269	1239.53	-0.01	-14.11	19.38	551	551	MS2	0/0	0	0	2022CarlMaygelband3.raw.mgf
High	A	2	TTNVADAEVSGDK	32757	Unambiguous	g16053	1	1	g16053		HCD	1	0	1	1	0	0.000243	813	835	2.59	0			29700	2	653.804	1306.6	-0.01	-9.04	19.47	556	566	MS2	0/0	0	0	2022CarlMaygelband3.raw.mgf
High	A	2	VVDLLFDEK	32774	Unambiguous	g22506	1	1	g22506		HCD	1	0	1	1	0	0.00998	890	886	2.05	0			21170	2	539.281	1077.55	-0.01	-26.42	45.38	2080	2080	MS2	0/0	0	0	2022CarlMaygelband5.raw.mgf
High	A	2	ASSVDDAAIR	32780	Unambiguous	g10876	1	1	g10876		HCD	1	0	1	1	0	0.0186	943	942	1.43	0			6513	2	502.746	1004.48	-0.01	-16.24	19.7	570	570	MS2	0/0	0	0	2022CarlMaygelband3.raw.mgf
High	A	2	TELLGSHAK	32796	Unambiguous	g17685	1	1	g17685		HCD	1	0	1	1	0	0.0261	712	702	1.19	0			6888	2	478.254	955.501	-0.01	-20.68	19.82	576	576	MS2	0/0	0	0	2022CarlMaygelband3.raw.mgf
High	A	2	ATSNAEDEFAHGR	32817	Unambiguous	g18083	1	1	g18083		HCD	1	0	1	1	0	0.0041	774	792	1.74	0			12130	3	468.887	1404.65	0.01	23.27	19.93	583	583	MS2	0/0	0	0	2022CarlMaygelband3.raw.mgf
High	A	2	EHTELSEVR	32888	Unambiguous	g18083	1	1	g18083		HCD	1	0	1	1	0	0.024	833	788	1.43	0			5474	2	550.259	1099.51	-0.01	-24.42	20.32	606	606	MS2	0/0	0	0	2022CarlMaygelband3.raw.mgf
High	A	2	AASPQASFAGR	32907	Unambiguous	g18083	1	1	g18083		HCD	1	0	1	1	0.001	0.0511	839	897	1.17	0			22740	2	531.761	1062.51	-0.01	-16.86	20.52	618	620	MS2	0/0	0	0	2022CarlMaygelband3.raw.mgf
High	A	2	VAALASDTDDGTPSK	32961	Unambiguous	g3868	1	1	g3868		HCD	1	0	1	1	0	0.00189	777	765	1.18	0			7143	2	724.348	1447.69	0	-1.64	20.82	635	635	MS2	0/0	0	0	2022CarlMaygelband3.raw.mgf
High	A	2	GETYELAK	33001	Unambiguous	g18083	1	1	g18083		HCD	1	0	1	1	0.001	0.0837	742	747	1.49	0			16490	2	455.73	910.452	0	0.39	21.07	650	657	MS2	0/0	0	0	2022CarlMaygelband3.raw.mgf
High	A	2	ETSSFIK	33005	Unambiguous	g14814	1	1	g14814		HCD	1	0	1	1	0.001	0.0484	626	641	1.56	0			38040	2	406.209	811.41	0	-11.9	21.12	653	669	MS2	0/0	0	0	2022CarlMaygelband3.raw.mgf
High	A	2	EIDGLDSK	33026	Unambiguous	g18083	1	1	g18083		HCD	1	0	1	1	0.001	0.083	1004	1014	1.17	0			12560	2	438.718	876.428	0	-2.88	21.27	662	671	MS2	0/0	0	0	2022CarlMaygelband3.raw.mgf
High	A	2	VFGPDETESNK	33041	Unambiguous	g4682	1	1	g4682		HCD	1	0	1	1	0	0.00141	793	800	2.08	0			25600	2	611.772	1222.54	-0.01	-18.65	21.35	667	676	MS2	0/0	0	0	2022CarlMaygelband3.raw.mgf
High	A	2	APQAESAAVPSPAPK	33087	Unambiguous	g20973	1	1	g20973		HCD	1	0	1	1	0	8.86e-06	753	803	1.84	0			6834	2	710.869	1420.73	-0.01	-8.06	21.73	689	689	MS2	0/0	0	0	2022CarlMaygelband3.raw.mgf
High	A	2	GAQAIGIHPK	33101	Unambiguous	g18083	1	1	g18083		HCD	1	0	1	2	0.005	0.211	863	858	1.02	0			8730	2	496.27	991.532	-0.02	-36.82	21.78	692	692	MS2	0/0	0	0	2022CarlMaygelband3.raw.mgf
High	A	2	TTAVNVIR	33121	Unambiguous	g4278	1	1	g4278		HCD	1	0	1	2	0	0.00928	1118	1120	0.75	0			7052	2	437.254	873.501	-0.01	-16.64	21.95	702	702	MS2	0/0	0	0	2022CarlMaygelband3.raw.mgf
High	A	2	VMELAEK	33124	Unambiguous	g4718	1	1	g4718		HCD	1	0	1	1	0.001	0.0462	956	941	0.93	0			2795	2	410.217	819.427	0	-1.39	21.97	703	703	MS2	0/0	0	0	2022CarlMaygelband3.raw.mgf
High	A	2	FQTNPMR	33144	Unambiguous	g18082	1	1	g18082		HCD	1	0	1	1	0.006	0.243	830	842	1.63	0			7039	2	447.214	893.422	0	-9.13	22.13	713	713	MS2	0/0	0	0	2022CarlMaygelband3.raw.mgf
High	A	2	SVADVVTR	33168	Unambiguous	g20973	1	1	g20973		HCD	1	0	1	1	0.001	0.0612	1024	1050	0.69	0			3886	2	423.735	846.463	0	-5.31	22.35	725	725	MS2	0/0	0	0	2022CarlMaygelband3.raw.mgf
High	A	2	SYVTSPTESIGK	33287	Unambiguous	g4776	1	1	g4776		HCD	1	0	1	1	0.008	0.292	713	751	1	0			3070	2	634.804	1268.6	-0.02	-28.45	23.17	773	773	MS2	0/0	0	0	2022CarlMaygelband3.raw.mgf
High	A	2	ILGTTTTGSTVR	33311	Unambiguous	g21822	1	1	g21822		HCD	1	0	1	1	0	0.00303	826	825	1.87	0			34780	2	603.822	1206.64	-0.02	-26.74	22.83	754	762	MS2	0/0	0	0	2022CarlMaygelband4.raw.mgf
High	A	2	LSADEIER	33330	Selected	g6720	1	1	g6720		HCD	0.0377	0	1	1	0	0.0287	989	994	2.12	0			91400	2	466.725	932.443	-0.01	-27.41	22.83	754	767	MS2	0/0	0	0	2022CarlMaygelband6.raw.mgf
High	A	2	TVADELER	33331	Rejected	g22663	1	0			HCD		0	2	2	0	0.0411	989	994	0.74	0			7827	2	466.736	932.464	0	-4.8	23.45	790	790	MS2	0/0	0	0	2022CarlMaygelband3.raw.mgf
High	A	2	ALLDDLPK	33356	Unambiguous	g18020	1	1	g18020		HCD	1	0	1	1	0.001	0.0816	720	718	1.03	0			8828	2	442.744	884.481	-0.01	-30.94	40.33	1783	1783	MS2	0/0	0	0	2022CarlMaygelband7.raw.mgf
High	A	2	NADNVDQVMEK	32541	Unambiguous	g18083	1	1	g18083		HCD	1	0	1	1	0	0.00106	830	839	1.71	0			8940	2	631.781	1262.55	-0.01	-11.13	23.8	811	811	MS2	0/0	0	0	2022CarlMaygelband3.raw.mgf
High	A	2	TSLNPGQSPYQAR	33455	Unambiguous	g7624	1	1	g7624		HCD	1	0	1	1	0	0.00856	778	751	0.97	0			15600	2	709.85	1418.69	-0.01	-7.17	24.15	831	831	MS2	0/0	0	0	2022CarlMaygelband3.raw.mgf
High	A	2	LVQELEGR	33514	Rejected	g11378	1	0			HCD	0.0091	0	1	1	0.004	0.182	869	876	2.2	0			22230	2	472.255	943.502	-0.01	-19.91	24.45	849	865	MS2	0/0	0	0	2022CarlMaygelband3.raw.mgf
High	A	2	ASFEDMR	33570	Unambiguous	g18082	1	1	g18082		HCD	1	0	1	1	0.001	0.0635	581	561	1.57	0			14630	2	428.188	855.369	0	2.67	24.73	866	872	MS2	0/0	0	0	2022CarlMaygelband3.raw.mgf
High	A	2	SPAGANQWVAK	33582	Unambiguous	g5539	1	1	g5539		HCD	1	0	1	1	0	0.00273	841	842	3.53	0			43870	2	564.776	1128.55	-0.02	-30.33	23.18	774	779	MS2	0/0	0	0	2022CarlMaygelband7.raw.mgf
High	A	2	TGAPVVVLHGDAK	33674	Unambiguous	g18083	1	1	g18083		HCD	1	0	1	1	0	0.0125	787	806	2.46	0			19600	3	421.908	1263.71	0	1.86	25.43	907	914	MS2	0/0	0	0	2022CarlMaygelband3.raw.mgf
High	A	2	GINMDVAR	33682	Unambiguous	g21545	1	1	g21545		HCD	1	0	1	1	0.001	0.0923	1036	1041	1.39	0			11160	2	438.227	875.446	0	6.28	25.47	909	916	MS2	0/0	0	0	2022CarlMaygelband3.raw.mgf
High	A	2	QIEYLNR	33697	Unambiguous	g8950	1	1	g8950		HCD	1	0	1	1	0.001	0.0581	886	932	1.98	0			28220	2	468.241	935.474	-0.01	-21.43	24.73	866	866	MS2	0/0	0	0	2022CarlMaygelband6.raw.mgf
High	A	2	ILTGEVTPQEGR	33791	Unambiguous	g11867	1	1	g11867		HCD	1	0	1	1	0	0.00102	736	765	2.02	0			22220	2	650.337	1299.67	-0.01	-18.46	25.58	916	922	MS2	0/0	0	0	2022CarlMaygelband4.raw.mgf
High	A	2	TESFQQITR	33814	Unambiguous	g18537	1	1	g18537		HCD	1	0	1	1	0	0.0189	738	684	0.88	0			5324	2	555.273	1109.54	-0.01	-17.18	26.18	951	951	MS2	0/0	0	0	2022CarlMaygelband3.raw.mgf
High	A	2	QTGGLmADLSR	28369	Unambiguous	g10703	1	1	g10703	M6(Oxidation)	HCD	1	0	1	1	0	0.00449	790	837	2.01	0			12260	2	582.774	1164.54	-0.01	-23.09	26.47	968	977	MS2	0/0	0	0	2022CarlMaygelband3.raw.mgf
High	A	2	AEIVEQIR	33851	Unambiguous	g13027	1	1	g13027		HCD	1	0	1	3	0	0.0297	879	878	0.49	0			3476	2	479.264	957.521	-0.01	-16.04	26.55	972	972	MS2	0/0	0	0	2022CarlMaygelband3.raw.mgf
High	A	2	NPGmEDEDVLGSTK	33876	Unambiguous	g9548	1	1	g9548	M4(Oxidation)	HCD	1	0	1	1	0	0.00228	723	704	0.74	0			5070	2	754.333	1507.66	0	-0.19	26.67	979	979	MS2	0/0	0	0	2022CarlMaygelband3.raw.mgf
High	A	2	FENVADYEK	33969	Unambiguous	g4278	1	1	g4278		HCD	1	0	1	1	0.001	0.0615	783	798	2.05	0			17270	2	557.757	1114.51	0	0.89	27.58	1033	1041	MS2	0/0	0	0	2022CarlMaygelband3.raw.mgf
High	A	2	FDLASTGTQR	33979	Unambiguous	g5539	1	1	g5539		HCD	1	0	1	1	0	0.00634	744	719	2.55	0			63410	2	548.261	1095.51	-0.01	-25.78	27.17	1009	1016	MS2	0/0	0	0	2022CarlMaygelband5.raw.mgf
High	A	2	WGLQQGR	34008	Unambiguous	g18083	1	1	g18083		HCD	1	0	1	2	0.001	0.0751	999	1018	0.84	0			7761	2	422.725	844.443	0	0.13	27.83	1048	1048	MS2	0/0	0	0	2022CarlMaygelband3.raw.mgf
High	A	2	GVTSSAYIPEDER	34037	Unambiguous	g9724	1	1	g9724		HCD	1	0	1	1	0	0.00071	747	703	2.63	0			26310	2	712.33	1423.65	-0.01	-11.83	27.83	1048	1055	MS2	0/0	0	0	2022CarlMaygelband4.raw.mgf
High	A	2	GGLNSK	34055	Unambiguous	g7877	1	1	g7877		HCD	1	0	1	1	0.008	0.284	66	72	0.25	0			5726	1	575.315	575.315	0	-0.38	28.18	1069	1069	MS2	0/0	0	0	2022CarlMaygelband3.raw.mgf
High	A	2	TYSGWVDGK	34143	Unambiguous	g18083	1	1	g18083		HCD	1	0	1	1	0.001	0.0812	714	743	1.28	0			5738	2	506.738	1012.47	0	-4.49	28.88	1110	1110	MS2	0/0	0	0	2022CarlMaygelband3.raw.mgf
High	A	2	VETDALLR	34169	Unambiguous	g9724	1	1	g9724		HCD	1	0	1	1	0	0.0283	1076	1053	1.98	0			9244	2	458.742	916.477	-0.02	-36.13	28.82	1106	1106	MS2	0/0	0	0	2022CarlMaygelband4.raw.mgf
High	A	2	SGTVSFYPK	34182	Unambiguous	g3458	1	1	g3458		HCD	1	0	1	1	0.001	0.0907	821	829	1.56	0			26190	2	493.243	985.479	-0.01	-20.51	29.02	1118	1137	MS2	0/0	0	0	2022CarlMaygelband3.raw.mgf
High	A	2	DLEEDHAGVPLR	34218	Unambiguous	g15038	1	1	g15038		HCD	1	0	1	1	0	0.000504	755	788	3.13	0			82990	2	675.822	1350.64	-0.01	-21.05	28.18	1069	1087	MS2	0/0	0	0	2022CarlMaygelband5.raw.mgf
High	A	2	EIEYEVVR	34285	Unambiguous	g4278	1	1	g4278		HCD	1	0	1	1	0	0.0372	863	854	0.83	0			3581	2	518.757	1036.51	-0.01	-24.05	29.87	1168	1168	MS2	0/0	0	0	2022CarlMaygelband3.raw.mgf
High	A	2	LYGDVIR	34288	Unambiguous	g18083	1	1	g18083		HCD	1	0	1	2	0	0.027	872	866	0.88	0			8506	2	418.232	835.457	-0.01	-12.59	29.93	1171	1182	MS2	0/0	0	0	2022CarlMaygelband3.raw.mgf
High	A	2	IYSPAPETALK	34299	Unambiguous	g4278	1	1	g4278		HCD	1	0	1	2	0	0.0107	858	848	0.84	0			7473	2	595.312	1189.62	-0.02	-25.23	29.97	1173	1173	MS2	0/0	0	0	2022CarlMaygelband3.raw.mgf
High	A	2	FDPIYEK	34318	Unambiguous	g5539	1	1	g5539		HCD	1	0	1	1	0.004	0.188	623	625	1.41	0			72490	2	456.22	911.433	-0.01	-19.15	29.38	1139	1153	MS2	0/0	0	0	2022CarlMaygelband5.raw.mgf
High	A	2	MLLPPGLFATSDEDK	34370	Unambiguous	g12254	1	1	g12254		HCD	1	0	1	1	0	0.0257	689	700	2.16	0			36920	2	817.385	1633.76	-0.03	-31.12	55.52	2676	2684	MS2	0/0	0	0	2022CarlMaygelband8.raw.mgf
High	A	2	SSSINDATTQAEPVTEGGIR	34379	Unambiguous	g9724	1	1	g9724		HCD	1	0	1	1	0	6.41e-05	649	697	2.34	0			10820	2	1017	2032.99	0.01	5.83	30.47	1203	1203	MS2	0/0	0	0	2022CarlMaygelband4.raw.mgf
High	A	2	GNINYSEVPRPAVR	34413	Unambiguous	g18083	1	1	g18083		HCD	1	0	1	1	0	0.0221	810	795	1.66	0			8561	3	524.625	1571.86	0.01	20.66	30.8	1222	1222	MS2	0/0	0	0	2022CarlMaygelband3.raw.mgf
High	A	2	SAEVDSPVEDTIQAK	34424	Unambiguous	g5762	1	1	g5762		HCD	1	0	1	1	0	0.000763	710	739	1.11	0			4176	2	794.886	1588.77	0	-3.2	30.9	1228	1228	MS2	0/0	0	0	2022CarlMaygelband3.raw.mgf
High	A	2	TQFEQEAIAVK	34466	Unambiguous	g15986	1	1	g15986		HCD	1	0	1	1	0	0.0125	788	806	0.94	0			6923	2	632.322	1263.64	-0.01	-16.65	31.15	1243	1243	MS2	0/0	0	0	2022CarlMaygelband3.raw.mgf
High	A	2	LSTTKDEVAR	34490	Unambiguous	g240	1	1	g240		HCD	1	0	1	1	0	0.00753	856	881	1.45	1			6261	2	560.288	1119.57	-0.02	-28.65	16.88	404	404	MS2	0/0	0	0	2022CarlMaygelband4.raw.mgf
High	A	2	QFEDGIEVDGR	34575	Unambiguous	g10876	1	1	g10876		HCD	1	0	1	1	0	0.0038	775	743	1.96	0			19140	2	632.79	1264.57	0	-6.29	32.02	1294	1294	MS2	0/0	0	0	2022CarlMaygelband3.raw.mgf
High	A	2	LALDGASGVVR	34610	Unambiguous	g3868	1	1	g3868		HCD	1	0	1	1	0	0.0376	939	922	1.32	0			6746	2	529.287	1057.57	-0.02	-32.36	32.35	1314	1314	MS2	0/0	0	0	2022CarlMaygelband3.raw.mgf
High	A	2	VVGAMQLYSK	34625	Unambiguous	g16053	1	1	g16053		HCD	1	0	1	1	0	0.00637	748	726	1.82	0			12460	2	548.283	1095.56	-0.01	-26.12	32.45	1320	1321	MS2	0/0	0	0	2022CarlMaygelband3.raw.mgf
High	A	2	SDLTYSPAQLR	34684	Unambiguous	g21545	1	1	g21545		HCD	1	0	1	1	0	0.02	823	736	1.7	0			15960	2	625.809	1250.61	-0.01	-21.86	32.9	1346	1346	MS2	0/0	0	0	2022CarlMaygelband3.raw.mgf
High	A	2	AQDVGAISVSQIK	34688	Unambiguous	g20973	1	1	g20973		HCD	1	0	1	1	0	0.0121	814	803	2.42	0			17720	2	658.353	1315.7	-0.01	-17.82	32.63	1330	1330	MS2	0/0	0	0	2022CarlMaygelband4.raw.mgf
High	A	2	ALmDIPLTK	34694	Unambiguous	g18083	1	1	g18083	M3(Oxidation)	HCD	1	0	1	1	0	0.0235	881	883	1.15	0			5940	2	509.274	1017.54	-0.01	-24.72	32.97	1350	1350	MS2	0/0	0	0	2022CarlMaygelband3.raw.mgf
High	A	2	LPSASAPGQLSASQIR	34702	Unambiguous	g10876	1	1	g10876		HCD	1	0	1	1	0	0.015	778	762	1.43	0			8990	2	791.924	1582.84	-0.01	-8.93	33.03	1354	1354	MS2	0/0	0	0	2022CarlMaygelband3.raw.mgf
High	A	2	TVTGFGPAEIK	34707	Unambiguous	g15437	1	1	g15437		HCD	1	0	1	1	0	0.00151	856	881	2.99	0			34900	2	560.293	1119.58	-0.01	-22.96	33.45	1378	1378	MS2	0/0	0	0	2022CarlMaygelband5.raw.mgf
High	A	2	HLSNPPmAR	34729	Unambiguous	g2226	1	1	g2226	M7(Oxidation)	HCD	1	0	1	1	0.001	0.0454	730	743	1.7	0			94150	2	519.735	1038.46	-0.03	-51.18	16.88	404	411	MS2	0/0	0	0	2022CarlMaygelband5.raw.mgf
High	A	2	EVNEYYQSMYSR	34773	Unambiguous	g18083	1	1	g18083		HCD	1	0	1	1	0	0.000348	685	666	2.94	0			38260	2	784.836	1568.66	0	-2.58	33.63	1389	1398	MS2	0/0	0	0	2022CarlMaygelband3.raw.mgf
High	A	2	NALDPNFQEGVER	34902	Unambiguous	g19044	1	1	g19044		HCD	1	0	1	1	0	0.00094	787	738	2.04	0			18380	2	744.857	1488.71	0	-1.17	34.38	1433	1433	MS2	0/0	0	0	2022CarlMaygelband4.raw.mgf
High	A	2	AGLPGADSLYQQR	34967	Unambiguous	g16053	1	1	g16053		HCD	1	0	1	1	0	0.00275	738	780	1.16	0			18460	2	688.344	1375.68	-0.01	-12	35.13	1477	1484	MS2	0/0	0	0	2022CarlMaygelband4.raw.mgf
High	A	2	NSAYFEGIDPK	34969	Unambiguous	g4682	1	1	g4682		HCD	1	0	1	1	0	0.0171	684	745	1.8	0			13370	2	620.789	1240.57	-0.01	-11.1	35.57	1503	1510	MS2	0/0	0	0	2022CarlMaygelband3.raw.mgf
High	A	2	FVGSTVAGLAPR	35139	Unambiguous	g13379	1	1	g13379		HCD	1	0	1	1	0	0.0023	896	878	2.2	0			44270	2	587.804	1174.6	-0.03	-49.01	35.15	1478	1487	MS2	0/0	0	0	2022CarlMaygelband8.raw.mgf
High	A	2	GFATIPLK	35169	Unambiguous	g18082	1	1	g18082		HCD	1	0	1	1	0.002	0.129	1022	1046	0.63	0			9082	2	423.753	846.499	0	-11.4	36.87	1579	1587	MS2	0/0	0	0	2022CarlMaygelband3.raw.mgf
High	A	2	QGLDTLIR	35188	Unambiguous	g17685	1	1	g17685		HCD	1	0	1	1	0	0.0372	981	985	2.42	0			71930	2	458.255	915.502	-0.01	-25.94	36.6	1564	1579	MS2	0/0	0	0	2022CarlMaygelband4.raw.mgf
High	A	2	EYFEDVYR	35194	Unambiguous	g18082	1	1	g18082		HCD	1	0	1	1	0	0.0427	794	827	1.02	0			9666	2	560.739	1120.47	-0.01	-21.91	37.2	1599	1599	MS2	0/0	0	0	2022CarlMaygelband3.raw.mgf
High	A	2	DSVTTYDNYDAPELAQR	35259	Unambiguous	g16053	1	1	g16053		HCD	1	0	1	1	0	5.26e-05	655	694	2.71	0			21720	2	979.449	1957.89	0.01	6.66	37.62	1623	1628	MS2	0/0	0	0	2022CarlMaygelband3.raw.mgf
High	A	2	AWLDSMANK	35261	Unambiguous	g18083	1	1	g18083		HCD	1	0	1	1	0.006	0.25	835	823	1.65	0			10260	2	518.251	1035.49	0	1.4	37.67	1626	1637	MS2	0/0	0	0	2022CarlMaygelband3.raw.mgf
High	A	2	mPGGFNITAVR	28934	Unambiguous	g18083	1	1	g18083	M1(Oxidation)	HCD	1	0	1	1	0	0.000865	797	865	1.12	0			6228	2	589.789	1178.57	-0.01	-23.95	37.72	1629	1629	MS2	0/0	0	0	2022CarlMaygelband3.raw.mgf
High	A	2	VPQFSFTR	35273	Unambiguous	g4278	1	1	g4278		HCD	1	0	1	1	0.001	0.0519	653	687	1.25	0			11830	2	491.256	981.504	-0.01	-11.33	37.8	1634	1634	MS2	0/0	0	0	2022CarlMaygelband3.raw.mgf
High	A	2	MLTSDLALR	27799	Unambiguous	g5539	1	1	g5539		HCD	1	0	1	1	0	0.0223	899	870	2.18	0			88570	2	510.263	1019.52	-0.02	-35.73	37.03	1589	1598	MS2	0/0	0	0	2022CarlMaygelband5.raw.mgf
High	A	2	ISGDILAISSQSK	35291	Unambiguous	g7624	1	1	g7624		HCD	1	0	1	1	0	0.00015	878	825	2.68	0			9889	2	659.85	1318.69	-0.01	-22.44	37.92	1641	1641	MS2	0/0	0	0	2022CarlMaygelband3.raw.mgf
High	A	2	NAVTGEWDAVPATAR	35301	Unambiguous	g12340	1	1	g12340		HCD	1	0	1	1	0	1.49e-05	780	721	3.75	0			190400	2	779.373	1557.74	-0.01	-17.56	37.05	1590	1595	MS2	0/0	0	0	2022CarlMaygelband5.raw.mgf
High	A	2	ESLYDLDNVK	35313	Unambiguous	g9548	1	1	g9548		HCD	1	0	1	1	0	0.00874	760	765	0.96	0			12660	2	598.286	1195.56	-0.01	-16.6	37.97	1644	1644	MS2	0/0	0	0	2022CarlMaygelband3.raw.mgf
High	A	2	HIGVSLINSAR	35328	Unambiguous	g18082	1	1	g18082		HCD	1	0	1	1	0	0.00896	697	742	1.67	0			21150	2	583.819	1166.63	-0.02	-28.92	38.05	1649	1658	MS2	0/0	0	0	2022CarlMaygelband3.raw.mgf
High	A	2	EVLSALEGVQTK	35340	Unambiguous	g5539	1	1	g5539		HCD	1	0	1	1	0	0.0011	812	781	2.93	0			180700	2	637.325	1273.64	-0.03	-44.56	37.48	1616	1629	MS2	0/0	0	0	2022CarlMaygelband5.raw.mgf
High	A	2	DAEEIIPDAYDANK	35441	Unambiguous	g5539	1	1	g5539		HCD	1	0	1	1	0	0.000579	756	750	2.9	0			36040	2	782.362	1563.72	0	-0.45	39.1	1711	1728	MS2	0/0	0	0	2022CarlMaygelband4.raw.mgf
High	A	2	HIIIPGSNLK	35443	Unambiguous	g18082	1	1	g18082		HCD	1	0	1	1	0	0.0207	887	895	1.89	0			24710	2	546.288	1091.57	-0.04	-81.29	39.83	1754	1755	MS2	0/0	0	0	2022CarlMaygelband3.raw.mgf
High	A	2	QQLELFAR	35457	Unambiguous	g18083	1	1	g18083		HCD	1	0	1	1	0	0.0219	941	942	1.96	0			21990	2	502.773	1004.54	-0.01	-13.2	39.35	1725	1731	MS2	0/0	0	0	2022CarlMaygelband3.raw.mgf
High	A	2	AAAAAEVLWSGAK	35499	Unambiguous	g21545	1	1	g21545		HCD	1	0	1	1	0	0.00782	860	861	2.38	0			26210	2	622.813	1244.62	-0.02	-35.9	39.57	1738	1745	MS2	0/0	0	0	2022CarlMaygelband3.raw.mgf
High	A	2	SPEEFTQQAELIR	35534	Unambiguous	g23950	1	1	g23950		HCD	1	0	1	1	0	1.65e-05	771	752	4.2	0			128700	2	774.374	1547.74	-0.02	-19.49	38.9	1699	1709	MS2	0/0	0	0	2022CarlMaygelband5.raw.mgf
High	A	2	DLNYAEAFK	35544	Unambiguous	g5539	1	1	g5539		HCD	1	0	1	1	0	0.0334	800	756	2	0			89480	2	535.748	1070.49	-0.01	-25.33	39.38	1727	1744	MS2	0/0	0	0	2022CarlMaygelband5.raw.mgf
High	A	2	MAVDYQTPLVTNVK	35554	Unambiguous	g4278	1	1	g4278		HCD	1	0	1	1	0	0.000627	708	754	3.07	0			18230	2	789.902	1578.8	-0.01	-13.98	39.87	1756	1760	MS2	0/0	0	0	2022CarlMaygelband3.raw.mgf
High	A	2	ILADDHGWDVTDAR	35558	Unambiguous	g15038	1	1	g15038		HCD	1	0	1	1	0	4.17e-05	773	752	3.17	0			85370	2	792.369	1583.73	-0.01	-8.75	37.88	1639	1651	MS2	0/0	0	0	2022CarlMaygelband5.raw.mgf
High	A	2	TGQFGWSANMER	35575	Unambiguous	g15362	1	1	g15362		HCD	1	0	1	1	0	0.00616	699	713	3.26	0			245100	2	692.287	1383.57	-0.02	-31.94	38.32	1665	1672	MS2	0/0	0	0	2022CarlMaygelband5.raw.mgf
High	A	2	VFVLPSESGTATSAAIK	35709	Unambiguous	g19150	1	1	g19150		HCD	1	0	1	1	0	0.016	740	733	1.29	0			9647	2	839.442	1677.88	-0.01	-17.2	41.05	1825	1825	MS2	0/0	0	0	2022CarlMaygelband3.raw.mgf
High	A	2	GGLADNMDAFTR	35711	Unambiguous	g10876	1	1	g10876		HCD	1	0	1	1	0	0.00467	730	727	1.64	0			4522	2	634.287	1267.57	0	-4.68	41.07	1826	1826	MS2	0/0	0	0	2022CarlMaygelband3.raw.mgf
High	A	2	LmYSYDPYSGIPK	35723	Unambiguous	g21545	1	1	g21545	M2(Oxidation)	HCD	1	0	1	1	0.002	0.131	688	723	1.25	0			8764	2	775.371	1549.74	0.01	6.99	41.18	1833	1833	MS2	0/0	0	0	2022CarlMaygelband3.raw.mgf
High	A	2	VIAETNELTQEIVAK	35725	Unambiguous	g4278	1	1	g4278		HCD	1	0	1	1	0	0.000108	744	729	2.36	0			33550	2	829.448	1657.89	-0.01	-7.01	41.23	1836	1852	MS2	0/0	0	0	2022CarlMaygelband3.raw.mgf
High	A	2	VSQDLQWLQR	35753	Unambiguous	g9548	1	1	g9548		HCD	1	0	1	1	0	0.00406	810	849	1.77	0			17200	2	636.827	1272.65	-0.01	-17.66	41.38	1845	1853	MS2	0/0	0	0	2022CarlMaygelband3.raw.mgf
High	A	2	GGVYTPYAPVTIQDAPK	35767	Unambiguous	g21545	1	1	g21545		HCD	1	0	1	1	0	0.00148	732	712	3.33	0			52200	2	888.962	1776.92	0	-0.35	41.47	1850	1867	MS2	0/0	0	0	2022CarlMaygelband3.raw.mgf
High	A	2	IDGQVFPIVK	35796	Unambiguous	g4278	1	1	g4278		HCD	1	0	1	1	0	0.00132	873	890	2.02	0			25110	2	558.305	1115.6	-0.02	-38.58	41.73	1866	1887	MS2	0/0	0	0	2022CarlMaygelband3.raw.mgf
High	A	2	DNTGVLAQSKPFTIVK	35806	Unambiguous	g19639	1	1	g19639		HCD	1	0	1	1	0	0.00125	701	756	3.34	0			44530	2	859.467	1717.93	-0.01	-12.68	40.8	1811	1816	MS2	0/0	0	0	2022CarlMaygelband4.raw.mgf
High	A	2	SDFDSAFASVSAGK	35808	Unambiguous	g15986	1	1	g15986		HCD	1	0	1	1	0	0.00798	806	832	1.09	0			5836	2	694.834	1388.66	0.01	20.38	41.9	1875	1875	MS2	0/0	0	0	2022CarlMaygelband3.raw.mgf
High	A	2	SSGPGSLGPSSLLGGR	35855	Unambiguous	g7624	1	1	g7624		HCD	1	0	1	1	0	4.4e-05	798	791	2.91	0			48220	2	714.865	1428.72	-0.01	-14.79	42.18	1892	1909	MS2	0/0	0	0	2022CarlMaygelband3.raw.mgf
High	A	2	GTGLmAGNNIVAEGIER	29320	Unambiguous	g18083	1	1	g18083	M5(Oxidation)	HCD	1	0	1	1	0	8.08e-05	701	756	2.22	0			21540	2	859.441	1717.88	0.01	12.56	42.25	1896	1910	MS2	0/0	0	0	2022CarlMaygelband3.raw.mgf
High	A	2	FGLVPITSTAGAAK	35877	Unambiguous	g9548	1	1	g9548		HCD	1	0	1	1	0	0.00531	829	865	1.95	0			35340	2	666.863	1332.72	-0.02	-25.26	42.42	1906	1915	MS2	0/0	0	0	2022CarlMaygelband3.raw.mgf
High	A	2	AASLDQLLAR	35932	Unambiguous	g4278	1	1	g4278		HCD	1	0	1	1	0	0.00919	939	922	1.68	0			7211	2	529.288	1057.57	-0.02	-30.36	42.72	1923	1923	MS2	0/0	0	0	2022CarlMaygelband3.raw.mgf
High	A	2	ELIDVLR	35989	Unambiguous	g10703	1	1	g10703		HCD	1	0	1	1	0.004	0.187	879	895	0.79	0			2783	2	429.252	857.497	-0.01	-14.69	43.2	1952	1952	MS2	0/0	0	0	2022CarlMaygelband3.raw.mgf
High	A	2	LLQDLPEGWQK	35994	Unambiguous	g10014	1	1	g10014		HCD	1	0	1	1	0	0.00387	762	723	2.66	0			81470	2	663.832	1326.66	-0.02	-37.26	42.25	1896	1901	MS2	0/0	0	0	2022CarlMaygelband6.raw.mgf
High	A	2	ALMDIPLTK	34694	Unambiguous	g18083	1	1	g18083		HCD	1	0	1	1	0	0.0242	950	991	1.64	0			14740	2	501.275	1001.54	-0.01	-26.4	43.53	1971	1979	MS2	0/0	0	0	2022CarlMaygelband3.raw.mgf
High	A	2	WSVPLVQHLLPR	36062	Unambiguous	g15437	1	1	g15437		HCD	1	0	1	1	0	0.000544	744	764	2.7	0			27390	3	482.283	1444.83	0	-5.83	61.05	3002	3010	MS2	0/0	0	0	2022CarlMaygelband5.raw.mgf
High	A	2	VVLSPAIQVYPGVSGSK	36107	Unambiguous	g10876	1	1	g10876		HCD	1	0	1	1	0	4.99e-05	730	728	3.2	0			14940	2	850.98	1700.95	0	-2.89	43.98	1998	2008	MS2	0/0	0	0	2022CarlMaygelband3.raw.mgf
High	A	2	FLQDNDQYDTLVVGK	36125	Unambiguous	g16053	1	1	g16053		HCD	1	0	1	1	0	7.25e-05	710	724	2.59	0			13070	2	877.938	1754.87	0	4.78	44.12	2006	2014	MS2	0/0	0	0	2022CarlMaygelband3.raw.mgf
High	A	2	AFAASPQILIER	36129	Unambiguous	g4278	1	1	g4278		HCD	1	0	1	1	0	0.00029	814	803	1.68	0			8606	2	658.356	1315.71	-0.02	-23.84	44.13	2007	2007	MS2	0/0	0	0	2022CarlMaygelband3.raw.mgf
High	A	2	QITSSDLPFVGGR	36162	Unambiguous	g15986	1	1	g15986		HCD	1	0	1	1	0.002	0.12	803	812	1.21	0			14090	2	688.848	1376.69	-0.01	-20.74	44.38	2021	2021	MS2	0/0	0	0	2022CarlMaygelband3.raw.mgf
High	A	2	LMYSYDPYSGIPK	35723	Unambiguous	g21545	1	1	g21545		HCD	1	0	1	1	0	0.00868	703	778	1.59	0			18260	2	767.366	1533.72	0	-3.46	44.6	2034	2043	MS2	0/0	0	0	2022CarlMaygelband3.raw.mgf
High	A	2	ISLGPQDIMPR	36192	Unambiguous	g4718	1	1	g4718		HCD	1	0	1	1	0	0.00144	753	725	2.26	0			14010	2	613.818	1226.63	-0.01	-23.02	44.38	2021	2021	MS2	0/0	0	0	2022CarlMaygelband4.raw.mgf
High	A	2	DLSLAQVQSHIDTTNEHLPK	36231	Unambiguous	g18082	1	1	g18082		HCD	1	0	1	1	0	0.00386	600	588	2.6	0			37550	3	749.398	2246.18	0.01	17.01	45.03	2060	2076	MS2	0/0	0	0	2022CarlMaygelband3.raw.mgf
High	A	2	HGSLAFLPR	36242	Unambiguous	g7444	1	1	g7444		HCD	1	0	1	1	0	0.00134	701	726	2.76	0			40890	2	499.264	997.52	-0.02	-38.17	37.43	1613	1613	MS2	0/0	0	0	2022CarlMaygelband7.raw.mgf
High	A	2	WNVSNPSLLYDTK	36248	Unambiguous	g20014	1	1	g20014		HCD	1	0	1	1	0.006	0.229	691	710	0.57	0			5323	2	768.877	1536.75	-0.01	-14.49	45.08	2063	2063	MS2	0/0	0	0	2022CarlMaygelband3.raw.mgf
High	A	2	VIELGGTVVSLSDSK	36257	Unambiguous	g9956	1	1	g9956		HCD	1	0	1	1	0	6.17e-05	763	753	3.21	0			471000	2	752.377	1503.75	-0.04	-52.55	44.08	2004	2011	MS2	0/0	0	0	2022CarlMaygelband7.raw.mgf
High	A	2	FGNQTLVDGVLK	36265	Unambiguous	g22643	1	1	g22643		HCD	1	0	1	1	0	0.00293	818	826	2.62	0			47270	2	645.822	1290.64	-0.03	-52.77	42.8	1928	1928	MS2	0/0	0	0	2022CarlMaygelband8.raw.mgf
High	A	2	EIGFPVMVK	28443	Unambiguous	g10703	1	1	g10703		HCD	1	0	1	2	0.008	0.293	899	870	0.5	0			4494	2	510.272	1019.54	-0.01	-22.34	45.12	2065	2065	MS2	0/0	0	0	2022CarlMaygelband4.raw.mgf
High	A	2	IGNTGGMMDNIIASK	36312	Unambiguous	g12463	1	1	g12463		HCD	1	0	1	1	0	0.000301	776	774	4.25	0			160200	2	761.355	1521.7	-0.02	-25.04	43.22	1953	1961	MS2	0/0	0	0	2022CarlMaygelband6.raw.mgf
High	A	2	ILGTSPEMIDMAENR	36315	Unambiguous	g4278	1	1	g4278		HCD	1	0	1	1	0	0.00498	756	738	1.2	0			5504	2	838.903	1676.8	0	-0.07	45.7	2099	2099	MS2	0/0	0	0	2022CarlMaygelband3.raw.mgf
High	A	2	VIFVDADQIVR	36319	Unambiguous	g9548	1	1	g9548		HCD	1	0	1	1	0	0.0142	819	837	1.23	0			7240	2	637.839	1274.67	-0.02	-30.58	45.77	2103	2103	MS2	0/0	0	0	2022CarlMaygelband3.raw.mgf
High	A	2	MVDLMYIK	36331	Unambiguous	g18082	1	1	g18082		HCD	1	0	1	1	0	0.0113	721	752	1.17	0			11510	2	506.755	1012.5	-0.01	-17.93	45.88	2110	2119	MS2	0/0	0	0	2022CarlMaygelband3.raw.mgf
High	A	2	ALYALSVADQNLR	36372	Unambiguous	g18537	1	1	g18537		HCD	1	0	1	1	0	0.000166	751	803	2.25	0			9389	2	717.376	1433.74	-0.02	-21.15	46.12	2123	2123	MS2	0/0	0	0	2022CarlMaygelband3.raw.mgf
High	A	2	SLVETWAAENHIGR	36392	Unambiguous	g18082	1	1	g18082		HCD	1	0	1	1	0	0.000102	778	762	2.7	0			12970	2	791.898	1582.79	0	-5.63	46.18	2127	2133	MS2	0/0	0	0	2022CarlMaygelband3.raw.mgf
High	A	2	AVDFQPPSTGLGDFSGR	36396	Unambiguous	g10014	1	1	g10014		HCD	1	0	1	1	0	7.94e-05	746	689	2.83	0			144600	2	875.912	1750.82	-0.01	-12.6	45.58	2092	2099	MS2	0/0	0	0	2022CarlMaygelband6.raw.mgf
High	A	2	GGDTADTDLFAQLK	36426	Unambiguous	g7624	1	1	g7624		HCD	1	0	1	1	0	0.000217	741	747	0.88	0			4461	2	726.354	1451.7	0	-0.99	46.5	2146	2146	MS2	0/0	0	0	2022CarlMaygelband3.raw.mgf
High	A	2	HDLVFFR	36430	Unambiguous	g16053	1	1	g16053		HCD	1	0	1	1	0	0.0133	1006	959	0.84	0			4407	2	467.245	933.482	-0.01	-13.27	46.53	2148	2148	MS2	0/0	0	0	2022CarlMaygelband3.raw.mgf
High	A	2	KLTGVYLDALEK	36470	Unambiguous	g18083	1	1	g18083		HCD	1	0	1	1	0	0.000418	790	790	1.82	1			16130	2	675.367	1349.73	-0.02	-30.75	46.97	2173	2180	MS2	0/0	0	0	2022CarlMaygelband3.raw.mgf
High	A	2	EGVVEFPEDAFGK	36474	Unambiguous	g18537	1	1	g18537		HCD	1	0	1	1	0.001	0.0659	747	704	2.1	0			20220	2	712.346	1423.68	0.01	7.58	46.98	2174	2186	MS2	0/0	0	0	2022CarlMaygelband3.raw.mgf
High	A	2	DLLDGFEFTPGGR	36475	Unambiguous	g13825	1	1	g13825		HCD	1	0	1	1	0	0.00486	746	702	2.06	0			16590	2	712.318	1423.63	-0.03	-39.22	57.85	2814	2823	MS2	0/0	0	0	2022CarlMaygelband9.raw.mgf
High	A	2	DPELPYGEWNAQASALHAR	36478	Unambiguous	g10703	1	1	g10703		HCD	1	0	1	1	0	0.000248	632	656	1.44	0			9675	3	709.02	2125.05	0.01	17.35	47	2175	2175	MS2	0/0	0	0	2022CarlMaygelband3.raw.mgf
High	A	2	QALTGINQAFQDMK	36480	Unambiguous	g18157	1	1	g18157		HCD	1	0	1	1	0	0.000432	748	769	0.98	0			9189	2	782.895	1564.78	0	2.71	47.02	2176	2176	MS2	0/0	0	0	2022CarlMaygelband3.raw.mgf
High	A	2	LAVNMVPFPR	36486	Unambiguous	g10951	1	1	g10951		HCD	1	0	1	1	0	0.013	872	786	2.03	0			107100	2	572.29	1143.57	-0.03	-54.06	45.55	2090	2094	MS2	0/0	0	0	2022CarlMaygelband7.raw.mgf
High	A	2	STTMNEDVVFWK	36523	Unambiguous	g16053	1	1	g16053		HCD	1	0	1	1	0	0.00359	769	741	1.24	0			7909	2	728.837	1456.67	-0.01	-7.62	47.32	2194	2194	MS2	0/0	0	0	2022CarlMaygelband3.raw.mgf
High	A	2	AGDNPWPQWPR	36529	Unambiguous	g2660	1	1	g2660		HCD	1	0	1	1	0	0.0374	777	756	1.92	0			18290	2	662.312	1323.62	0	-3.99	47.35	2196	2217	MS2	0/0	0	0	2022CarlMaygelband3.raw.mgf
High	A	2	AFASYANLPGTITHGmYSSAAVR	36545	Unambiguous	g18082	1	1	g18082	M16(Oxidation)	HCD	1	0	1	1	0	0.00966	576	583	1.69	0			6736	3	801.059	2401.16	0	0.42	47.48	2204	2204	MS2	0/0	0	0	2022CarlMaygelband3.raw.mgf
High	A	2	YLELLPAQYSAADAAK	36559	Unambiguous	g18995	1	1	g18995		HCD	1	0	1	1	0	0.0108	697	711	2.27	0			22570	2	862.443	1723.88	-0.01	-6.19	47.27	2191	2191	MS2	0/0	0	0	2022CarlMaygelband4.raw.mgf
High	A	2	TSASSFSPGTYTINLVGTSK	36561	Unambiguous	g19639	1	1	g19639		HCD	1	0	1	1	0	2.99e-05	637	669	4.25	0			345900	2	1009.5	2018	0	-4.27	47.32	2194	2210	MS2	0/0	0	0	2022CarlMaygelband4.raw.mgf
High	A	2	GEFESLAQNLSEDR	36586	Unambiguous	g20973	1	1	g20973		HCD	1	0	1	1	0	0.000132	681	718	3.15	0			15720	2	797.874	1594.74	0	3.67	47.97	2232	2236	MS2	0/0	0	0	2022CarlMaygelband3.raw.mgf
High	A	2	GNEVHALAATLPGITEK	36647	Unambiguous	g18082	1	1	g18082		HCD	1	0	1	1	0	0.000361	729	711	2	0			5428	2	860.96	1720.91	-0.01	-5.86	48.42	2259	2259	MS2	0/0	0	0	2022CarlMaygelband3.raw.mgf
High	A	2	ASEWAGLAELTNK	36680	Unambiguous	g18537	1	1	g18537		HCD	1	0	1	1	0.002	0.151	803	813	1.03	0			11980	2	695.347	1389.69	-0.01	-10.58	48.75	2278	2291	MS2	0/0	0	0	2022CarlMaygelband3.raw.mgf
High	A	2	GFDNVFFTDK	36724	Unambiguous	g3458	1	1	g3458		HCD	1	0	1	1	0	0.0081	857	845	2.32	0			25530	2	595.27	1189.53	-0.01	-16.08	48.88	2286	2294	MS2	0/0	0	0	2022CarlMaygelband4.raw.mgf
High	A	2	TVLFTSVPNAYLNEEK	36740	Unambiguous	g4787	1	1	g4787		HCD	1	0	1	1	0	0.0276	663	685	0.74	0			4564	2	912.974	1824.94	0	1.28	49.25	2308	2308	MS2	0/0	0	0	2022CarlMaygelband3.raw.mgf
High	A	2	EIELAENEMPGLMATR	36742	Unambiguous	g9743	1	1	g9743		HCD	1	0	1	1	0	7.89e-06	638	690	4.11	0			53790	2	902.419	1803.83	-0.02	-17.44	48.23	2248	2258	MS2	0/0	0	0	2022CarlMaygelband7.raw.mgf
High	A	2	GNIDTPLELAIR	36752	Unambiguous	g4682	1	1	g4682		HCD	1	0	1	1	0	0.00113	763	740	2.59	0			22030	2	656.348	1311.69	-0.02	-28.69	49.37	2315	2319	MS2	0/0	0	0	2022CarlMaygelband3.raw.mgf
High	A	2	SEIVEELLR	36772	Unambiguous	g16053	1	1	g16053		HCD	1	0	1	1	0	0.00938	905	922	1.47	0			4959	2	544.29	1087.57	-0.01	-24.44	49.6	2328	2328	MS2	0/0	0	0	2022CarlMaygelband3.raw.mgf
High	A	2	NIIDAAEIAGLK	36778	Unambiguous	g21712	1	1	g21712		HCD	1	0	1	1	0	0.00219	762	743	2.48	0			107600	2	614.327	1227.65	-0.02	-38.48	48.9	2287	2294	MS2	0/0	0	0	2022CarlMaygelband5.raw.mgf
High	A	2	DNNFGPDDFSDAVLK	36807	Unambiguous	g9724	1	1	g9724		HCD	1	0	1	1	0	0.00107	676	691	3.3	0			43340	2	827.381	1653.75	0.01	9.46	49.73	2336	2359	MS2	0/0	0	0	2022CarlMaygelband4.raw.mgf
High	A	2	NPLIETYFTR	36823	Unambiguous	g18537	1	1	g18537		HCD	1	0	1	1	0.001	0.0721	734	728	1.73	0			10700	2	627.302	1253.6	-0.03	-45.13	50.03	2354	2362	MS2	0/0	0	0	2022CarlMaygelband3.raw.mgf
High	A	2	APFDLFETK	36856	Unambiguous	g15362	1	1	g15362		HCD	1	0	1	1	0	0.00603	660	697	2.36	0			134600	2	534.246	1067.49	-0.03	-51.78	49.13	2301	2325	MS2	0/0	0	0	2022CarlMaygelband5.raw.mgf
High	A	2	FPSPLLDIK	36862	Unambiguous	g18083	1	1	g18083		HCD	1	0	1	1	0	0.00759	979	970	0.98	0			3965	2	515.288	1029.57	-0.01	-28.2	50.3	2369	2369	MS2	0/0	0	0	2022CarlMaygelband3.raw.mgf
High	A	2	NQAAMNPANTIFDIK	36882	Unambiguous	g2928	1	1	g2928		HCD	1	0	1	1	0	9.08e-05	746	771	3.62	0			380800	2	824.389	1647.77	-0.02	-27.13	49.03	2295	2308	MS2	0/0	0	0	2022CarlMaygelband6.raw.mgf
High	A	2	VPELIPAVSEAmWDTKPEVK	36884	Unambiguous	g17685	1	1	g17685	M12(Oxidation)	HCD	1	0	1	1	0	0.000303	569	587	3.76	0			101600	3	752.386	2255.14	-0.01	-8.11	49.25	2308	2324	MS2	0/0	0	0	2022CarlMaygelband4.raw.mgf
High	A	2	LFTDLLPR	36961	Unambiguous	g21545	1	1	g21545		HCD	1	0	1	1	0	0.0114	1013	1011	1.85	0			10690	2	487.777	974.547	-0.01	-20.59	51.15	2419	2435	MS2	0/0	0	0	2022CarlMaygelband3.raw.mgf
High	A	2	LGLGIPLNEIK	36999	Unambiguous	g4278	1	1	g4278		HCD	1	0	1	1	0	0.000405	695	741	1.48	0			11330	2	583.839	1166.67	-0.02	-37.2	51.47	2438	2447	MS2	0/0	0	0	2022CarlMaygelband3.raw.mgf
High	A	2	TVSAADLVAGFTR	37028	Unambiguous	g20973	1	1	g20973		HCD	1	0	1	1	0	0.000558	795	801	2.25	0			15450	2	654.334	1307.66	-0.02	-26.61	51.63	2448	2453	MS2	0/0	0	0	2022CarlMaygelband3.raw.mgf
High	A	2	TGSLFEDFTPSVNPEK	37030	Unambiguous	g2226	1	1	g2226		HCD	1	0	1	1	0	0.00033	662	709	3.75	0			350100	2	884.411	1767.82	-0.01	-15.95	50.72	2394	2406	MS2	0/0	0	0	2022CarlMaygelband5.raw.mgf
High	A	2	IVGQSIVPGIFK	37114	Unambiguous	g13027	1	1	g13027		HCD	1	0	1	1	0	0.0226	875	811	1.67	0			37600	2	629.363	1257.72	-0.02	-29.89	51.63	2448	2453	MS2	0/0	0	0	2022CarlMaygelband4.raw.mgf
High	A	2	LSYDDVDAVLSGSDSSLDGGR	37128	Unambiguous	g9724	1	1	g9724		HCD	1	0	1	1	0	3.73e-05	635	692	2.77	0			18610	2	1064.5	2127.98	0.01	7.41	52.53	2501	2509	MS2	0/0	0	0	2022CarlMaygelband3.raw.mgf
High	A	2	FGGVTETDVASYVMYPK	37203	Unambiguous	g16048	1	1	g16048		HCD	1	0	1	1	0	4.31e-05	686	696	3.92	0			129400	2	932.445	1863.88	0	-0.8	52.32	2488	2499	MS2	0/0	0	0	2022CarlMaygelband4.raw.mgf
High	A	2	NLVGAFWQPER	37233	Unambiguous	g10876	1	1	g10876		HCD	1	0	1	1	0	0.0121	798	860	2.03	0			12450	2	658.833	1316.66	-0.01	-12.06	53.4	2552	2554	MS2	0/0	0	0	2022CarlMaygelband3.raw.mgf
High	A	2	AFASYANLPGTITHGMYSSAAVR	36545	Unambiguous	g18082	1	1	g18082		HCD	1	0	1	1	0	0.000693	602	634	1.67	0			7530	3	795.726	2385.16	0	-0.69	53.42	2553	2553	MS2	0/0	0	0	2022CarlMaygelband3.raw.mgf
High	A	2	SGIGNSPDAIVNFIK	37247	Unambiguous	g1789	1	1	g1789		HCD	1	0	1	1	0	0.000304	766	814	2.11	0			18460	2	766.401	1531.79	-0.01	-11.18	53.5	2558	2573	MS2	0/0	0	0	2022CarlMaygelband3.raw.mgf
High	A	2	DASHYALNLPVYTHFTNPSR	37249	Unambiguous	g9724	1	1	g9724		HCD	1	0	1	1	0	0.00916	608	621	2.52	0			13110	3	768.392	2303.16	0.01	17.88	53.5	2558	2573	MS2	0/0	0	0	2022CarlMaygelband3.raw.mgf
High	A	2	WPMIVLR	37253	Unambiguous	g4682	1	1	g4682		HCD	1	0	1	1	0	0.0271	904	889	0.58	0			3038	2	457.762	914.518	-0.01	-11.53	53.53	2560	2560	MS2	0/0	0	0	2022CarlMaygelband3.raw.mgf
High	A	2	DAIPQLTQDVFGTADK	37296	Unambiguous	g21547	1	1	g21547		HCD	1	0	1	1	0	5.05e-05	735	789	2.45	0			52700	2	859.926	1718.85	-0.01	-8.25	53.32	2547	2557	MS2	0/0	0	0	2022CarlMaygelband5.raw.mgf
High	A	2	ILTDDELQALISR	37397	Unambiguous	g21563	1	1	g21563		HCD	1	0	1	1	0	0.000538	782	774	3.51	0			100100	2	743.898	1486.79	-0.01	-15.71	54.17	2597	2615	MS2	0/0	0	0	2022CarlMaygelband4.raw.mgf
High	A	2	FASFLPQSLPDAEIR	37421	Unambiguous	g18931	1	1	g18931		HCD	1	0	1	1	0	0.0126	779	793	2.03	0			23360	2	845.936	1690.87	-0.01	-8.53	54.97	2644	2650	MS2	0/0	0	0	2022CarlMaygelband3.raw.mgf
High	A	2	ANPHFPVLLQWTGGR	37434	Unambiguous	g18082	1	1	g18082		HCD	1	0	1	1	0	0.00893	718	740	1.79	0			11830	3	564.978	1692.92	0.01	12.96	62.58	3092	3106	MS2	0/0	0	0	2022CarlMaygelband3.raw.mgf
High	A	2	VDFPIDGLDLTDR	37491	Unambiguous	g17927	1	1	g17927		HCD	1	0	1	1	0.001	0.0653	826	866	1.1	0			11960	2	738.364	1475.72	-0.01	-11.92	55.4	2669	2672	MS2	0/0	0	0	2022CarlMaygelband3.raw.mgf
High	A	2	MSEQEVFTLLEK	37516	Unambiguous	g5762	1	1	g5762		HCD	1	0	1	1	0.003	0.163	767	752	0.46	0			2907	2	727.358	1453.71	-0.01	-10.88	55.65	2684	2684	MS2	0/0	0	0	2022CarlMaygelband3.raw.mgf
High	A	2	GFPAEFGGLLPTR	37518	Unambiguous	g15986	1	1	g15986		HCD	1	0	1	1	0	0.000822	773	756	1.56	0			7213	2	681.35	1361.69	-0.01	-20.26	55.67	2685	2692	MS2	0/0	0	0	2022CarlMaygelband3.raw.mgf
High	A	2	ASTYVLGSEDPLETLVK	37532	Unambiguous	g9548	1	1	g9548		HCD	1	0	1	1	0	0.000677	669	693	2.92	0			26960	2	911.48	1821.95	0	2.92	55.77	2691	2700	MS2	0/0	0	0	2022CarlMaygelband3.raw.mgf
High	A	2	DVVADNEVFTPLFEK	37589	Unambiguous	g13027	1	1	g13027		HCD	1	0	1	1	0	0.000183	709	700	3.11	0			28710	2	861.933	1722.86	0	-0.14	56.15	2714	2722	MS2	0/0	0	0	2022CarlMaygelband4.raw.mgf
High	A	2	VYFLPVNAEFVR	37593	Unambiguous	g4278	1	1	g4278		HCD	1	0	1	1	0	0.00324	767	752	1.56	0			20400	2	727.383	1453.76	-0.01	-17.97	56.35	2725	2743	MS2	0/0	0	0	2022CarlMaygelband3.raw.mgf
High	A	2	FLPITAPFHSSYLAEAQK	37629	Unambiguous	g18082	1	1	g18082		HCD	1	0	1	1	0	0.00355	663	657	1.55	0			15710	3	674.033	2020.08	0.01	14.98	56.72	2747	2755	MS2	0/0	0	0	2022CarlMaygelband3.raw.mgf
High	A	2	NLLNPLVAGQNFEYK	37640	Unambiguous	g2198	1	1	g2198		HCD	1	0	1	1	0	0.00835	761	725	0.93	0			3224	2	860.451	1719.89	-0.01	-6.81	56.87	2756	2756	MS2	0/0	0	0	2022CarlMaygelband3.raw.mgf
High	A	2	VMGVDLIEMATK	37662	Unambiguous	g4278	1	1	g4278		HCD	1	0	1	1	0	0.000126	815	836	1.79	0			7294	2	653.825	1306.64	-0.02	-23.88	57.3	2781	2789	MS2	0/0	0	0	2022CarlMaygelband3.raw.mgf
High	A	2	AGEDTDFINALIR	37681	Unambiguous	g19150	1	1	g19150		HCD	1	0	1	1	0	0.01	770	767	1.23	0			3265	2	717.855	1434.7	-0.01	-13.14	57.45	2790	2790	MS2	0/0	0	0	2022CarlMaygelband3.raw.mgf
High	A	2	GLLDFDFEQR	37717	Unambiguous	g2660	1	1	g2660		HCD	1	0	1	1	0	0.0379	686	718	0.99	0			5731	2	620.294	1239.58	-0.01	-15.43	57.7	2805	2805	MS2	0/0	0	0	2022CarlMaygelband3.raw.mgf
High	A	2	ALAAFVTQVNPIDLTR	37747	Unambiguous	g13557	1	1	g13557		HCD	1	0	1	1	0	0.000655	689	682	0.99	0			4197	2	864.974	1728.94	-0.01	-13.42	57.95	2819	2819	MS2	0/0	0	0	2022CarlMaygelband3.raw.mgf
High	A	2	ILATNPIMEAFGNAK	37759	Unambiguous	g2960	1	1	g2960		HCD	1	0	1	1	0	0.0229	775	741	0.74	0			2414	2	795.41	1589.81	-0.01	-14.47	58.13	2830	2830	MS2	0/0	0	0	2022CarlMaygelband3.raw.mgf
High	A	2	GAALLSALMGR	37791	Unambiguous	g18537	1	1	g18537		HCD	1	0	1	2	0.001	0.0585	934	879	0.25	0			2898	2	530.286	1059.56	-0.02	-31.94	58.28	2839	2839	MS2	0/0	0	0	2022CarlMaygelband3.raw.mgf
High	A	2	GINIEGGVPILPFDR	37884	Unambiguous	g9548	1	1	g9548		HCD	1	0	1	1	0	0.00282	704	704	2.87	0			31190	2	798.933	1596.86	-0.01	-9.7	58.63	2860	2867	MS2	0/0	0	0	2022CarlMaygelband3.raw.mgf
High	A	2	LDNIVPALVR	37936	Unambiguous	g18082	1	1	g18082		HCD	1	0	1	2	0.002	0.13	739	684	1.6	0			7711	2	555.319	1109.63	-0.02	-33.02	44.25	2014	2023	MS2	0/0	0	0	2022CarlMaygelband4.raw.mgf
High	A	2	GLTTFTQLFYK	37938	Unambiguous	g21545	1	1	g21545		HCD	1	0	1	1	0	0.00861	878	825	2.28	0			15400	2	659.841	1318.67	-0.02	-23.02	59.1	2887	2897	MS2	0/0	0	0	2022CarlMaygelband3.raw.mgf
High	A	2	TLFDQNFVPWK	37956	Unambiguous	g21545	1	1	g21545		HCD	1	0	1	1	0	0.00164	745	767	2.03	0			21930	2	697.847	1394.69	-0.01	-16.28	59.23	2895	2903	MS2	0/0	0	0	2022CarlMaygelband3.raw.mgf
High	A	2	VPELIPAVSEAMWDTKPEVK	36884	Unambiguous	g17685	1	1	g17685		HCD	1	0	1	1	0	7.99e-06	610	603	5.19	0			240500	3	747.058	2239.16	0	-3.17	57.92	2817	2847	MS2	0/0	0	0	2022CarlMaygelband4.raw.mgf
High	A	2	YNADPLLSALQSVR	37999	Unambiguous	g21612	1	1	g21612		HCD	1	0	1	1	0	0.000306	743	743	1.2	0			3581	2	773.904	1546.8	-0.01	-13.55	59.72	2923	2923	MS2	0/0	0	0	2022CarlMaygelband3.raw.mgf
High	A	2	FVNVVDLFK	38008	Unambiguous	g4682	1	1	g4682		HCD	1	0	1	1	0	0.0116	739	747	2.12	0			37060	2	540.791	1080.57	-0.02	-32.2	59.83	2930	2944	MS2	0/0	0	0	2022CarlMaygelband3.raw.mgf
High	A	2	DSLWQSEDLEAVVDQDVGR	38032	Unambiguous	g18082	1	1	g18082		HCD	1	0	1	1	0	2.47e-05	643	644	1.91	0			5395	2	1081.02	2161.03	0.01	11.03	59.97	2938	2938	MS2	0/0	0	0	2022CarlMaygelband4.raw.mgf
High	A	2	ELDLYPLAYMTAK	38101	Unambiguous	g17558	1	1	g17558		HCD	1	0	1	1	0	0.00118	749	743	2.35	0			29850	2	764.383	1527.76	-0.01	-12.13	60.18	2951	2959	MS2	0/0	0	0	2022CarlMaygelband4.raw.mgf
High	A	2	TILEALDVIPNVDR	38123	Unambiguous	g21547	1	1	g21547		HCD	1	0	1	1	0	0.000492	769	734	1.81	0			8738	2	784.425	1567.84	-0.01	-17.16	60.78	2986	2995	MS2	0/0	0	0	2022CarlMaygelband3.raw.mgf
High	A	2	LSGGDLGAIWQLADTTK	38168	Unambiguous	g21469	1	1	g21469		HCD	1	0	1	1	0	0.000232	686	659	1.15	0			5517	2	873.459	1745.91	0	2.68	61.17	3009	3015	MS2	0/0	0	0	2022CarlMaygelband3.raw.mgf
High	A	2	QDVEALINYIYDDK	38250	Unambiguous	g18083	1	1	g18083		HCD	1	0	1	1	0	9.49e-05	715	755	3.05	0			21310	2	849.914	1698.82	0	-0.91	61.73	3042	3057	MS2	0/0	0	0	2022CarlMaygelband3.raw.mgf
High	A	2	SQWANLAAPAAWLK	38252	Unambiguous	g18537	1	1	g18537		HCD	1	0	1	1	0	0.00576	773	734	1.11	0			2260	2	763.899	1526.79	-0.01	-13.96	61.75	3043	3043	MS2	0/0	0	0	2022CarlMaygelband3.raw.mgf
High	A	2	LVGVTAFNDLLMR	38265	Unambiguous	g2960	1	1	g2960		HCD	1	0	1	2	0	0.0114	825	780	0.49	0			3363	2	724.883	1448.76	-0.02	-23.22	61.93	3054	3054	MS2	0/0	0	0	2022CarlMaygelband3.raw.mgf
High	A	2	TVGTLTNEVLAALK	38311	Unambiguous	g18931	1	1	g18931		HCD	1	0	1	1	0	0.00132	803	739	1.2	0			9832	2	715.401	1429.79	-0.02	-22.48	62.2	3069	3079	MS2	0/0	0	0	2022CarlMaygelband3.raw.mgf
High	A	2	SVAQLPIIFTLR	38356	Unambiguous	g10876	1	1	g10876		HCD	1	0	1	1	0.002	0.131	793	777	0.49	0			8915	2	679.391	1357.77	-0.02	-34.01	62.45	3084	3093	MS2	0/0	0	0	2022CarlMaygelband3.raw.mgf
High	A	2	AQDPSNFGEVIEIATSAGKDEELIK	38431	Unambiguous	g16053	1	1	g16053		HCD	1	0	1	2	0.001	0.064	538	492	0.41	1			3010	3	887.763	2661.27	-0.02	-19.7	63.08	3121	3121	MS2	0/0	0	0	2022CarlMaygelband3.raw.mgf
High	A	2	ILLDFNPDLLYR	38443	Unambiguous	g5140	1	1	g5140		HCD	1	0	1	1	0.001	0.0626	809	796	1.27	0			9258	2	746.394	1491.78	-0.02	-26.27	63.15	3125	3139	MS2	0/0	0	0	2022CarlMaygelband3.raw.mgf
[truncated: 3,016 more rows]

## Sheet: Short-list of CM enzymes
Gene ID	Gene name	Enzyme	CAZyme	EC	Classification	geneid	score	coverage	#proteis	#unique peptides	PSMs	AAs	MW (Kda)	calc Pi	NA	NA
[truncated: 24 more rows]
