# Supplementary material for: Cell Wall Carbohydrate Dynamics during the Differentiation of Infection Structures by the Apple Scab Fungus, Venturia inaequalis
Source: Microbiol Spectr. 2023 Apr 11;11(3):e04219-22. doi: 10.1128/spectrum.04219-22 (PMC10269774; doi:10.1128/spectrum.04219-22)
Supplement: Supplemental file 5 — Supplemental material. Download spectrum.04219-22-s0005.xlsx, XLSX file, 0.03 MB [file spectrum.04219-22-s0005.xlsx]

## Sheet: Result qPCR
Name	Viβ-tubulin		ViriboL12		Ref Geo Mean CP		ΔCt Ref surface-in planta	2-ΔCt	ViEcp6									ViAGS1									ViAGS2									ViKRE6
	Ct	average	Ct	average					Ct	average		ΔCt ViEcp6 surface-in planta	2-ΔCt	2-ΔΔCt	2-ΔΔCt average	log2FC	log2std	Ct	average		ΔCt ViAGS1 surface-in planta	2-ΔCt	2-ΔΔCt	2-ΔΔCt average	log2FC	log2std	Ct	average		ΔCt ViAGS2 surface-in planta	2-ΔCt	2-ΔΔCt	2-ΔΔCt average	log2FC	log2std	Ct	average		ΔCt ViKRE6 surface-in planta	2-ΔCt	2-ΔΔCt	2-ΔΔCt average	log2FC	log2std
12V2	28.08	28.05	26.06	26.07	27.0419		-8.16188	0.00349163	30.75	30.845		-4.025	0.0614263	17.5924	21.0791	4.398	0.595	28.99	29.01		-9.47	0.00141009	0.403848	0.352247	-1.5146	0.45932	27.86	28.165		-6.295	0.0127355	3.64744	2.88502	1.531	1.1554	32.47	32.66		-8.54	0.00268661	0.769442	0.48643	-1.0291	1.9757
12V2	28.02		26.08						30.94									29.03									28.47									32.85
12V4	27.6	27.51	25.72	25.8	26.6413		-7.76128	0.00460915	29.43	29.605		-2.785	0.145088	31.4783				28.67	28.565		-9.025	0.00191957	0.41647				27.58	27.615		-5.745	0.0186459	4.0454				32.49	32.56		-8.44	0.00287943	0.624721
12V4	27.42		25.88						29.78									28.46									27.65									32.63
12V5	27.03	27.26	24.44	24.455	25.8194		-6.93944	0.00814745	29.89	29.935		-3.115	0.115423	14.1667				28.58	28.56		-9.02	0.00192624	0.236422				28.65	28.865		-6.995	0.00783962	0.962219				35	35		-10.88	0.000530632	0.0651287
12V5	27.49		24.47						29.98									28.54									29.08									35
24V1	26.68	26.48	23.23	23.26	24.8178		-5.93783	0.016313	25.72	25.685		1.135	2.19619	134.628	131.193	7.036	0.4423	27.5	27.585		-8.045	0.00378629	0.232102	0.27511	-1.8365	0.23596	27.76	27.755		-5.885	0.0169215	1.0373	1.20849	0.275	0.7715	33.28	33.52		-9.4	0.00148019	0.0907368	0.148879	-2.737	0.73759
24V1	26.28		23.29						25.65									27.67									27.75									33.76
24V3	27.58	27.325	23.22	23.32	25.2432		-6.3632	0.0121475	26.18	25.795		1.025	2.03496	167.521				27.77	27.785		-8.245	0.00329616	0.271344				28.79	28.825		-6.955	0.00806002	0.663513				33.46	33.61		-9.49	0.00139067	0.114482
24V3	27.07		23.42						25.41									27.8									28.86									33.76
24V4	26.03	26.06	23.8	23.81	24.9096		-6.02961	0.0153076	26.44	26.335		0.485	1.39959	91.4308				27.29	27.205		-7.665	0.00492726	0.321883				27.01	26.955		-5.085	0.029462	1.92467				32.72	32.2		-8.08	0.00369554	0.241419
24V4	26.09		23.82						26.23									27.12									26.9									31.68
2V2	26.84	26.82	22.18	22.205	24.4036		-5.52365	0.0217378	22.04	22.02		4.8	27.8576	1281.53	1675.25	10.71	1.14	25.86	25.84		-6.3	0.0126914	0.583842	0.756271	-0.3959	0.36219	28.49	28.745		-6.875	0.00851959	0.391925	0.6937	-0.5353	0.77156	33.56	32.95		-8.83	0.00219738	0.101086	0.251939	-2	0.9977
2V2	26.8		22.23						22									25.82									29									32.34
2V3	25.71	25.62	23.56	23.535	24.5554		-5.67538	0.0195677	23.24	23.175		3.645	12.5099	639.314				25.64	25.685		-6.145	0.0141309	0.722155				27.16	27.175		-5.305	0.0252951	1.29269				32.14	31.675		-7.555	0.00531763	0.271755
2V3	25.53		23.51						23.11									25.73									27.19									31.21
2V5	30.57	30.555	23.72	23.63	26.8703		-7.99033	0.00393252	23.29	23.21		3.61	12.2101	3104.9				27.56	27.585		-8.045	0.00378629	0.962815				31.41	31.195		-9.325	0.00155918	0.396483				33.73	33.495		-9.375	0.00150607	0.382977
2V5	30.54		23.54						23.13									27.61									30.98									33.26
3V1	24.06	24.03	21.66	21.545	22.7536		-3.8736	0.0682229	20.22	20.255		6.565	94.6808	1387.82	2090.67	11.03	0.4814	24.75	24.71		-5.17	0.0277763	0.407141	0.373765	-1.4344	0.1841	27.92	27.885		-6.015	0.0154634	0.22666	0.126576	-2.9434	1.0578	31.64	31.825		-7.705	0.00479252	0.070248	0.0465881	-4.322	0.5905
3V1	24		21.43						20.29									24.67									27.85									32.01
3V2	25.65	25.63	21.33	21.395	23.417		-4.53696	0.0430765	19.86	19.995		6.825	113.378	2632.02				25.74	25.715		-6.175	0.0138401	0.321292				29.73	29.72		-7.85	0.00433426	0.100618				33.23	33.57		-9.45	0.00142977	0.0331915
3V2	25.61		21.46						20.13									25.69									29.71									33.91
3V5	25.17	25.325	20.04	20.065	22.5421		-3.6621	0.0789949	19.14	19.345		7.475	177.91	2252.16				24.57	24.55		-5.01	0.0310341	0.392863				29.62	29.785		-7.915	0.00414331	0.0524504				32.79	32.565		-8.445	0.00286947	0.0363248
3V5	25.48		20.09						19.55									24.53									29.95									32.34
5V2	24.75	24.53	21.77	21.75	23.0982		-4.21821	0.0537268	20.1	20.075		6.745	107.262	1996.44	1776.1	10.794	0.5618	23.87	23.87		-4.33	0.049721	0.925442	1.06062	0.08406	0.2725	25.64	25.825		-3.955	0.0644802	1.20015	0.736164	-0.4344	0.7231	35	33.9		-9.78	0.00113744	0.0211707	0.069709	-3.8365	1.25879
5V2	24.31		21.73						20.05									23.87									26.01									32.8
5V3	23.06	22.83	20.45	20.315	21.5358		-2.65582	0.158679	19.22	19.39		7.43	172.446	1086.76				21.96	21.815		-2.275	0.206613	1.30208				25.55	25.485		-3.615	0.0816162	0.514348				29.71	29.925		-5.805	0.0178863	0.11272
5V3	22.6		20.18						19.56									21.67									25.42									30.14
5V4	22.56	22.635	20.55	20.56	21.5726		-2.69257	0.154688	18.3	18.38		8.44	347.291	2245.1				22.17	22.3		-2.76	0.147624	0.954334				25.63	25.58		-3.71	0.076415	0.493994				30.2	30.545		-6.425	0.0116381	0.0752359
5V4	22.71		20.57						18.46									22.43									25.53									30.89
7V2	21.12	21.295	19.22	19.16	20.1993		-1.31931	0.400726	17.71	17.74		9.08	541.193	1350.53	1718.6	10.747	0.3634	20.64	20.7		-1.16	0.447513	1.11675	0.9651	-0.04394	0.7159	23.47	23.275		-1.405	0.377618	0.942335	1.01546	0.02857	1.4476	28.63	28.62		-4.5	0.0441942	0.110285	0.109456	-3.1844	1.2738
7V2	21.47		19.1						17.77									20.76									23.08									28.61
7V3	21.83	21.86	20.43	20.435	21.1355		-2.25549	0.209425	18.33	18.44		8.38	333.144	1590.75				21.42	21.45		-1.91	0.266093	1.27059				23.22	23.24		-1.37	0.386891	1.8474				28.72	28.81		-4.69	0.0387409	0.184987
7V3	21.89		20.44						18.55									21.48									23.26									28.9
7V5	21.86	21.845	17.94	18.015	19.8378		-0.957784	0.514847	16.59	16.665		10.155	1140.14	2214.53				21.48	21.475		-1.935	0.261521	0.507959				24.8	24.79		-2.92	0.132127	0.256634				29.65	29.995		-5.875	0.0170392	0.0330956
7V5	21.83		18.09						16.74									21.47									24.78									30.34
s2	19.68	19.835	18.42	18.295	19.0494	18.8831	-0.00308146	0.997866	26.93	26.85	26.8163	0.00375	1.0026	1.00475				19.15	19.04	19.54	0	1	1.00214				21.16	21.105	21.8663	0.00375	1.0026	1.00475				23.5	23.365	24.12	0	1	1.00214
s2	19.99		18.17						26.77									18.93									21.05									23.23
s4a	18.27	18.13	16.56	16.54	17.3168				25.63	25.65								18.09	18.065								19.91	19.87								23.03	23.025
s4a	17.99		16.52						25.67									18.04									19.83									23.02
s5a	20.5	20.565	17.88	17.88	19.1756				26.8	26.78								21.23	21.34								24.81	24.765								26.21	26.165
s5a	20.63		17.88						26.76									21.45									24.72									26.12
s8a	20.72	20.765	19.22	19.245	19.9906				27.97	27.985								19.65	19.715								21.73	21.725								23.9	23.925
s8a	20.81		19.27						28									19.78									21.72									23.95

## Sheet: Primers
Primer name	Sequences 5'–3'	Efficiency	Melt curve
ViAGS1-F2	TGGAAAACCCACCGAGACAG	1.914	OK
ViAGS1-R2	GTCTTGTCGCTGTTGCAGTC
ViAGS2-F2	CAGCTTCCCTGTCCTTCTGG	1.841	OK
ViAGS2-R2	TATCCTGCAACCAGCCCTTG
ViKRE6-F2	TAGCACCCAAAAGCTGGTGT	1.799	OK
ViKRE6-R2	TTGGTGGTCACTGCATCTGG
ViEcp6-F	GTCATCAAATCTGGAGACAT	1.791	OK
ViEcp6-R	TTCCCCATTTGCCCTCCCAC
Viβ-tubulin-F	CGTCGTGAGGCTGAAGGT	1.795	OK
Viβ-tubulin-R	CGATGGGACAACAGAGAATG
ViriboL12-F	GTTGTCCCATCTGCCTCTTC	1.83	OK
ViriboL12-R	GTCCTTGGCCATTGACTTGT
